# Supplementary material for: Comparative transcriptome analysis uncovers different heat stress responses in heat-resistant and heat-sensitive jujube cultivars
Source: PLoS One. 2020 Sep 21;15(9):e0235763. doi: 10.1371/journal.pone.0235763 (PMC7505471; doi:10.1371/journal.pone.0235763)
Supplement: S1 Table — (XLS) [file pone.0235763.s001.xls]

## Sheet: Primer
S1 Table.Primers used in the study for quantitative RT-PCR
Gene ID	Primer	Sequences (5'-3')	NR_annotation
LOC107413804	Forward	ATGGGCTTTTTCTTTGGGCT	PREDICTED: 16.9 kDa class I heat shock protein 2-like [Pyrus x bretschneideri]
	Reverse	GCCAACATCATCACTGGTCG
LOC107423197	Forward	GCCACCATATTAAGGCTCCTC	heat shock protein 70 [Populus trichocarpa]
	Reverse	GTTTGGAGAGGCATTGGGGG
LOC107430207	Forward	CCAGGTGAGAATAACGTGCC	PREDICTED: heat shock protein 83-like [Phoenix dactylifera]
	Reverse	TCCTTCAGTCTCCTCTCCTCC
LOC107432409	Forward	ACTGCCTTGAGAAATGGGCT	PREDICTED: transcription factor bHLH48-like [Prunus mume]
	Reverse	CCTGCTATACTTCTCGGGCA
LOC107431837	Forward	GTTCGCCAGCTCAACACCTA	PREDICTED: heat stress transcription factor C-1-like [Fragaria vesca subsp. vesca]
	Reverse	TCGAAATCCCTGCTCCAAAAA
LOC107429964	Forward	TCATTTTGCAGGGATTTCGC	HSP transcription factor [Vitis pseudoreticulata]
	Reverse	TTTTCCGGCGTTGGATTTCG
LOC107413313	Forward	TCTGTCTCTGCACGCTCAAG	PREDICTED: E3 ubiquitin-protein ligase RHA2A [Vitis vinifera]
	Reverse	CGGAAAACCAAGCAACGAGG
LOC107415107	Forward	TACGCTGGAGCTGAATGTCC	E3 ubiquitin-protein ligase SINAT2 -like protein [Gossypium arboreum]
	Reverse	AGGGAGGAAGAGAGTTACCGT
LOC107426882	Forward	GGCATTCGGGTTAAATGCCA	PREDICTED: E3 ubiquitin-protein ligase Topors [Prunus mume]
	Reverse	GTGGGCAAGTATCAGAAGGACA

## Sheet: FPKM value
FPKM value of the nine DEGs determined by RNA-Seq
Gene ID	HR0d				HR1d				HR3d				HR5d				HS0d				HS1d				HS3d				HS5d
	HR-0-a	HR-0-b	HR-0-c		HR-1-a	HR-1-b	HR-1-c		HR-3-a	HR-3-b	HR-3-c		HR-5-a	HR-5-b	HR-5-c		HS-0-a	HS-0-b	HS-0-c		HS-1-a	HS-1-b	HS-1-c		HS-3-a	HS-3-b	HS-3-c		HS-5-a	HS-5-b	HS-5-c
LOC107413804	4.16841	7.7524	8.90511		42.308	34.2155	34.1296		145.069	171.368	176.706		169.29	208.518	192.775		3.63584	4.53076	3.15447		33.833	31.3088	31.0907		39.5284	70.423	65.4477		58.2771	81.461	84.7216
LOC107423197	3.5687	3.02294	3.45916		20.8411	17.5394	17.9032		36.1333	44.1624	43.3455		38.9765	49.8131	42.3186		1.49991	4.53213	2.54398		27.7675	23.0944	23.4702		29.6761	33.0542	33.5762		45.88	47.8514	46.0967
LOC107430207	1.56566	1.86602	2.0999		3.05398	2.34417	2.77582		13.5949	27.5269	14.1357		34.7227	39.0775	41.0773		1.21419	1.22263	1.181		2.13465	1.73334	1.6466		2.90993	4.87312	4.88535		8.82186	9.75859	7.6377
LOC107432409	63.575	63.7192	67.5732		28.0073	24.3483	27.9844		18.6431	17.8812	15.7918		13.5128	11.9511	11.658		63.7225	83.4462	87.018		21.7025	27.4894	28.4885		32.4922	20.8007	18.6875		15.9286	16.4622	15.1799
LOC107431837	12.5118	11.741	13.4617		54.4996	68.8661	68.4126		157.446	173.572	176.243		192.571	165.65	162.775		15.3178	15.8289	16.5418		37.9001	53.1834	53.3928		79.1496	79.2961	77.7897		69.9372	73.9846	75.8596
LOC107429964	4.20559	5.11895	4.22707		10.4701	13.3331	14.266		18.2691	22.1276	20.7441		34.7734	29.2973	33.9619		2.20491	3.26553	3.64999		13.6198	11.5196	12.4641		9.85332	17.1954	17.4643		26.5139	26.9262	26.7736
LOC107413313	5.187	9.07393	7.14682		13.3969	14.8307	12.09		25.2294	28.3386	26.5313		27.7508	26.6403	30.7779		5.92654	5.28753	4.04854		18.2085	13.2527	11.3759		15.2589	21.9094	19.5214		26.6565	21.6769	23.0873
LOC107415107	5.61467	6.09099	5.11054		6.74633	9.3583	7.54828		18.6161	20.0557	15.3966		23.5952	21.06	23.8251		4.45032	5.94704	4.29199		6.96673	6.86728	6.1059		6.00872	7.29254	9.16697		15.52	13.1719	16.7517
LOC107426882	4.13772	5.97387	5.37374		8.54665	8.36848	7.78871		16.3696	13.057	13.2856		14.3293	24.1617	21.5746		8.63616	6.04989	6.16442		5.89691	10.4022	11.2624		8.39481	10.7833	15.3061		15.5809	12.4959	13.6956

## Sheet: qRT-PCR value
Relative mRNA expression levels of the nine DEGs validated by qRT-PCR
Gene ID	HR0d				HR1d				HR3d				HR5d				HS0d				HS1d				HS3d				HS5d
	HR-0-a	HR-0-b	HR-0-c		1.67018	1.64718	1.60214		HR-3-a	HR-3-b	HR-3-c		HR-5-a	HR-5-b	HR-5-c		HS-0-a	HS-0-b	HS-0-c		HS-1-a	HS-1-b	HS-1-c		HS-3-a	HS-3-b	HS-3-c		HS-5-a	HS-5-b	HS-5-c
LOC107413804	1	1.05702	0.946058		1.06437	0.864537	1.08673		14.8254	17.6305	16.4498		22.9433	22.7848	20.9663		0.366021	0.329877	0.283221		1.12506	0.870551	1.02101		3.27161	2.9897	3.5801		8.51366	8.23556	8.70342
LOC107423197	0.447513	0.570382	0.466516		0.993092	1.06437	0.946058		3.16017	3.20428	3.50642		3.07375	2.75108	3.31728		0.408502	0.348412	0.322439		0.602313	0.63766	0.561483		0.617015	0.819237	1.1785		2.01746	1.81539	1.71948
LOC107430207	0.659754	0.678302	0.659754		1.21419	1.20581	1.1487		5.20537	6.19026	5.46416		6.23332	6.54322	6.19026		0.236514	0.213159	0.204476		0.817902	0.864537	0.939523		0.986233	0.933033	0.913831		1	1.03526	0.965936
LOC107432409	2.25012	2.41162	2.01391		0.935191	1.17555	1.12766		0.97942	1.05702	0.965936		0.655197	0.68302	0.514057		0.848704	0.909618	1.29534		0.604299	0.591862	0.764895		0.590899	0.554607	0.522316		0.264406	0.227038	0.220665
LOC107431837	0.988514	1.02337	0.988514		1.06437	0.864537	1.08673		6.74273	7.22668	6.74273		8.30128	7.85349	8.01851		0.129109	0.136471	0.102711		0.833161	0.782773	0.905425		1.09936	1.00463	0.905425		2.88119	2.63293	2.00926
LOC107429964	0.447513	0.570382	0.466516		1.15437	0.974537	1.08773		3.07375	2.75108	3.31728		3.16017	3.20428	3.50642		0.508502	0.448412	0.422439		1.00231	1.03766	0.961483		1.61702	1.81924	2.1785		2.41746	2.31539	2.41948
LOC107413313	0.437513	0.560382	0.455516		1.19615	1.18946	1.17924		3.06475	2.86108	3.31728		3.24017	3.22428	3.46642		0.608502	0.548412	0.522439		1.00231	1.02766	0.961483		1.61702	1.80924	2.1885		2.42746	2.41539	2.45948
LOC107415107	0.97942	1.00696	1.01396		1.36289	1.4406	1.34412		2.71321	3.24901	3.68075		5.73582	5.61778	5.46416		0.972655	1.02811	1		1.06473	1.01419	1.08921		1.07923	1.03526	0.959264		3.08405	3.72397	3.46915
LOC107426882	0.918064	1.08423	1.00463		8.54665	8.36848	7.78871		4.39745	5.08648	4.52108		5.48947	5.30248	5.19335		0.551001	0.551356	0.573642		1.16205	0.95705	0.899171		1.4811	1.20303	1.25411		1.9816	2.03731	2.24492
