# Supplementary material for: Comparative transcriptome analysis uncovers different heat stress responses in heat-resistant and heat-sensitive jujube cultivars
Source: PLoS One. 2020 Sep 21;15(9):e0235763. doi: 10.1371/journal.pone.0235763 (PMC7505471; doi:10.1371/journal.pone.0235763)
Supplement: S2 Table — (XLS) [file pone.0235763.s002.xls]

## Sheet: Sheet1
S2 Table.Summary of the sequencing results.
Heat treatment time	Replicate	Total reads	Clean reads	Clean bases	GC content(%)	Q30(%)	Mapped Reads	Unique mapped reads	Multiple mapped reads	Reads map to '+'	Reads map to '-'
HR0d	HR-0-a	52072500	26036250	7795475090	44.98	91.25	44,823,365 (86.08%)	39,088,750 (75.07%)	5,734,615 (11.01%)	20,861,741 (40.06%)	21,289,111 (40.88%)
	HR-0-b	50620166	25310083	7576109576	45.07	94.68	43,954,625 (86.83%)	38,206,505 (75.48%)	5,748,120 (11.36%)	20,437,080 (40.37%)	20,838,023 (41.17%)
	HR-0-c	46335372	23167686	6935267108	45.01	94.66	40,347,222 (87.08%)	35,094,521 (75.74%)	5,252,701 (11.34%)	18,773,982 (40.52%)	19,139,524 (41.31%)
HR1d	HR-1-a	52071368	26035684	7783642798	45.97	91.94	45,033,899 (86.48%)	39,185,925 (75.25%)	5,847,974 (11.23%)	21,051,760 (40.43%)	21,444,717 (41.18%)
	HR-1-b	47799982	23899991	7156427684	45.23	94.15	41,418,782 (86.65%)	36,126,553 (75.58%)	5,292,229 (11.07%)	19,401,741 (40.59%)	19,739,244 (41.30%)
	HR-1-c	46327362	23163681	6932744236	45.27	94.47	40,469,500 (87.36%)	35,343,233 (76.29%)	5,126,267 (11.07%)	18,987,678 (40.99%)	19,292,635 (41.64%)
HR3d	HR-3-a	46983646	23491823	7027690746	44.42	91.55	40,427,382 (86.05%)	35,244,792 (75.02%)	5,182,590 (11.03%)	18,795,875 (40.01%)	19,201,110 (40.87%)
	HR-3-b	49214018	24607009	7367194624	44.08	94.53	43,188,383 (87.76%)	37,750,135 (76.71%)	5,438,248 (11.05%)	20,158,830 (40.96%)	20,538,741 (41.73%)
	HR-3-c	47926790	23963395	7175123530	44.71	94.77	40,984,144 (85.51%)	35,628,942 (74.34%)	5,355,202 (11.17%)	19,042,950 (39.73%)	19,424,418 (40.53%)
HR5d	HR-5-a	46053812	23026906	6889455370	44.67	91.86	38,643,704 (83.91%)	33,542,662 (72.83%)	5,101,042 (11.08%)	17,873,814 (38.81%)	18,275,467 (39.68%)
	HR-5-b	46004746	23002373	6886177500	44.91	94.67	37,683,443 (81.91%)	32,698,014 (71.08%)	4,985,429 (10.84%)	17,507,791 (38.06%)	17,853,791 (38.81%)
	HR-5-c	47898000	23949000	7169404540	44.14	94.75	41,214,489 (86.05%)	35,944,849 (75.04%)	5,269,640 (11.00%)	19,227,740 (40.14%)	19,585,019 (40.89%)
HS0d	HS-0-a	49679998	24839999	7435579018	45.03	91.5	42,783,582 (86.12%)	37,360,523 (75.20%)	5,423,059 (10.92%)	19,922,949 (40.10%)	20,321,985 (40.91%)
	HS-0-b	46947452	23473726	7028575168	44.95	94.35	41,006,697 (87.35%)	35,825,489 (76.31%)	5,181,208 (11.04%)	19,142,585 (40.77%)	19,491,300 (41.52%)
	HS-0-c	49333972	24666986	7384560222	44.76	94.47	42,949,660 (87.06%)	37,532,100 (76.08%)	5,417,560 (10.98%)	20,035,844 (40.61%)	20,413,139 (41.38%)
HS1d	HS-1-a	45199884	22599942	6765258658	44.95	91.65	39,189,544 (86.70%)	34,171,495 (75.60%)	5,018,049 (11.10%)	18,344,112 (40.58%)	18,656,499 (41.28%)
	HS-1-b	65504848	32752424	9796123572	45.31	93.27	55,180,243 (84.24%)	47,516,613 (72.54%)	7,663,630 (11.70%)	25,483,145 (38.90%)	26,032,834 (39.74%)
	HS-1-c	65003520	32501760	9708126248	44	92.98	56,434,516 (86.82%)	49,174,441 (75.65%)	7,260,075 (11.17%)	26,315,706 (40.48%)	26,848,968 (41.30%)
HS3d	HS-3-a	57998822	28999411	8679140306	44.86	91.76	49,480,663 (85.31%)	42,911,448 (73.99%)	6,569,215 (11.33%)	22,957,777 (39.58%)	23,430,836 (40.40%)
	HS-3-b	52008650	26004325	7780035220	44.77	94.79	44,853,856 (86.24%)	38,931,161 (74.86%)	5,922,695 (11.39%)	20,904,064 (40.19%)	21,320,786 (40.99%)
	HS-3-c	50422868	25211434	7546725274	44.3	94.79	43,828,094 (86.92%)	38,116,673 (75.59%)	5,711,421 (11.33%)	20,504,084 (40.66%)	20,860,714 (41.37%)
HS5d	HS-5-a	47587694	23793847	7122151756	44.74	91.65	40,654,995 (85.43%)	35,363,302 (74.31%)	5,291,693 (11.12%)	18,915,223 (39.75%)	19,298,904 (40.55%)
	HS-5-b	45191986	22595993	6763895242	44.72	94.6	38,653,190 (85.53%)	33,587,554 (74.32%)	5,065,636 (11.21%)	18,034,585 (39.91%)	18,356,150 (40.62%)
	HS-5-c	52169450	26084725	7807839494	44.72	94.72	44,988,955 (86.24%)	39,137,616 (75.02%)	5,851,339 (11.22%)	21,020,021 (40.29%)	21,375,706 (40.97%)
