# Supplementary material for: Comparative transcriptome analysis uncovers different heat stress responses in heat-resistant and heat-sensitive jujube cultivars
Source: PLoS One. 2020 Sep 21;15(9):e0235763. doi: 10.1371/journal.pone.0235763 (PMC7505471; doi:10.1371/journal.pone.0235763)
Supplement: S3 Table — (XLSX) [file pone.0235763.s003.xlsx]

## Sheet: HR
S3 Table.List of DEGs in HR.
Gene_ID	Gene_Name	HR-0-a_FPKM	HR-0-b_FPKM	HR-0-c_FPKM	HR-1-a_FPKM	HR-1-b_FPKM	HR-1-c_FPKM	HR-3-a_FPKM	HR-3-b_FPKM	HR-3-c_FPKM	HR-5-a_FPKM	HR-5-b_FPKM	HR-5-c_FPKM	HR-0-a_HR-0-b_HR-0-c_vs_HR-1-a_HR-1-b_HR-1-c_DESeq_FDR	HR-0-a_HR-0-b_HR-0-c_vs_HR-1-a_HR-1-b_HR-1-c_log2FC	HR-0-a_HR-0-b_HR-0-c_vs_HR-1-a_HR-1-b_HR-1-c_(FDR_0.01_FC_2)_regulated	HR-0-a_HR-0-b_HR-0-c_vs_HR-3-a_HR-3-b_HR-3-c_DESeq_FDR	HR-0-a_HR-0-b_HR-0-c_vs_HR-3-a_HR-3-b_HR-3-c_log2FC	HR-0-a_HR-0-b_HR-0-c_vs_HR-3-a_HR-3-b_HR-3-c_(FDR_0.01_FC_2)_regulated	HR-0-a_HR-0-b_HR-0-c_vs_HR-5-a_HR-5-b_HR-5-c_DESeq_FDR	HR-0-a_HR-0-b_HR-0-c_vs_HR-5-a_HR-5-b_HR-5-c_log2FC	HR-0-a_HR-0-b_HR-0-c_vs_HR-5-a_HR-5-b_HR-5-c_(FDR_0.01_FC_2)_regulated	COG_class	COG_class_annotation	GO_annotation	KEGG_annotation	KEGG_pathway_annotation	KOG_class	KOG_class_annotation	Pfam_annotation	Swiss_Prot_annotation	eggNOG_class	eggNOG_class_annotation	NR_annotation
gene0	LOC107415205	0.956213	1.53505	0.693262	1.52918	1.6316	1.56157	7.02559	8.86648	9.61497	34.2608	29.5222	27.3016	0.496444	0.612724	normal	4.14725e-08	2.71469	up	5.54028e-34	4.57576	up	--	--	--	--	--	--	--	--	--	S	Function unknown	PREDICTED: uncharacterized protein LOC103410145 [Malus domestica]
gene1	LOC107433172	69.3693	67.877	68.1849	64.2776	55.9692	57.1053	42.1935	39.054	39.318	22.1486	20.5512	25.1783	0.674052	-0.153432	normal	3.27776e-06	-1.03525	down	7.80475e-13	-1.84334	down	[B]	Chromatin structure and dynamics	Cellular Component: nucleosome (GO:0000786);; Molecular Function: DNA binding (GO:0003677);; Cellular Component: nucleolus (GO:0005730);; Cellular Component: vacuole (GO:0005773);; Biological Process: nucleosome assembly (GO:0006334);; Cellular Component: thylakoid (GO:0009579);; Molecular Function: protein heterodimerization activity (GO:0046982);;	K11254|8.9079e-51|zma:100282268|K11254 histone H4 | (RefSeq) pco082380(357), GRMZM2G056350, GRMZM2G332838; uncharacterized LOC100282268	--	[B]	Chromatin structure and dynamics	Core histone H2A/H2B/H3/H4;; TATA box binding protein associated factor (TAF)	Histone H4 OS=Glycine max (Soybean) PE=3 SV=1	R	General function prediction only	hypothetical protein ZEAMMB73_313798 [Zea mays]
gene1001	LOC107417928	1.51602	2.53771	1.7783	0.75102	1.08629	0.973034	0.966866	0.727529	0.501735	0.166106	0.544721	0.452847	0.181567	-1.00295	normal	0.00788872	-1.6681	down	0.000215556	-2.54624	down	--	--	Molecular Function: iron ion binding (GO:0005506);; Cellular Component: extracellular region (GO:0005576);; Biological Process: fatty acid biosynthetic process (GO:0006633);; Cellular Component: integral component of membrane (GO:0016021);; Molecular Function: oxidoreductase activity (GO:0016491);; Molecular Function: manganese ion binding (GO:0030145);; Molecular Function: nutrient reservoir act…	K19706|5.97147e-132|cmo:103484300|K19706 dihydroceramide fatty acyl 2-hydroxylase [EC:1.14.18.7] | (RefSeq) dihydroceramide fatty acyl 2-hydroxylase FAH2-like	--	[I]	Lipid transport and metabolism	Fatty acid hydroxylase superfamily	Fatty acid 2-hydroxylase 2 GN=FAH2 OS=Arabidopsis thaliana (Mouse-ear cress) PE=1 SV=1	I	Lipid transport and metabolism	Fatty acid 2-hydroxylase [Morus notabilis]
gene10010	LOC107417565	0.583226	0.912422	1.61257	1.53923	3.55174	2.53091	3.10098	5.02262	4.70059	4.66444	6.03836	6.47912	0.120749	1.28292	normal	6.46486e-06	1.77714	up	8.08888e-10	2.21931	up	--	--	Molecular Function: protein serine/threonine kinase activity (GO:0004674);; Molecular Function: ATP binding (GO:0005524);; Biological Process: protein phosphorylation (GO:0006468);;	--	--	[T]	Signal transduction mechanisms	--	Serine/threonine-protein kinase HT1 GN=HT1 OS=Arabidopsis thaliana (Mouse-ear cress) PE=1 SV=1	T	Signal transduction mechanisms	hypothetical protein PRUPE_ppa006326mg [Prunus persica]
gene10022	LOC107417569	105.375	119.491	125.656	63.3786	58.4473	58.985	60.3279	62.6949	57.2788	55.1248	80.671	79.4407	2.83665e-05	-0.964349	normal	3.96623e-10	-1.25689	down	1.28931e-06	-1.03917	down	[I]	Lipid transport and metabolism	Biological Process: pentacyclic triterpenoid biosynthetic process (GO:0019745);; Molecular Function: lupeol synthase activity (GO:0042299);;	K20659|0|tcc:TCM_040139|K20659 lupeol synthase [EC:5.4.99.41] | (RefSeq) Beta-Amyrin Synthase isoform 1	Steroid biosynthesis (ko00100)	[I]	Lipid transport and metabolism	Prenyltransferase-like;; Prenyltransferase and squalene oxidase repeat	Lupeol synthase GN=OSCBPW OS=Betula platyphylla (Asian white birch) PE=1 SV=1	I	Lipid transport and metabolism	Beta-Amyrin Synthase isoform 2 [Theobroma cacao]
gene10027	LOC107417571	17.0697	14.4704	14.6374	5.49242	6.24865	5.64838	6.57038	6.29654	7.33881	3.75609	5.63063	5.52348	6.90265e-07	-1.35347	down	2.28409e-09	-1.4586	down	1.36281e-11	-1.88018	down	[I]	Lipid transport and metabolism	Cellular Component: vacuole (GO:0005773);; Biological Process: unsaturated fatty acid biosynthetic process (GO:0006636);; Biological Process: phosphatidylglycerol biosynthetic process (GO:0006655);; Biological Process: pollen development (GO:0009555);; Biological Process: thylakoid membrane organization (GO:0010027);; Biological Process: tetracyclic triterpenoid biosynthetic process (GO:0010686);…	K01853|0|pper:PRUPE_ppa001844mg|K01853 cycloartenol synthase [EC:5.4.99.8] | (RefSeq) hypothetical protein	Steroid biosynthesis (ko00100)	[I]	Lipid transport and metabolism	Prenyltransferase and squalene oxidase repeat;; Prenyltransferase-like;; Prenyltransferase-like;; Pectic acid lyase	Cycloartenol synthase 2 GN=CASBPX2 OS=Betula platyphylla (Asian white birch) PE=1 SV=1	I	Lipid transport and metabolism	RecName: Full=Cycloartenol synthase 2 [Betula platyphylla]
gene1004	LOC107418006	178.472	158.841	165.471	111.215	100.156	95.3024	92.3231	83.1747	86.632	73.0401	70.442	67.6159	0.00793854	-0.654768	normal	7.51175e-09	-1.20639	down	3.09244e-12	-1.4964	down	[Z]	Cytoskeleton	Molecular Function: GTPase activity (GO:0003924);; Molecular Function: structural constituent of cytoskeleton (GO:0005200);; Molecular Function: GTP binding (GO:0005525);; Cellular Component: cytoplasm (GO:0005737);; Cellular Component: microtubule (GO:0005874);; Biological Process: obsolete GTP catabolic process (GO:0006184);; Biological Process: microtubule-based process (GO:0007017);; Biologic…	K07375|0|cam:101504198|K07375 tubulin beta | (RefSeq) tubulin beta chain	Phagosome (ko04145)	[Z]	Cytoskeleton	Tubulin/FtsZ family, GTPase domain;; Tubulin C-terminal domain;; Misato Segment II tubulin-like domain	Tubulin beta-5 chain OS=Gossypium hirsutum (Upland cotton) PE=2 SV=1	Z	Cytoskeleton	hypothetical protein JCGZ_27135 [Jatropha curcas]
gene10043	LOC107417575	39.5645	39.6695	60.7765	25.345	24.0605	35.8623	17.9085	19.5959	28.1203	10.9405	16.81	20.2016	0.0140612	-0.599788	normal	1.72321e-12	-1.35568	down	9.64824e-21	-1.93405	down	--	--	Molecular Function: DNA binding (GO:0003677);; Cellular Component: nucleus (GO:0005634);; Biological Process: regulation of transcription, DNA-templated (GO:0006355);; Biological Process: auxin-activated signaling pathway (GO:0009734);; Molecular Function: protein dimerization activity (GO:0046983);;	--	--	--	--	Auxin response factor;; B3 DNA binding domain;; AUX/IAA family	Auxin response factor 5 OS=Oryza sativa subsp. japonica (Rice) PE=2 SV=2	K	Transcription	PREDICTED: auxin response factor 19-like [Nicotiana tomentosiformis]
gene10044	LOC107417679	3.50691	2.5493	2.7435	5.4916	4.77996	6.78509	7.36229	8.32826	8.00283	6.51881	7.80034	8.90963	0.0483493	0.914622	normal	0.00483155	1.07772	up	0.00780496	1.10308	up	[E]	Amino acid transport and metabolism	Biological Process: metabolic process (GO:0008152);; Molecular Function: arginine decarboxylase activity (GO:0008792);; Molecular Function: pyridoxal phosphate binding (GO:0030170);;	--	--	--	--	Orn/Lys/Arg decarboxylase, major domain;; Aminotransferase class I and II;; Orn/Lys/Arg decarboxylase, C-terminal domain;; DegT/DnrJ/EryC1/StrS aminotransferase family;; Beta-eliminating lyase;; Aminotransferase class-V;; Soluble liver antigen/liver pancreas antigen (SLA/LP autoantigen)	--	E	Amino acid transport and metabolism	hypothetical protein PRUPE_ppa003551mg [Prunus persica]
gene10053	LOC107417576	266.904	320.738	338.462	900.327	917.185	913.265	1706.59	1463.26	1465.87	1524.4	1859.87	1783.33	2.99985e-12	1.61745	up	3.64199e-15	2.05779	up	1.01773e-14	2.23369	up	--	--	Molecular Function: DNA binding (GO:0003677);; Molecular Function: zinc ion binding (GO:0008270);;	--	--	[R]	General function prediction only	AN1-like Zinc finger	Zinc finger A20 and AN1 domain-containing stress-associated protein 8 OS=Oryza sativa subsp. japonica (Rice) PE=2 SV=1	R	General function prediction only	PREDICTED: zinc finger A20 and AN1 domain-containing stress-associated protein 8-like [Pyrus x bretschneideri]
gene10056	LOC107417634	1.4064	1.34908	1.4308	0.783904	0.768377	0.833148	0.264566	0.49443	0.436321	0.253076	0.083759	0.076775	0.350875	-0.75899	normal	0.00135461	-2.05097	down	1.33338e-06	-3.45664	down	--	--	Molecular Function: transferase activity, transferring acyl groups (GO:0016746);;	--	--	--	--	Transferase family	Anthocyanin 5-aromatic acyltransferase OS=Gentiana triflora (Clustered gentian) PE=1 SV=1	S	Function unknown	PREDICTED: anthocyanin 5-aromatic acyltransferase-like [Prunus mume]
gene10059	LOC107417604	3.96123	3.93778	2.8466	7.26355	7.9795	8.89176	11.5596	9.26555	9.64114	8.98666	14.1912	13.787	0.00457659	1.22125	up	0.00124562	1.2351	up	8.08909e-05	1.52927	up	--	--	--	--	--	--	--	--	--	S	Function unknown	PREDICTED: uncharacterized protein LOC100267061 [Vitis vinifera]
gene10061	LOC107417672	80.5401	69.5701	69.9553	41.4941	34.2512	34.0586	31.1122	27.7225	28.0751	21.3989	20.1974	18.0797	0.0222384	-0.566298	normal	1.27213e-10	-1.23901	down	2.2751e-18	-1.79937	down	--	--	Molecular Function: transporter activity (GO:0005215);; Cellular Component: mitochondrial inner membrane (GO:0005743);; Cellular Component: integral component of membrane (GO:0016021);; Biological Process: transmembrane transport (GO:0055085);;	K05863|0|cit:102620926|K05863 solute carrier family 25 (mitochondrial adenine nucleotide translocator), member 4/5/6/31 | (RefSeq) ADP,ATP carrier protein 1, mitochondrial	--	[C]	Energy production and conversion	Mitochondrial carrier protein	ADP,ATP carrier protein 1, mitochondrial (Precursor) GN=ANT1 OS=Gossypium hirsutum (Upland cotton) PE=2 SV=1	C	Energy production and conversion	ADP,ATP carrier 1, mitochondrial [Gossypium arboreum]
gene10063	LOC107417579	0.596988	1.04125	0.8351	3.03929	3.16797	3.35211	2.43017	2.21144	2.81948	2.63952	1.43954	2.46915	0.0035194	1.89293	up	0.0276605	1.39905	normal	0.0610331	1.28456	normal	[O]	Posttranslational modification, protein turnover, chaperones	Molecular Function: zinc ion binding (GO:0008270);;	K19045|5.17799e-68|pmum:103330467|K19045 E3 ubiquitin-protein ligase BIG BROTHER and related proteins [EC:2.3.2.27] | (RefSeq) E3 ubiquitin ligase BIG BROTHER	--	[O]	Posttranslational modification, protein turnover, chaperones	Ring finger domain;; RING-H2 zinc finger;; Zinc finger, C3HC4 type (RING finger);; zinc-RING finger domain;; Zinc finger, C3HC4 type (RING finger)	E3 ubiquitin ligase BIG BROTHER GN=BB OS=Arabidopsis thaliana (Mouse-ear cress) PE=1 SV=1	O	Posttranslational modification, protein turnover, chaperones	PREDICTED: E3 ubiquitin ligase BIG BROTHER [Prunus mume]
gene10070	LOC107417607	0.791707	0.688935	0.766197	0.899636	0.455549	0.675136	0.064974	0.12746	0.256091	0.266903	0.068955	0.273396	0.958182	-0.0841036	normal	0.000212905	-2.48795	down	0.00317612	-2.09786	down	--	--	--	--	--	--	--	--	--	S	Function unknown	PREDICTED: uncharacterized protein LOC103330485 [Prunus mume]
gene10073	LOC107417584	0.037846	0.232085	0.372074	3.38957	3.3562	4.23353	0.430993	1.08137	0.879717	2.94904	4.96421	4.97645	7.8605e-09	4.07714	up	--	--	--	3.53071e-08	3.94034	up	[E]	Amino acid transport and metabolism	--	K16296|1.7058e-159|fve:101307753|K16296 serine carboxypeptidase-like clade I [EC:3.4.16.-] | (RefSeq) serine carboxypeptidase-like 18	--	[OE]	Posttranslational modification, protein turnover, chaperones;; Amino acid transport and metabolism	Serine carboxypeptidase	Serine carboxypeptidase-like 8 (Precursor) OS=Arabidopsis thaliana (Mouse-ear cress) PE=1 SV=2	O	Posttranslational modification, protein turnover, chaperones	PREDICTED: serine carboxypeptidase-like 18 isoform X1 [Populus euphratica]
gene10074	LOC107417585	2.76534	5.19035	3.95625	5.02361	7.74062	7.11974	6.21176	8.57198	7.7614	15.8614	17.88	19.1417	0.231955	0.614405	normal	0.146017	0.617207	normal	1.74712e-06	1.67275	up	[E]	Amino acid transport and metabolism	--	K16296|1.39271e-153|pmum:103335069|K16296 serine carboxypeptidase-like clade I [EC:3.4.16.-] | (RefSeq) serine carboxypeptidase-like 13	--	[OE]	Posttranslational modification, protein turnover, chaperones;; Amino acid transport and metabolism	Serine carboxypeptidase	Serine carboxypeptidase-like 6 (Precursor) GN=SCPL6 OS=Arabidopsis thaliana (Mouse-ear cress) PE=2 SV=2	O	Posttranslational modification, protein turnover, chaperones	PREDICTED: serine carboxypeptidase-like 18 isoform X1 [Populus euphratica]
gene10078	LOC107417589	0.071798	0.18053	0.140853	0.435113	0.687392	0.787785	0.545566	0.508247	0.34971	0.29272	0.786873	0.739947	0.00291382	2.32948	up	--	--	--	--	--	--	--	--	--	K16296|3.10107e-65|pmum:103335122|K16296 serine carboxypeptidase-like clade I [EC:3.4.16.-] | (RefSeq) serine carboxypeptidase-like 2	--	[OE]	Posttranslational modification, protein turnover, chaperones;; Amino acid transport and metabolism	Serine carboxypeptidase	Serine carboxypeptidase-like 18 (Precursor) GN=SCPL18 OS=Arabidopsis thaliana (Mouse-ear cress) PE=2 SV=2	O	Posttranslational modification, protein turnover, chaperones	PREDICTED: serine carboxypeptidase-like 13 [Prunus mume]
gene10081	LOC107417610	0.189029	0.989181	0.40318	2.56276	3.80464	2.89426	6.33807	5.27591	4.60686	11.6184	14.2096	15.5073	0.000574097	2.41777	up	2.21955e-06	2.91091	up	4.50934e-14	4.2917	up	--	--	--	--	--	[D]	Cell cycle control, cell division, chromosome partitioning	--	--	D	Cell cycle control, cell division, chromosome partitioning	PREDICTED: uncharacterized protein LOC104597417 isoform X1 [Nelumbo nucifera]
gene10084	LOC107417612	17.8712	17.5455	16.6079	17.714	22.3827	22.6138	30.0864	31.4673	29.6395	43.1105	47.998	45.4963	0.358219	0.334014	normal	0.0264657	0.561381	normal	1.66136e-06	1.15186	up	[K]	Transcription	--	K08064|1.12996e-106|tcc:TCM_005875|K08064 nuclear transcription factor Y, alpha | (RefSeq) Nuclear transcription factor Y subunit A-1, putative isoform 1	--	[K]	Transcription	CCAAT-binding transcription factor (CBF-B/NF-YA) subunit B	Nuclear transcription factor Y subunit A-1 GN=T24H18_10 OS=Arabidopsis thaliana (Mouse-ear cress) PE=2 SV=1	K	Transcription	Nuclear transcription factor Y subunit A-1, putative isoform 2 [Theobroma cacao]
gene10085	LOC107417670	289.814	366.758	324.98	316.13	366.753	328.759	218.208	177.341	177.076	152.084	136.406	148.298	0.951017	0.0314665	normal	2.24367e-05	-1.10792	down	1.70126e-07	-1.40019	down	[Q]	Secondary metabolites biosynthesis, transport and catabolism	Molecular Function: oxidoreductase activity, acting on single donors with incorporation of molecular oxygen, incorporation of two atoms of oxygen (GO:0016702);;	K11159|0|pper:PRUPE_ppa003814mg|K11159 carotenoid cleavage dioxygenase | (RefSeq) hypothetical protein	--	[Q]	Secondary metabolites biosynthesis, transport and catabolism	Retinal pigment epithelial membrane protein	Carotenoid 9,10(9&apos;,10&apos;)-cleavage dioxygenase 1 GN=CCD1 OS=Phaseolus vulgaris (Kidney bean) PE=1 SV=1	Q	Secondary metabolites biosynthesis, transport and catabolism	PREDICTED: carotenoid 9,10(9&apos;,10&apos;)-cleavage dioxygenase 1 [Prunus mume]
gene101	LOC107419121	66.4121	70.6383	74.9953	46.0625	42.1828	42.2803	43.3477	39.6708	43.3138	45.0268	43.2033	39.998	0.0124902	-0.641216	normal	7.80733e-07	-1.01313	down	1.80497e-05	-0.968909	normal	--	--	Cellular Component: cytoplasm (GO:0005737);; Molecular Function: glycolipid transporter activity (GO:0017089);; Biological Process: glycolipid transport (GO:0046836);; Molecular Function: glycolipid binding (GO:0051861);;	--	--	[S]	Function unknown	Glycolipid transfer protein (GLTP)	--	S	Function unknown	Glycolipid transfer protein (GLTP) family protein [Theobroma cacao]
gene10102	LOC107417639	19.153	19.0592	18.2249	27.0986	30.9843	33.8866	49.6493	47.2548	51.708	34.9242	37.4985	35.9057	0.0104935	0.758004	normal	9.08563e-07	1.12994	up	0.0131446	0.705415	normal	--	--	Biological Process: metabolic process (GO:0008152);; Cellular Component: chloroplast (GO:0009507);; Molecular Function: hydrolase activity (GO:0016787);;	--	--	--	--	Amidohydrolase	--	R	General function prediction only	hypothetical protein PRUPE_ppa008292mg [Prunus persica]
gene10104	LOC107417637	0.344806	0.526625	1.17891	1.97455	1.10611	1.36771	2.77689	2.00066	2.58982	1.18587	1.27628	0.969725	0.0994487	1.16984	normal	0.00858108	1.56172	up	0.518823	0.487154	normal	--	--	Molecular Function: chaperone binding (GO:0051087);;	--	--	--	--	BAG domain;; IQ calmodulin-binding motif	BAG family molecular chaperone regulator 5, mitochondrial (Precursor) GN=BAG5 OS=Arabidopsis thaliana (Mouse-ear cress) PE=1 SV=1	S	Function unknown	BAG family molecular chaperone regulator 5 [Morus notabilis]
gene10106	LOC107417631	0.172391	0.175215	0.232084	0.764515	0.101135	0.069635	1.13001	0.92688	1.01043	0.236528	0.336721	0.411319	--	--	--	0.00210884	2.06055	up	--	--	--	--	--	--	K14488|1.12602e-68|pmum:103322112|K14488 SAUR family protein | (RefSeq) auxin-responsive protein SAUR32-like	Plant hormone signal transduction (ko04075)	--	--	Auxin responsive protein	Auxin-induced protein X15 OS=Glycine max (Soybean) PE=2 SV=1	S	Function unknown	hypothetical protein L484_017482 [Morus notabilis]
gene10114	LOC107417616	5.07383	6.58512	7.73913	6.23161	3.51853	4.92302	8.30848	11.2405	11.9815	20.0303	16.008	18.3505	0.599018	-0.342671	normal	0.31592	0.416965	normal	0.000550211	1.23032	up	[I]	Lipid transport and metabolism	Molecular Function: enoyl-CoA hydratase activity (GO:0004300);; Cellular Component: mitochondrion (GO:0005739);; Cellular Component: peroxisome (GO:0005777);; Biological Process: fatty acid beta-oxidation (GO:0006635);; Molecular Function: delta3,5-delta2,4-dienoyl-CoA isomerase activity (GO:0051750);;	K12663|5.67965e-153|fve:101295299|K12663 Delta(3,5)-Delta(2,4)-dienoyl-CoA isomerase [EC:5.3.3.-] | (RefSeq) delta(3,5)-Delta(2,4)-dienoyl-CoA isomerase, mitochondrial	Peroxisome (ko04146)	[I]	Lipid transport and metabolism	Enoyl-CoA hydratase/isomerase family	3-hydroxyacyl-CoA dehydrogenase OS=Cucumis sativus (Cucumber) PE=1 SV=1	I	Lipid transport and metabolism	Delta(3,5)-Delta(2,4)-dienoyl-CoA isomerase [Morus notabilis]
gene10117	LOC107417668	48.6611	39.946	43.5715	45.2154	38.0506	35.2556	49.1309	51.2115	50.2629	121.722	98.2208	96.8591	0.809888	-0.0979235	normal	0.774996	-0.0793037	normal	1.7364e-06	1.01847	up	--	--	Molecular Function: DNA binding (GO:0003677);; Biological Process: regulation of transcription, DNA-templated (GO:0006355);; Biological Process: xylem development (GO:0010089);;	--	--	--	--	No apical meristem (NAM) protein	NAC transcription factor 25 GN=At1g61110 OS=Arabidopsis thaliana (Mouse-ear cress) PE=2 SV=1	K	Transcription	hypothetical protein PRUPE_ppa010222mg [Prunus persica]
gene10134	LOC107417715	60.7477	62.4078	61.4459	41.6009	37.1601	35.7536	28.6699	30.2075	29.7185	20.7248	20.5813	22.3305	0.0139791	-0.617438	normal	2.43849e-11	-1.33087	down	1.4043e-15	-1.77825	down	[S]	Function unknown	Cellular Component: chloroplast inner membrane (GO:0009706);;	--	--	--	--	Uncharacterized protein family, UPF0114	--	S	Function unknown	Structural constituent of ribosome, putative [Theobroma cacao]
gene10136	LOC107417714	18.0881	13.5948	18.2512	15.1322	16.3569	22.1646	17.1266	22.8241	24.0352	5.93353	10.8686	11.3573	0.704689	0.164013	normal	0.644498	0.135434	normal	0.00075769	-1.03635	down	[K]	Transcription	Biological Process: maltose metabolic process (GO:0000023);; Molecular Function: plastid sigma factor activity (GO:0001053);; Molecular Function: DNA binding (GO:0003677);; Molecular Function: transcription factor activity, sequence-specific DNA binding (GO:0003700);; Molecular Function: DNA-directed 5'-3' RNA polymerase activity (GO:0003899);; Biological Process: pentose-phosphate shunt (GO:0006…	--	--	--	--	Sigma-70 region 2;; Sigma-70 region 3;; Sigma-70, region 4	RNA polymerase sigma factor sigD, chloroplastic (Precursor) GN=MSH12.20 OS=Arabidopsis thaliana (Mouse-ear cress) PE=2 SV=1	K	Transcription	RNA polymerase sigma factor rpoD [Morus notabilis]
gene10138	LOC107417706	569.224	528.994	526.57	305.001	317.941	307.732	370.246	362.036	368.944	238.024	237.921	233.379	0.00458126	-0.746871	normal	0.00504851	-0.826789	normal	5.30142e-07	-1.43902	down	[J]	Translation, ribosomal structure and biogenesis	Molecular Function: RNA binding (GO:0003723);; Molecular Function: structural constituent of ribosome (GO:0003735);; Cellular Component: nucleus (GO:0005634);; Biological Process: pentose-phosphate shunt (GO:0006098);; Biological Process: DNA-templated transcription, elongation (GO:0006354);; Biological Process: translation (GO:0006412);; Biological Process: aromatic amino acid family biosyntheti…	K02863|2.43231e-171|pper:PRUPE_ppa007797mg|K02863 large subunit ribosomal protein L1 | (RefSeq) hypothetical protein	Ribosome (ko03010)	[J]	Translation, ribosomal structure and biogenesis	Ribosomal protein L1p/L10e family	50S ribosomal protein L1, chloroplastic (Precursor) GN=RPL1 OS=Arabidopsis thaliana (Mouse-ear cress) PE=1 SV=1	J	Translation, ribosomal structure and biogenesis	hypothetical protein PRUPE_ppa007797mg [Prunus persica]
gene10139	LOC107417707	81.637	55.7215	56.5662	18.4526	16.0877	17.1581	12.4142	10.717	13.7063	6.2527	4.88602	6.83197	2.27616e-07	-1.84981	down	2.92913e-12	-2.6636	down	2.39051e-18	-3.67618	down	--	--	--	--	--	--	--	Domain of unknown function (DUF3411)	--	S	Function unknown	hypothetical protein POPTR_0001s26960g [Populus trichocarpa]
gene10179	LOC107417749	1.06716	1.51116	1.38905	0.92439	0.746469	0.775044	1.57492	1.77691	1.41765	0.392707	0.548523	0.562923	0.329918	-0.644161	normal	0.970406	-0.0339884	normal	0.00425038	-1.6668	down	[S]	Function unknown	--	--	--	[T]	Signal transduction mechanisms	NB-ARC domain;; Leucine Rich repeats (2 copies);; Leucine rich repeat;; Leucine Rich Repeat	Putative disease resistance RPP13-like protein 1 GN=RPPL1 OS=Arabidopsis thaliana (Mouse-ear cress) PE=3 SV=1	T	Signal transduction mechanisms	hypothetical protein PRUPE_ppa024822mg [Prunus persica]
gene10200	LOC107417772	1.36777	0.726904	0.94959	2.138	2.46986	2.30654	1.36851	3.06544	2.62668	2.33846	4.10658	4.65423	0.0185533	1.23481	normal	0.0803845	0.93924	normal	0.000623897	1.60918	up	--	--	--	--	--	[T]	Signal transduction mechanisms	NB-ARC domain;; Leucine Rich repeats (2 copies);; Leucine rich repeat;; Leucine Rich Repeat	Putative disease resistance RPP13-like protein 1 GN=RPPL1 OS=Arabidopsis thaliana (Mouse-ear cress) PE=3 SV=1	T	Signal transduction mechanisms	hypothetical protein PRUPE_ppa024822mg [Prunus persica]
gene10205	LOC107417775	8.07569	7.78705	7.5946	3.94901	4.54024	4.25378	6.13706	6.51604	6.02896	4.98303	1.49412	1.62567	0.0633002	-0.825557	normal	0.122598	-0.60267	normal	4.04223e-05	-1.75693	down	[R]	General function prediction only	--	--	--	[G]	Carbohydrate transport and metabolism	Calcineurin-like phosphoesterase;; Iron/zinc purple acid phosphatase-like protein C	Probable inactive purple acid phosphatase 27 (Precursor) GN=PAP27 OS=Arabidopsis thaliana (Mouse-ear cress) PE=2 SV=1	G	Carbohydrate transport and metabolism	PREDICTED: probable inactive purple acid phosphatase 27, partial [Prunus mume]
gene10209	LOC107417785	27.778	23.3778	26.9117	45.5992	79.3703	81.2788	105.397	36.6429	38.1926	46.5087	58.8293	65.8925	0.00365448	1.77975	up	0.320313	0.923383	normal	0.000971365	0.816879	normal	--	--	Biological Process: response to stress (GO:0006950);; Biological Process: response to abiotic stimulus (GO:0009628);;	--	--	--	--	Ataxin-2 C-terminal region	Protein EARLY RESPONSIVE TO DEHYDRATION 15 OS=Arabidopsis thaliana (Mouse-ear cress) PE=1 SV=1	S	Function unknown	hypothetical protein L484_008623 [Morus notabilis]
gene10215	LOC107417789	7.89168	8.77047	10.1709	3.8388	3.08147	3.17443	0.837796	0.70442	0.539748	0.320641	0.647213	0.092865	0.000408604	-1.36023	down	4.3504e-22	-3.8574	down	9.27372e-25	-4.76342	down	--	--	--	--	--	--	--	Protein of unknown function (DUF4005);; IQ calmodulin-binding motif	Protein IQ-DOMAIN 14 GN=IQD14 OS=Arabidopsis thaliana (Mouse-ear cress) PE=1 SV=1	S	Function unknown	Protein IQ-DOMAIN 14 [Morus notabilis]
gene10216	LOC107417809	0.447161	0.285671	0.454665	0.574686	0.649248	0.411693	0.767045	1.00615	1.4602	1.72065	1.73883	1.45769	0.636358	0.45101	normal	0.105465	1.05727	normal	0.0074958	1.7166	up	[C]	Energy production and conversion	Molecular Function: UDP-N-acetylmuramate dehydrogenase activity (GO:0008762);; Biological Process: cytokinin metabolic process (GO:0009690);; Cellular Component: cytoplasmic vesicle (GO:0016023);; Molecular Function: cytokinin dehydrogenase activity (GO:0019139);; Biological Process: electron transport chain (GO:0022900);; Biological Process: secretion by cell (GO:0032940);; Molecular Function: f…	K00279|0|pper:PRUPE_ppa004120mg|K00279 cytokinin dehydrogenase [EC:1.5.99.12] | (RefSeq) hypothetical protein	Zeatin biosynthesis (ko00908)	[C]	Energy production and conversion	Cytokinin dehydrogenase 1, FAD and cytokinin binding;; FAD binding domain	Cytokinin dehydrogenase 6 (Precursor) GN=MAA21_70 OS=Arabidopsis thaliana (Mouse-ear cress) PE=2 SV=2	C	Energy production and conversion	hypothetical protein PRUPE_ppa004120mg [Prunus persica]
gene10221	LOC107417777	67.066	81.085	77.9802	39.0443	43.0224	45.4339	38.5368	41.4243	36.3477	22.6316	28.4072	29.1419	0.00104649	-0.773306	normal	1.1886e-09	-1.23051	down	4.52725e-17	-1.75475	down	--	--	Molecular Function: nucleotide binding (GO:0000166);; Molecular Function: RNA binding (GO:0003723);; Molecular Function: metal ion binding (GO:0046872);;	--	--	--	--	RNA recognition motif (a.k.a. RRM, RBD, or RNP domain);; RNA recognition motif. (a.k.a. RRM, RBD, or RNP domain);; Zinc finger C-x8-C-x5-C-x3-H type (and similar)	Zinc finger CCCH domain-containing protein 53 GN=OSJNBa0008J01.35 OS=Oryza sativa subsp. japonica (Rice) PE=2 SV=1	R	General function prediction only	hypothetical protein PHAVU_011G0138001g [Phaseolus vulgaris]
gene10232	LOC107417783	9.52878	7.45401	8.83411	5.72787	3.69726	3.50797	7.63622	9.21028	8.27241	3.86781	3.64929	3.76355	0.0117817	-0.925135	normal	0.300436	-0.354971	normal	4.41166e-05	-1.46348	down	[G]	Carbohydrate transport and metabolism	Molecular Function: hydrolase activity, hydrolyzing O-glycosyl compounds (GO:0004553);; Biological Process: carbohydrate metabolic process (GO:0005975);;	K19355|0|pper:PRUPE_ppa005783mg|K19355 mannan endo-1,4-beta-mannosidase [EC:3.2.1.78] | (RefSeq) hypothetical protein	Fructose and mannose metabolism (ko00051)	--	--	Cellulase (glycosyl hydrolase family 5);; Sugar-binding cellulase-like;; Glycosyl hydrolase catalytic core	Mannan endo-1,4-beta-mannosidase 2 (Precursor) GN=MAN2 OS=Arabidopsis thaliana (Mouse-ear cress) PE=2 SV=1	R	General function prediction only	hypothetical protein PRUPE_ppa005783mg [Prunus persica]
gene10237	LOC107417844	39.8253	29.7662	27.6656	12.8551	11.8415	11.7709	12.1158	13.1469	14.9545	15.4307	13.6003	14.6846	2.33801e-07	-1.33492	down	3.91962e-10	-1.42557	down	4.74651e-07	-1.26007	down	[C]	Energy production and conversion	Molecular Function: ATP citrate synthase activity (GO:0003878);; Molecular Function: succinate-CoA ligase (ADP-forming) activity (GO:0004775);; Biological Process: metabolic process (GO:0008152);; Molecular Function: cofactor binding (GO:0048037);;	K01899|0|mdm:103438297|K01899 succinyl-CoA synthetase alpha subunit [EC:6.2.1.4 6.2.1.5] | (RefSeq) succinyl-CoA ligase [ADP-forming] subunit alpha-2, mitochondrial	Citrate cycle (TCA cycle) (ko00020);; Propanoate metabolism (ko00640);; Carbon metabolism (ko01200)	[C]	Energy production and conversion	CoA binding domain;; CoA-ligase;; Succinyl-CoA ligase like flavodoxin domain	Succinyl-CoA ligase [ADP-forming] subunit alpha-1, mitochondrial (Precursor) GN=SCOA OS=Solanum lycopersicum (Tomato) PE=1 SV=1	C	Energy production and conversion	PREDICTED: succinyl-CoA ligase [ADP-forming] subunit alpha-2, mitochondrial [Malus domestica]
gene10244	LOC107417866	22.0104	22.8468	20.4275	20.0352	20.1204	23.6426	15.8803	15.0918	16.4103	4.61461	5.58115	7.13692	0.985053	-0.00347974	normal	0.00107764	-0.726739	normal	2.32155e-15	-2.083	down	--	--	--	--	--	[O]	Posttranslational modification, protein turnover, chaperones	Myb-like DNA-binding domain;; Myb-like DNA-binding domain	Protein REVEILLE 1 GN=RVE1 OS=Arabidopsis thaliana (Mouse-ear cress) PE=2 SV=1	K	Transcription	protein REVEILLE 7-like [Pyrus x bretschneideri]
gene1025	LOC107418053	0.514538	0.704146	0.655021	1.01286	1.20659	1.20174	2.10115	1.99202	1.81432	2.38191	1.86701	1.68283	0.160463	0.940658	normal	0.0085147	1.39417	up	0.0146773	1.41402	normal	--	--	--	--	--	[R]	General function prediction only	PPR repeat family;; PPR repeat;; PPR repeat;; Pentatricopeptide repeat domain;; Tetratricopeptide repeat;; Tetratricopeptide repeat;; Tetratricopeptide repeat;; Anaphase-promoting complex, cyclosome, subunit 3;; Tetratricopeptide repeat;; Bacterial transcriptional activator domain	Pentatricopeptide repeat-containing protein At4g20770 GN=PCMP-E35 OS=Arabidopsis thaliana (Mouse-ear cress) PE=3 SV=2	R	General function prediction only	hypothetical protein L484_010890 [Morus notabilis]
gene10254	LOC107417859	0.507966	0.570331	0.476158	1.29065	1.92128	1.69397	3.47719	3.12017	3.42238	3.8932	3.65414	3.29819	0.00168337	1.70312	up	2.89088e-08	2.4141	up	4.10071e-08	2.55116	up	--	--	--	--	--	[R]	General function prediction only	PPR repeat family;; PPR repeat;; PPR repeat;; Pentatricopeptide repeat domain;; DYW family of nucleic acid deaminases	Putative pentatricopeptide repeat-containing protein At5g09950 GN=PCMP-H35 OS=Arabidopsis thaliana (Mouse-ear cress) PE=3 SV=1	R	General function prediction only	PREDICTED: pentatricopeptide repeat-containing protein At3g24000, mitochondrial [Malus domestica]
gene10261	LOC107417838	3.33927	4.35223	3.28661	6.60637	5.73355	4.37052	9.42542	9.28945	9.18463	11.9089	10.151	7.6571	0.185199	0.666497	normal	0.00418996	1.07757	up	0.0031402	1.19542	up	--	--	--	K15032|0|pper:PRUPE_ppa007097mg|K15032 mTERF domain-containing protein, mitochondrial | (RefSeq) hypothetical protein	--	[KR]	Transcription;; General function prediction only	mTERF	--	K	Transcription	PREDICTED: uncharacterized protein LOC103325722 [Prunus mume]
gene10266	LOC107417811	0	0	0	0.873793	0.585552	0.716847	0	0	0	0	0	0	1.37295e-15	Inf	up	--	--	--	--	--	--	[S]	Function unknown	--	--	--	[T]	Signal transduction mechanisms	Leucine Rich repeats (2 copies);; NB-ARC domain;; Leucine rich repeat;; Leucine Rich Repeat	Putative disease resistance RPP13-like protein 1 GN=RPPL1 OS=Arabidopsis thaliana (Mouse-ear cress) PE=3 SV=1	T	Signal transduction mechanisms	hypothetical protein PRUPE_ppa024822mg [Prunus persica]
gene1027	LOC107418100	11.222	11.7038	10.8842	9.49787	9.32671	8.64034	5.39072	4.53588	4.22017	2.69788	3.65085	4.44726	0.598142	-0.23562	normal	2.3118e-06	-1.52415	down	2.36106e-07	-1.88695	down	[RTKL]	General function prediction only;; Signal transduction mechanisms;; Transcription;; Replication, recombination and repair	Molecular Function: nucleotide binding (GO:0000166);; Molecular Function: protein kinase activity (GO:0004672);;	--	--	--	--	Protein kinase domain;; Protein tyrosine kinase;; Salt stress response/antifungal	Cysteine-rich receptor-like protein kinase 10 (Precursor) GN=F21P8.70 OS=Arabidopsis thaliana (Mouse-ear cress) PE=1 SV=3	T	Signal transduction mechanisms	Cysteine-rich receptor-like protein kinase 25 [Morus notabilis]
gene10283	LOC107417841	47.5134	54.8569	51.3934	28.4758	32.4	23.6882	28.0796	19.5695	22.0612	15.4051	2.43366	1.26254	0.000648047	-0.8053	normal	3.07136e-13	-1.40611	down	1.81897e-37	-3.22549	down	[Q]	Secondary metabolites biosynthesis, transport and catabolism	Molecular Function: oxidoreductase activity (GO:0016491);; Molecular Function: metal ion binding (GO:0046872);;	--	--	[Q]	Secondary metabolites biosynthesis, transport and catabolism	Cytochrome P450	Geraniol 8-hydroxylase GN=CYP76B10 OS=Swertia mussotii (Felwort) PE=1 SV=1	Q	Secondary metabolites biosynthesis, transport and catabolism	hypothetical protein PRUPE_ppa004606mg [Prunus persica]
gene1029	LOC107418156	64.4256	65.9936	65.9622	30.8604	27.8667	27.6572	24.6416	24.2596	22.2344	14.1689	11.8979	12.9758	4.26482e-07	-1.13292	down	2.10674e-19	-1.73465	down	9.74903e-35	-2.57089	down	[RTKL]	General function prediction only;; Signal transduction mechanisms;; Transcription;; Replication, recombination and repair	Biological Process: MAPK cascade (GO:0000165);; Molecular Function: nucleotide binding (GO:0000166);; Molecular Function: protein serine/threonine kinase activity (GO:0004674);; Biological Process: protein phosphorylation (GO:0006468);;	--	--	--	--	Protein tyrosine kinase;; Salt stress response/antifungal;; Protein kinase domain	Cysteine-rich receptor-like protein kinase 25 (Precursor) GN=CRK25 OS=Arabidopsis thaliana (Mouse-ear cress) PE=3 SV=1	T	Signal transduction mechanisms	Cysteine-rich receptor-like protein kinase 25 [Morus notabilis]
gene10296	LOC107417906	9.38171	9.02219	8.83432	12.2107	10.8893	0.955043	21.7046	19.4794	19.0142	30.776	29.889	29.1963	0.946753	-0.112872	normal	0.00194535	0.876555	normal	4.35493e-08	1.47645	up	--	--	--	--	--	[R]	General function prediction only	PPR repeat family;; PPR repeat;; PPR repeat;; Pentatricopeptide repeat domain	Pentatricopeptide repeat-containing protein At5g18390, mitochondrial (Precursor) GN=At5g18390 OS=Arabidopsis thaliana (Mouse-ear cress) PE=2 SV=2	R	General function prediction only	hypothetical protein PRUPE_ppa025361mg [Prunus persica]
gene10297	LOC107417905	27.0925	27.7957	27.6353	18.2157	21.878	21.8811	40.2387	48.8614	46.5223	106.708	94.5066	92.6641	0.190605	-0.35822	normal	0.0297786	0.454733	normal	2.25485e-13	1.5827	up	[O]	Posttranslational modification, protein turnover, chaperones	Biological Process: protein O-linked glycosylation (GO:0006493);; Molecular Function: transferase activity, transferring glycosyl groups (GO:0016757);;	K09667|0|gmx:100806661|K09667 protein O-GlcNAc transferase [EC:2.4.1.255] | (RefSeq) probable UDP-N-acetylglucosamine--peptide N-acetylglucosaminyltransferase SEC	Other types of O-glycan biosynthesis (ko00514)	[GOT]	Carbohydrate transport and metabolism;; Posttranslational modification, protein turnover, chaperones;; Signal transduction mechanisms	Glycosyl transferase family 41;; Tetratricopeptide repeat;; TPR repeat;; Tetratricopeptide repeat;; Tetratricopeptide repeat;; Tetratricopeptide repeat;; Tetratricopeptide repeat;; Tetratricopeptide repeat;; Tetratricopeptide repeat;; Tetratricopeptide repeat;; Tetratricopeptide repeat;; Tetratricopeptide repeat;; Tetratricopeptide repeat;; Tetratricopeptide repeat;; Anaphase-promoting complex, c…	Probable UDP-N-acetylglucosamine--peptide N-acetylglucosaminyltransferase SEC GN=SEC OS=Arabidopsis thaliana (Mouse-ear cress) PE=2 SV=1	GOT	Carbohydrate transport and metabolism;; Posttranslational modification, protein turnover, chaperones;; Signal transduction mechanisms	Putative UDP-N-acetylglucosamine--peptide N-acetylglucosaminyltransferase SEC [Glycine soja]
gene1030	LOC107418170	44.5061	39.9161	13.157	13.4742	5.58755	4.6382	2.30319	4.18206	4.3484	0.975172	2.51699	2.15655	0.0466747	-1.97255	normal	0.000593051	-3.43889	down	4.1674e-05	-4.35199	down	--	--	--	--	--	--	--	Salt stress response/antifungal	Cysteine-rich receptor-like protein kinase 25 (Precursor) GN=CRK25 OS=Arabidopsis thaliana (Mouse-ear cress) PE=3 SV=1	T	Signal transduction mechanisms	Cysteine-rich receptor-like protein kinase 25 [Morus notabilis]
gene10305	LOC107417894	84.3093	126.968	127.313	253.819	301.619	283.287	140.265	133.213	138.891	89.6428	79.8994	77.2428	4.59502e-10	1.36476	up	0.936505	0.0185627	normal	0.00834579	-0.698379	normal	--	--	Cellular Component: chloroplast thylakoid membrane (GO:0009535);; Cellular Component: photosystem I reaction center (GO:0009538);; Biological Process: photosynthesis (GO:0015979);;	K02693|4.33292e-37|pop:POPTR_0002s25510g|K02693 photosystem I subunit IV | (RefSeq) POPTRDRAFT_711610; Photosystem I reaction center subunit IV A family protein	Photosynthesis (ko00195)	--	--	Photosystem I reaction centre subunit IV / PsaE	Photosystem I reaction center subunit IV, chloroplastic (Precursor) GN=PSAE-2 OS=Spinacia oleracea (Spinach) PE=1 SV=1	R	General function prediction only	Photosystem I reaction center subunit IV A family protein [Populus trichocarpa]
gene10308	LOC107417871	0.992171	1.44633	1.40991	0.853836	1.14242	1.18895	1.44841	1.41981	1.37176	0.353667	0.55129	0.531808	0.770814	-0.22714	normal	0.826962	-0.146993	normal	0.0040526	-1.692	down	[S]	Function unknown	--	--	--	[T]	Signal transduction mechanisms	NB-ARC domain;; Leucine Rich repeats (2 copies);; Leucine rich repeat;; Leucine Rich Repeat	Putative disease resistance RPP13-like protein 1 GN=RPPL1 OS=Arabidopsis thaliana (Mouse-ear cress) PE=3 SV=1	T	Signal transduction mechanisms	hypothetical protein PRUPE_ppa024822mg [Prunus persica]
gene10314	LOC107417884	2.09848	4.08326	3.51695	1.10128	2.00688	1.40394	1.06339	1.56221	1.48981	0.364732	0.483874	0.427892	0.0654465	-1.08243	normal	0.00309087	-1.55181	down	1.9793e-07	-3.14834	down	[P]	Inorganic ion transport and metabolism	Molecular Function: nucleotide binding (GO:0000166);; Molecular Function: monooxygenase activity (GO:0004497);; Molecular Function: coenzyme binding (GO:0050662);;	--	--	[Q]	Secondary metabolites biosynthesis, transport and catabolism	Flavin-binding monooxygenase-like;; Pyridine nucleotide-disulphide oxidoreductase;; NAD(P)-binding Rossmann-like domain;; FAD dependent oxidoreductase;; Pyridine nucleotide-disulphide oxidoreductase;; FAD-NAD(P)-binding;; L-lysine 6-monooxygenase (NADPH-requiring);; FAD binding domain;; HI0933-like protein;; Pyridine nucleotide-disulphide oxidoreductase;; Thi4 family;; FAD dependent oxidoreductas…	Flavin-containing monooxygenase FMO GS-OX-like 3 GN=At1g62620 OS=Arabidopsis thaliana (Mouse-ear cress) PE=2 SV=2	Q	Secondary metabolites biosynthesis, transport and catabolism	Flavin-containing monooxygenase FMO GS-OX-like 3 [Morus notabilis]
gene10315	LOC107417888	0.155382	0.398217	0.386318	0.766962	0.419638	0.666562	1.38775	1.98713	1.38717	0.825074	0.449982	1.12666	--	--	--	0.00116674	2.05578	up	--	--	--	[P]	Inorganic ion transport and metabolism	Molecular Function: nucleotide binding (GO:0000166);; Molecular Function: monooxygenase activity (GO:0004497);; Molecular Function: coenzyme binding (GO:0050662);;	--	--	[Q]	Secondary metabolites biosynthesis, transport and catabolism	Flavin-binding monooxygenase-like;; Pyridine nucleotide-disulphide oxidoreductase;; NAD(P)-binding Rossmann-like domain;; FAD-NAD(P)-binding;; FAD dependent oxidoreductase;; Pyridine nucleotide-disulphide oxidoreductase;; FAD binding domain;; L-lysine 6-monooxygenase (NADPH-requiring);; Flavin containing amine oxidoreductase;; HI0933-like protein;; Pyridine nucleotide-disulphide oxidoreductase;; …	Flavin-containing monooxygenase FMO GS-OX5 GN=FMOGS-OX5 OS=Arabidopsis thaliana (Mouse-ear cress) PE=2 SV=2	Q	Secondary metabolites biosynthesis, transport and catabolism	Flavin-containing monooxygenase FMO GS-OX-like 3 [Morus notabilis]
gene10319	LOC107417919	0.174541	0.235412	0.317255	0.315818	0.330956	0.398989	2.47237	1.68561	2.16502	14.5223	14.3685	13.9233	--	--	--	1.29641e-05	2.71774	up	1.16835e-35	5.5676	up	--	--	Molecular Function: aspartic-type endopeptidase activity (GO:0004190);; Biological Process: proteolysis (GO:0006508);;	--	--	[O]	Posttranslational modification, protein turnover, chaperones	Eukaryotic aspartyl protease;; Xylanase inhibitor N-terminal;; Xylanase inhibitor C-terminal	Aspartic proteinase-like protein 2 (Precursor) GN=At1g65240 OS=Arabidopsis thaliana (Mouse-ear cress) PE=1 SV=2	O	Posttranslational modification, protein turnover, chaperones	hypothetical protein PRUPE_ppa022455mg [Prunus persica]
gene10325	LOC107417913	15.2223	14.7777	14.6413	10.5375	14.4746	14.0624	19.9546	20.7568	21.563	34.5346	36.1214	35.9742	0.900928	-0.0616167	normal	0.31318	0.302425	normal	2.87915e-05	1.05673	up	--	--	Molecular Function: transcription factor activity, sequence-specific DNA binding (GO:0003700);; Biological Process: regulation of transcription, DNA-templated (GO:0006355);; Cellular Component: CCAAT-binding factor complex (GO:0016602);; Molecular Function: sequence-specific DNA binding (GO:0043565);; Molecular Function: protein heterodimerization activity (GO:0046982);;	K08066|2.71484e-132|pper:PRUPE_ppa009720mg|K08066 nuclear transcription factor Y, gamma | (RefSeq) hypothetical protein	--	[K]	Transcription	Histone-like transcription factor (CBF/NF-Y) and archaeal histone;; Core histone H2A/H2B/H3/H4	Nuclear transcription factor Y subunit C-2 OS=Arabidopsis thaliana (Mouse-ear cress) PE=2 SV=2	K	Transcription	hypothetical protein PRUPE_ppa009720mg [Prunus persica]
gene10327	LOC107417910	20.0622	16.1891	17.8413	9.16258	8.43206	8.74167	7.64596	6.55056	7.40029	7.4481	8.78549	8.60896	0.00407322	-0.980583	normal	2.66731e-07	-1.59031	down	5.13684e-05	-1.3687	down	[IQR]	Lipid transport and metabolism;; Secondary metabolites biosynthesis, transport and catabolism;; General function prediction only	Molecular Function: oxidoreductase activity (GO:0016491);; Biological Process: oxidation-reduction process (GO:0055114);;	K13237|0|vvi:100248493|K13237 peroxisomal 2,4-dienoyl-CoA reductase [EC:1.3.1.34] | (RefSeq) peroxisomal 2,4-dienoyl-CoA reductase	Peroxisome (ko04146)	[R]	General function prediction only	Enoyl-(Acyl carrier protein) reductase;; short chain dehydrogenase;; KR domain	Peroxisomal 2,4-dienoyl-CoA reductase GN=At3g12800 OS=Arabidopsis thaliana (Mouse-ear cress) PE=2 SV=1	Q	Secondary metabolites biosynthesis, transport and catabolism	PREDICTED: peroxisomal 2,4-dienoyl-CoA reductase [Vitis vinifera]
gene10328	LOC107417908	18.1001	19.248	18.3579	28.7898	40.1205	39.7208	62.6432	73.8227	67.0583	56.4963	67.8463	72.5076	1.08514e-05	1.00483	up	6.94089e-16	1.58907	up	5.71064e-14	1.5536	up	[O]	Posttranslational modification, protein turnover, chaperones	Molecular Function: ATP-dependent peptidase activity (GO:0004176);; Molecular Function: metalloendopeptidase activity (GO:0004222);; Molecular Function: ATP binding (GO:0005524);; Cellular Component: mitochondrion (GO:0005739);; Biological Process: obsolete ATP catabolic process (GO:0006200);; Biological Process: proteolysis (GO:0006508);; Molecular Function: microtubule-severing ATPase activity …	K03798|0|pper:PRUPE_ppa000789mg|K03798 cell division protease FtsH [EC:3.4.24.-] | (RefSeq) hypothetical protein	--	[O]	Posttranslational modification, protein turnover, chaperones	ATPase family associated with various cellular activities (AAA);; Peptidase family M41;; AAA domain (Cdc48 subfamily)	ATP-dependent zinc metalloprotease FTSH 12, chloroplastic (Precursor) GN=FTSH12 OS=Arabidopsis thaliana (Mouse-ear cress) PE=2 SV=2	O	Posttranslational modification, protein turnover, chaperones	hypothetical protein PRUPE_ppa000789mg [Prunus persica]
gene10332	LOC107417916	450.714	345.329	348.557	352.705	345.351	347.884	214.651	200.151	201.73	99.2825	111.589	109.055	0.853081	-0.0736483	normal	1.78294e-05	-1.16008	down	7.96007e-15	-2.086	down	[G]	Carbohydrate transport and metabolism	Molecular Function: phosphoglycerate kinase activity (GO:0004618);; Cellular Component: cell wall (GO:0005618);; Cellular Component: nucleus (GO:0005634);; Cellular Component: mitochondrion (GO:0005739);; Biological Process: glycolytic process (GO:0006096);; Biological Process: response to cold (GO:0009409);; Cellular Component: chloroplast stroma (GO:0009570);; Cellular Component: thylakoid (GO:…	K00927|0|pper:PRUPE_ppa005031mg|K00927 phosphoglycerate kinase [EC:2.7.2.3] | (RefSeq) hypothetical protein	Glycolysis / Gluconeogenesis (ko00010);; Carbon fixation in photosynthetic organisms (ko00710);; Carbon metabolism (ko01200);; Biosynthesis of amino acids (ko01230)	[G]	Carbohydrate transport and metabolism	Phosphoglycerate kinase	Phosphoglycerate kinase 2, chloroplastic (Precursor) GN=At1g56190 OS=Arabidopsis thaliana (Mouse-ear cress) PE=2 SV=3	G	Carbohydrate transport and metabolism	PREDICTED: phosphoglycerate kinase, chloroplastic [Prunus mume]
gene10338	LOC107417927	0.060317	0.047067	0	0.138064	0.157652	0.217724	0.891633	1.1829	0.846949	1.69866	3.29828	3.86606	--	--	--	1.73635e-09	4.34357	up	2.55479e-11	5.8508	up	--	--	--	--	--	--	--	GDP-fucose protein O-fucosyltransferase	Uncharacterized protein At1g04910 GN=At1g04910 OS=Arabidopsis thaliana (Mouse-ear cress) PE=2 SV=1	S	Function unknown	hypothetical protein L484_021630 [Morus notabilis]
gene10359	LOC107417951	0.201078	0.547768	1.64269	1.35512	1.65968	1.238	3.2184	5.27481	2.14607	2.11922	2.9108	3.13971	0.0078039	1.59015	up	0.00114427	2.73278	up	3.07575e-06	2.45549	up	[RTKL]	General function prediction only;; Signal transduction mechanisms;; Transcription;; Replication, recombination and repair	Biological Process: MAPK cascade (GO:0000165);; Molecular Function: protein serine/threonine kinase activity (GO:0004674);; Molecular Function: ATP binding (GO:0005524);; Biological Process: protein phosphorylation (GO:0006468);;	--	--	--	--	Di-glucose binding within endoplasmic reticulum;; Protein tyrosine kinase;; Protein kinase domain;; Leucine Rich repeats (2 copies);; Leucine rich repeat;; Leucine Rich Repeat;; Thaumatin family	Probable LRR receptor-like serine/threonine-protein kinase At1g56130 (Precursor) GN=At1g56130 OS=Arabidopsis thaliana (Mouse-ear cress) PE=2 SV=2	T	Signal transduction mechanisms	PREDICTED: probable LRR receptor-like serine/threonine-protein kinase At1g56130 [Prunus mume]
gene10364	LOC107417957	22.1762	23.9265	22.5687	10.044	13.3879	13.1033	11.0077	10.2827	10.7048	21.1569	14.9666	16.3584	0.000760688	-0.942712	normal	2.82137e-09	-1.48368	down	0.00814377	-0.709852	normal	--	--	Molecular Function: protein kinase activity (GO:0004672);;	--	--	--	--	Leucine Rich repeats (2 copies);; Leucine rich repeat;; Leucine Rich Repeat;; Protein tyrosine kinase;; Protein kinase domain	Probable LRR receptor-like serine/threonine-protein kinase At1g56130 (Precursor) GN=At1g56130 OS=Arabidopsis thaliana (Mouse-ear cress) PE=2 SV=2	T	Signal transduction mechanisms	unnamed protein product [Vitis vinifera]
gene10367	LOC107417975	1.53459	2.0057	1.84859	5.73274	6.25248	7.1405	18.5486	17.2285	16.4709	14.7131	19.9714	20.1702	8.14815e-06	2.05509	up	1.26267e-23	3.27661	up	8.98452e-21	3.32531	up	[J]	Translation, ribosomal structure and biogenesis	Molecular Function: RNA binding (GO:0003723);; Molecular Function: polynucleotide adenylyltransferase activity (GO:0004652);; Biological Process: RNA processing (GO:0006396);;	--	--	[J]	Translation, ribosomal structure and biogenesis	Poly A polymerase head domain;; Probable RNA and SrmB- binding site of polymerase A	--	J	Translation, ribosomal structure and biogenesis	PREDICTED: uncharacterized protein LOC103338135 [Prunus mume]
gene10378	LOC107417964	105.776	108.162	108.699	98.5253	87.773	90.8883	75.398	68.6725	69.4506	50.583	46.1193	49.8908	0.629462	-0.160642	normal	1.51941e-05	-0.861931	normal	1.71829e-11	-1.38238	down	--	--	--	K19042|6.01505e-140|pper:PRUPE_ppa007884mg|K19042 E3 ubiquitin-protein ligase BOI and related proteins [EC:2.3.2.27] | (RefSeq) hypothetical protein	--	[O]	Posttranslational modification, protein turnover, chaperones	Zinc finger, C3HC4 type (RING finger)	Probable BOI-related E3 ubiquitin-protein ligase 3 GN=BRG3 OS=Arabidopsis thaliana (Mouse-ear cress) PE=1 SV=1	O	Posttranslational modification, protein turnover, chaperones	hypothetical protein PRUPE_ppa007884mg [Prunus persica]
gene10385	LOC107417969	4.92531	7.0825	6.33349	5.9589	8.39167	8.88538	11.4193	11.8302	10.4022	16.2525	18.6437	21.0703	0.324389	0.382088	normal	0.0433791	0.574155	normal	3.02385e-07	1.31394	up	[E]	Amino acid transport and metabolism	Molecular Function: catalytic activity (GO:0003824);; Biological Process: metabolic process (GO:0008152);; Molecular Function: molybdenum ion binding (GO:0030151);; Molecular Function: pyridoxal phosphate binding (GO:0030170);;	K15631|0|pxb:103952011|K15631 molybdenum cofactor sulfurtransferase [EC:2.8.1.9] | (RefSeq) molybdenum cofactor sulfurase	--	[H]	Coenzyme transport and metabolism	Aminotransferase class-V;; MOSC domain;; MOSC N-terminal beta barrel domain	Molybdenum cofactor sulfurase {ECO:0000255|HAMAP-Rule:MF_03050} GN=FLACCA OS=Solanum lycopersicum (Tomato) PE=2 SV=1	H	Coenzyme transport and metabolism	PREDICTED: molybdenum cofactor sulfurase isoform X4 [Pyrus x bretschneideri]
gene10393	LOC107418021	5.3285	3.64481	2.69377	6.17509	12.0279	10.4167	15.2777	20.0904	20.7831	106.431	55.5618	58.3634	0.0215945	1.3266	normal	1.15746e-05	1.98482	up	2.90037e-07	3.98158	up	[U]	Intracellular trafficking, secretion, and vesicular transport	--	K17279|1.25454e-45|fve:101296856|K17279 receptor expression-enhancing protein 5/6 | (RefSeq) HVA22-like protein e	--	[U]	Intracellular trafficking, secretion, and vesicular transport	TB2/DP1, HVA22 family	HVA22-like protein d GN=HVA22D OS=Arabidopsis thaliana (Mouse-ear cress) PE=2 SV=1	U	Intracellular trafficking, secretion, and vesicular transport	PREDICTED: protein HVA22-like [Fragaria vesca subsp. vesca]
gene10396	LOC107418041	34.2442	43.3421	48.7037	63.6442	66.2381	64.1652	141.828	160.623	162.944	273.109	217.507	215.637	0.00443569	0.677471	normal	1.18177e-16	1.61499	up	1.52909e-19	2.24055	up	--	--	Biological Process: metal ion transport (GO:0030001);; Molecular Function: metal ion binding (GO:0046872);;	--	--	[P]	Inorganic ion transport and metabolism	Heavy-metal-associated domain	Copper transport protein ATX1 GN=ATX1 OS=Arabidopsis thaliana (Mouse-ear cress) PE=1 SV=1	P	Inorganic ion transport and metabolism	PREDICTED: uncharacterized protein LOC101297429 [Fragaria vesca subsp. vesca]
gene10399	LOC107418038	2.32012	1.66334	1.33756	2.21134	2.57519	2.9527	4.18414	4.56973	4.44579	6.58463	10.6291	10.6064	0.494142	0.484403	normal	0.0318754	1.01379	normal	8.41174e-07	1.99781	up	--	--	--	--	--	--	--	SBP domain	Squamosa promoter-binding-like protein 13B GN=MFB16.6 OS=Arabidopsis thaliana (Mouse-ear cress) PE=3 SV=1	K	Transcription	PREDICTED: squamosa promoter-binding-like protein 13A [Prunus mume]
gene104	LOC107418576	3.72394	4.50771	4.07854	4.81809	5.73516	6.77981	11.0154	12.6632	13.3256	14.1534	16.955	18.0616	0.109414	0.581501	normal	7.68241e-08	1.33829	up	5.45757e-13	1.80559	up	--	--	Molecular Function: transcription factor activity, sequence-specific DNA binding (GO:0003700);; Cellular Component: nucleus (GO:0005634);; Biological Process: regulation of transcription, DNA-templated (GO:0006355);; Biological Process: determination of bilateral symmetry (GO:0009855);; Biological Process: embryonic pattern specification (GO:0009880);; Biological Process: polarity specification o…	K09338|0|pop:POPTR_0001s38120g|K09338 homeobox-leucine zipper protein | (RefSeq) POPTRDRAFT_815792; PHABULOSA family protein	--	--	--	MEKHLA domain;; START domain;; Homeobox domain	Homeobox-leucine zipper protein HOX32 GN=B1394A07.10 OS=Oryza sativa subsp. japonica (Rice) PE=2 SV=1	K	Transcription	Homeobox-leucine zipper protein HOX32 [Morus notabilis]
gene1040	LOC107418264	5.95743	5.50319	5.93178	6.38659	6.53013	6.39372	17.3055	18.2953	17.5299	22.4772	17.6971	16.1812	0.566515	0.20775	normal	1.11581e-11	1.34342	up	6.55763e-08	1.45478	up	--	--	Molecular Function: 1-phosphatidylinositol-3-phosphate 5-kinase activity (GO:0000285);; Molecular Function: ATP binding (GO:0005524);; Biological Process: cellular protein metabolic process (GO:0044267);; Biological Process: phosphatidylinositol phosphorylation (GO:0046854);;	K00921|0|pper:PRUPE_ppa000119mg|K00921 1-phosphatidylinositol-3-phosphate 5-kinase [EC:2.7.1.150] | (RefSeq) hypothetical protein	Inositol phosphate metabolism (ko00562);; Phosphatidylinositol signaling system (ko04070);; Phagosome (ko04145)	[T]	Signal transduction mechanisms	Phosphatidylinositol-4-phosphate 5-Kinase;; TCP-1/cpn60 chaperonin family	Putative 1-phosphatidylinositol-3-phosphate 5-kinase FAB1C GN=FAB1C OS=Arabidopsis thaliana (Mouse-ear cress) PE=2 SV=1	T	Signal transduction mechanisms	hypothetical protein PRUPE_ppa000119mg [Prunus persica]
gene10400	LOC107417997	2.64022	1.07538	1.55146	3.35644	4.45708	3.9246	3.80822	3.4933	3.03767	5.3818	5.44247	5.37796	0.040276	1.10969	normal	0.223749	0.672539	normal	0.00764146	1.33554	up	[S]	Function unknown	--	--	--	--	--	FIST C domain;; F-box domain	F-box/LRR-repeat protein At5g63520 GN=At5g63520 OS=Arabidopsis thaliana (Mouse-ear cress) PE=2 SV=1	R	General function prediction only	PREDICTED: F-box/LRR-repeat protein At5g63520 [Prunus mume]
gene10402	LOC107418005	79.6363	62.2664	67.0167	33.6387	30.4002	31.7523	32.3574	32.3579	31.0059	35.353	32.9973	32.8251	6.17411e-06	-1.06734	down	3.70565e-12	-1.39345	down	4.67843e-09	-1.29049	down	[R]	General function prediction only	--	--	--	--	--	Bacterial transferase hexapeptide (six repeats)	Gamma carbonic anhydrase-like 1, mitochondrial (Precursor) GN=GAMMACAL1 OS=Arabidopsis thaliana (Mouse-ear cress) PE=1 SV=1	R	General function prediction only	hypothetical protein L484_010119 [Morus notabilis]
gene10404	LOC107417991	6.37399	4.05481	3.91496	2.15292	4.49335	5.22213	2.37057	1.68366	1.61789	2.44875	2.38607	2.37249	0.627624	-0.279105	normal	0.000100138	-1.67611	down	0.00278443	-1.3826	down	--	--	Molecular Function: DNA binding (GO:0003677);; Molecular Function: transcription factor activity, sequence-specific DNA binding (GO:0003700);; Cellular Component: nucleus (GO:0005634);; Biological Process: regulation of transcription, DNA-templated (GO:0006355);; Molecular Function: protein dimerization activity (GO:0046983);;	--	--	[K]	Transcription	SRF-type transcription factor (DNA-binding and dimerisation domain);; K-box region	MADS-box transcription factor 6 OS=Oryza sativa subsp. japonica (Rice) PE=1 SV=1	K	Transcription	Agamous-like MADS-box protein AGL16 [Morus notabilis]
gene10408	LOC107418029	21.628	13.8541	15.805	28.3338	19.7395	18.4366	16.0163	12.7107	12.9064	7.33116	10.0587	9.07289	0.343543	0.436425	normal	0.0645755	-0.567291	normal	0.00019068	-1.20211	down	[M]	Cell wall/membrane/envelope biogenesis	Biological Process: metabolic process (GO:0008152);; Molecular Function: phosphatidylcholine phospholipase C activity (GO:0034480);;	K01114|0|pmum:103338080|K01114 phospholipase C [EC:3.1.4.3] | (RefSeq) non-specific phospholipase C6	Inositol phosphate metabolism (ko00562);; Glycerophospholipid metabolism (ko00564);; Ether lipid metabolism (ko00565)	--	--	Phosphoesterase family	Non-specific phospholipase C6 (Precursor) GN=NPC6 OS=Arabidopsis thaliana (Mouse-ear cress) PE=2 SV=1	I	Lipid transport and metabolism	PREDICTED: non-specific phospholipase C6 [Prunus mume]
gene1042	LOC107418223	3.41923	2.69083	3.37658	1.57311	1.06955	0.911379	0.989361	0.935546	1.60373	0.625401	1.21376	0.964455	0.013868	-1.34294	normal	0.000595763	-1.68317	down	0.000248317	-1.99887	down	--	--	Cellular Component: ubiquitin ligase complex (GO:0000151);; Molecular Function: ubiquitin-protein transferase activity (GO:0004842);; Biological Process: protein ubiquitination (GO:0016567);;	--	--	[S]	Function unknown	Armadillo/beta-catenin-like repeat;; U-box domain;; HEAT repeats;; Kinesin-associated protein (KAP)	U-box domain-containing protein 11 GN=PUB11 OS=Arabidopsis thaliana (Mouse-ear cress) PE=2 SV=2	S	Function unknown	U-box domain-containing protein 11 [Morus notabilis]
gene10422	LOC107418009	33.8466	52.0903	54.586	43.7029	62.2435	70.3911	102.775	122.794	120.257	129.027	111.048	120.548	0.314001	0.399888	normal	3.88457e-08	1.07027	up	3.56782e-08	1.15893	up	--	--	--	--	--	--	--	HCaRG protein	Protein FAR1-RELATED SEQUENCE 3 GN=FRS3 OS=Arabidopsis thaliana (Mouse-ear cress) PE=2 SV=2	S	Function unknown	COMM domain-containing protein, putative [Ricinus communis]
gene10423	LOC107418001	13.9738	15.3925	17.4336	23.9759	20.8751	19.6938	37.0343	35.4612	33.1172	41.6537	45.9149	42.8123	0.0958587	0.510083	normal	9.07302e-05	0.890569	normal	1.8968e-07	1.2282	up	--	--	--	K13151|0|pper:PRUPE_ppa006238mg|K13151 snurportin-1 | (RefSeq) hypothetical protein	RNA transport (ko03013)	[A]	RNA processing and modification	--	--	A	RNA processing and modification	hypothetical protein L484_005514 [Morus notabilis]
gene10431	LOC107418016	17.849	14.4886	15.2586	10.1676	5.6376	6.69365	4.48343	3.7757	5.58168	1.95253	1.32209	1.25805	0.00518783	-1.02167	down	1.29325e-09	-2.03846	down	9.44908e-19	-3.61882	down	--	--	--	--	--	--	--	MYND finger;; Sel1 repeat	F-box protein At1g67340 GN=At1g67340 OS=Arabidopsis thaliana (Mouse-ear cress) PE=1 SV=1	R	General function prediction only	PREDICTED: F-box protein At1g67340 [Prunus mume]
gene10432	LOC107418004	23.9798	24.7779	22.9395	10.5316	11.6655	11.342	13.0717	13.9469	13.4923	13.4582	13.4018	13.2237	4.17016e-05	-1.09979	down	5.32169e-07	-1.17756	down	7.1694e-06	-1.16528	down	--	--	Molecular Function: nucleotide binding (GO:0000166);; Cellular Component: cytosol (GO:0005829);; Biological Process: N-terminal protein myristoylation (GO:0006499);; Biological Process: ER to Golgi vesicle-mediated transport (GO:0006888);; Molecular Function: oxidoreductase activity, acting on the CH-OH group of donors, NAD or NADP as acceptor (GO:0016616);; Biological Process: amino acid import …	K12164|0|mdm:103454969|K12164 ubiquitin-like modifier-activating enzyme 5 | (RefSeq) ubiquitin-like modifier-activating enzyme 5	--	[H]	Coenzyme transport and metabolism	ThiF family	Ubiquitin-like modifier-activating enzyme 5 GN=At1g05350 OS=Arabidopsis thaliana (Mouse-ear cress) PE=3 SV=2	O	Posttranslational modification, protein turnover, chaperones	PREDICTED: ubiquitin-like modifier-activating enzyme 5 [Malus domestica]
gene10442	LOC107418080	19.4993	18.3171	17.4232	23.4439	19.8639	18.3256	15.2642	13.8247	13.3458	9.27048	9.29983	11.9768	0.471643	0.230341	normal	0.00418465	-0.640445	normal	9.04744e-06	-1.11163	down	--	--	Cellular Component: endosome (GO:0005768);; Cellular Component: trans-Golgi network (GO:0005802);; Molecular Function: methyltransferase activity (GO:0008168);; Biological Process: response to cytokinin (GO:0009735);; Biological Process: homogalacturonan biosynthetic process (GO:0010289);; Biological Process: methylation (GO:0032259);; Biological Process: root development (GO:0048364);; Biologica…	--	--	--	--	Putative S-adenosyl-L-methionine-dependent methyltransferase;; Methyltransferase domain;; Methyltransferase domain;; Methyltransferase domain	Probable pectin methyltransferase QUA2 OS=Arabidopsis thaliana (Mouse-ear cress) PE=1 SV=2	R	General function prediction only	hypothetical protein PRUPE_ppa002227mg [Prunus persica]
gene10445	LOC107418046	2.56905	4.3194	3.74078	1.81745	1.2513	1.66558	0.328658	0.025695	0.31879	0.141745	0.177349	0.162343	0.119446	-1.08944	normal	4.24959e-10	-4.13224	down	6.07796e-10	-4.5599	down	--	--	Biological Process: metabolic process (GO:0008152);; Molecular Function: trans-zeatin O-beta-D-glucosyltransferase activity (GO:0050403);; Molecular Function: cis-zeatin O-beta-D-glucosyltransferase activity (GO:0050502);;	--	--	[GC]	Carbohydrate transport and metabolism;; Energy production and conversion	UDP-glucoronosyl and UDP-glucosyl transferase	7-deoxyloganetin glucosyltransferase GN=UGT85A24 OS=Gardenia jasminoides (Cape jasmine) PE=1 SV=1	CG	Energy production and conversion;; Carbohydrate transport and metabolism	PREDICTED: 7-deoxyloganetin glucosyltransferase-like [Solanum lycopersicum]
gene10448	LOC107418081	16.2416	28.2529	28.7293	1.32959	8.58549	8.1511	0.665044	0.38451	0.619272	0	0	0	0.000255037	-1.97423	down	8.21487e-21	-5.69835	down	2.33454e-41	#NAME?	down	--	--	Biological Process: metabolic process (GO:0008152);; Molecular Function: trans-zeatin O-beta-D-glucosyltransferase activity (GO:0050403);; Molecular Function: cis-zeatin O-beta-D-glucosyltransferase activity (GO:0050502);;	--	--	[GC]	Carbohydrate transport and metabolism;; Energy production and conversion	UDP-glucoronosyl and UDP-glucosyl transferase	7-deoxyloganetin glucosyltransferase GN=UGT85A24 OS=Gardenia jasminoides (Cape jasmine) PE=1 SV=1	CG	Energy production and conversion;; Carbohydrate transport and metabolism	PREDICTED: UDP-glycosyltransferase 85A2-like [Prunus mume]
gene10460	LOC107418078	2.02794	3.20763	2.61878	1.8004	2.2578	2.22541	0.637528	3.85552	2.37004	1.521	2.3213	2.51701	0.589006	-0.299403	normal	0.00437293	-1.20789	down	0.409739	-0.404812	normal	[RTKL]	General function prediction only;; Signal transduction mechanisms;; Transcription;; Replication, recombination and repair	Molecular Function: protein serine/threonine kinase activity (GO:0004674);; Molecular Function: ATP binding (GO:0005524);; Cellular Component: plasma membrane (GO:0005886);; Biological Process: protein phosphorylation (GO:0006468);;	--	--	--	--	Protein kinase domain;; Protein tyrosine kinase;; Leucine Rich repeats (2 copies);; Leucine Rich Repeat;; Leucine rich repeat;; Leucine Rich repeat	Probable LRR receptor-like serine/threonine-protein kinase At1g56140 (Precursor) GN=At1g56140 OS=Arabidopsis thaliana (Mouse-ear cress) PE=2 SV=2	T	Signal transduction mechanisms	PREDICTED: probable LRR receptor-like serine/threonine-protein kinase At1g56140 [Musa acuminata subsp. malaccensis]
gene10470	LOC107418061	4.99352	5.40986	6.50274	5.81325	7.42197	7.60768	17.3172	14.8853	17.0369	21.8538	18.7189	21.9268	0.477466	0.329073	normal	2.06426e-06	1.26974	up	4.17558e-10	1.68152	up	[P]	Inorganic ion transport and metabolism	Molecular Function: potassium ion transmembrane transporter activity (GO:0015079);; Cellular Component: membrane (GO:0016020);; Biological Process: potassium ion transmembrane transport (GO:0071805);;	K03549|0|pmum:103325703|K03549 KUP system potassium uptake protein | (RefSeq) probable potassium transporter 13	--	--	--	K+ potassium transporter;; Protein of unknown function (DUF2953)	Probable potassium transporter 13 OS=Oryza sativa subsp. japonica (Rice) PE=2 SV=1	P	Inorganic ion transport and metabolism	PREDICTED: probable potassium transporter 13 [Prunus mume]
gene10471	LOC107418067	5.7845	9.36487	8.92488	11.8617	14.2579	16.1288	30.6721	29.7084	30.8094	39.4233	33.8571	35.7664	0.0116948	0.844743	normal	9.6433e-12	1.65272	up	4.59941e-15	1.9796	up	[R]	General function prediction only	--	--	--	--	--	TPR repeat;; Tetratricopeptide repeat;; Tetratricopeptide repeat;; Anaphase-promoting complex, cyclosome, subunit 3;; Tetratricopeptide repeat;; Tetratricopeptide repeat	Peptidyl-prolyl cis-trans isomerase FKBP62 GN=MJL12.19 OS=Arabidopsis thaliana (Mouse-ear cress) PE=1 SV=2	R	General function prediction only	hypothetical protein PRUPE_ppa018824mg [Prunus persica]
gene10490	LOC107418092	15.5185	19.371	14.2273	7.92889	7.97852	7.6007	21.0492	14.1294	10.6086	7.21097	7.54912	8.07945	0.00877828	-1.00618	down	0.339846	-0.36626	normal	0.000346673	-1.34906	down	[O]	Posttranslational modification, protein turnover, chaperones	Molecular Function: ubiquitin-protein transferase activity (GO:0004842);; Biological Process: ubiquitin-dependent protein catabolic process (GO:0006511);; Biological Process: protein ubiquitination (GO:0016567);;	K04649|3.31656e-131|pmum:103338126|K04649 ubiquitin-conjugating enzyme (huntingtin interacting protein 2) [EC:2.3.2.23] | (RefSeq) ubiquitin-conjugating enzyme E2 27	Ubiquitin mediated proteolysis (ko04120)	[O]	Posttranslational modification, protein turnover, chaperones	Ubiquitin-conjugating enzyme;; UBA/TS-N domain	Ubiquitin-conjugating enzyme E2 27 GN=K3K7.1 OS=Arabidopsis thaliana (Mouse-ear cress) PE=2 SV=1	O	Posttranslational modification, protein turnover, chaperones	hypothetical protein JCGZ_26392 [Jatropha curcas]
gene10497	LOC107418088	3.90734	5.39189	5.03136	10.9931	13.0086	14.2896	40.5036	39.7483	41.4536	40.6782	51.8358	53.343	1.1691e-05	1.47281	up	5.31558e-34	2.81853	up	1.06569e-36	3.10304	up	[J]	Translation, ribosomal structure and biogenesis	Molecular Function: RNA binding (GO:0003723);; Molecular Function: polynucleotide adenylyltransferase activity (GO:0004652);; Biological Process: RNA processing (GO:0006396);;	--	--	[J]	Translation, ribosomal structure and biogenesis	Poly A polymerase head domain;; Probable RNA and SrmB- binding site of polymerase A	--	J	Translation, ribosomal structure and biogenesis	PREDICTED: uncharacterized protein LOC103338135 [Prunus mume]
gene10498	LOC107418102	2.68954	2.3171	1.85649	6.54547	5.8695	5.08003	2.41423	1.99599	2.47684	2.17871	3.74817	4.13584	0.0032618	1.45938	up	0.679347	-0.271902	normal	0.644959	0.313554	normal	--	--	Molecular Function: protein binding (GO:0005515);; Cellular Component: cell wall (GO:0005618);; Cellular Component: mitochondrion (GO:0005739);; Cellular Component: plasma membrane (GO:0005886);; Biological Process: transport (GO:0006810);; Cellular Component: chloroplast (GO:0009507);; Cellular Component: integral component of membrane (GO:0016021);;	K15102|1.10775e-168|cit:102607266|K15102 solute carrier family 25 (mitochondrial phosphate transporter), member 3 | (RefSeq) mitochondrial phosphate carrier protein 3, mitochondrial	--	[C]	Energy production and conversion	Mitochondrial carrier protein	Mitochondrial phosphate carrier protein 3, mitochondrial (Precursor) GN=MUA22_4 OS=Arabidopsis thaliana (Mouse-ear cress) PE=1 SV=1	C	Energy production and conversion	mitochondrial phosphate translocator [Betula pendula]
gene10503	LOC107418174	0.815997	1.10591	1.06336	0	0.557339	0	0.451664	0.529748	0.305105	0	0	0	0.00267732	-2.37317	down	0.0320722	-1.44992	normal	2.28676e-13	#NAME?	down	[E]	Amino acid transport and metabolism	Molecular Function: argininosuccinate synthase activity (GO:0004055);; Molecular Function: ATP binding (GO:0005524);; Biological Process: arginine biosynthetic process (GO:0006526);;	--	--	[E]	Amino acid transport and metabolism	Arginosuccinate synthase	Argininosuccinate synthase, chloroplastic (Precursor) GN=At4g24830 OS=Arabidopsis thaliana (Mouse-ear cress) PE=2 SV=3	E	Amino acid transport and metabolism	Argininosuccinate synthase [Morus notabilis]
gene10513	LOC107418201	25.6149	25.8325	24.3315	18.8177	18.3942	17.7009	23.4109	24.4582	24.4811	14.1847	13.0249	13.5484	0.169554	-0.40728	normal	0.15967	-0.334364	normal	4.77801e-06	-1.13851	down	[IQ]	Lipid transport and metabolism;; Secondary metabolites biosynthesis, transport and catabolism	Molecular Function: ligase activity (GO:0016874);; Molecular Function: Photinus-luciferin 4-monooxygenase (ATP-hydrolyzing) activity (GO:0047077);; Biological Process: oxidation-reduction process (GO:0055114);;	--	--	[I]	Lipid transport and metabolism	AMP-binding enzyme;; AMP-binding enzyme C-terminal domain	4-coumarate--CoA ligase-like 9 GN=4CLL9 OS=Arabidopsis thaliana (Mouse-ear cress) PE=1 SV=2	I	Lipid transport and metabolism	PREDICTED: 4-coumarate--CoA ligase-like 9 [Malus domestica]
gene10519	LOC107418172	2.11023	2.65434	3.7896	39.5861	74.2084	66.4037	111.563	163.17	171.05	314.17	262.38	255.151	5.44821e-15	4.44458	up	4.0284e-36	5.43217	up	9.7238e-99	6.35832	up	--	--	--	--	--	--	--	--	--	S	Function unknown	hypothetical protein CICLE_v10021486mg [Citrus clementina]
gene10522	LOC107418202	14.579	14.7949	14.3213	21.775	23.1231	21.9138	61.8974	57.5908	64.4633	43.6051	47.6785	44.4177	0.0125354	0.657011	normal	3.23101e-20	1.77945	up	2.73013e-10	1.35292	up	--	--	Molecular Function: RNA binding (GO:0003723);; Cellular Component: cytosol (GO:0005829);; Cellular Component: plastid chromosome (GO:0009508);; Cellular Component: chloroplast stroma (GO:0009570);; Biological Process: transcription from plastid promoter (GO:0042793);; Biological Process: positive regulation of transcription, DNA-templated (GO:0045893);;	--	--	--	--	S1 RNA binding domain	--	S	Function unknown	PREDICTED: uncharacterized protein LOC103338026 [Prunus mume]
gene10526	LOC107418185	1130.18	821.756	818.313	534.829	534.45	543.394	488.924	471.606	484.142	408.127	486.775	478.105	0.0104482	-0.724927	normal	0.000460373	-1.20102	down	0.000698074	-1.26265	down	[G]	Carbohydrate transport and metabolism	Molecular Function: glyceraldehyde-3-phosphate dehydrogenase (NAD+) (phosphorylating) activity (GO:0004365);; Cellular Component: cytoplasm (GO:0005737);; Biological Process: glycolytic process (GO:0006096);; Molecular Function: NADP binding (GO:0050661);; Molecular Function: NAD binding (GO:0051287);; Biological Process: oxidation-reduction process (GO:0055114);;	K00134|0|sot:102592694|K00134 glyceraldehyde 3-phosphate dehydrogenase [EC:1.2.1.12] | (RefSeq) glyceraldehyde-3-phosphate dehydrogenase, cytosolic-like	Glycolysis / Gluconeogenesis (ko00010);; Carbon fixation in photosynthetic organisms (ko00710);; Carbon metabolism (ko01200);; Biosynthesis of amino acids (ko01230)	[G]	Carbohydrate transport and metabolism	Glyceraldehyde 3-phosphate dehydrogenase, C-terminal domain;; Glyceraldehyde 3-phosphate dehydrogenase, NAD binding domain	Glyceraldehyde-3-phosphate dehydrogenase, cytosolic GN=GAPC OS=Dianthus caryophyllus (Carnation) PE=3 SV=1	G	Carbohydrate transport and metabolism	glyceraldehyde-3-phosphate dehydrogenase [Nicotiana tabacum]
gene10535	LOC107418194	4.80817	7.25826	6.68217	7.19559	10.0068	5.40342	17.8576	18.8338	11.0843	14.5565	16.8248	20.748	0.503258	0.324895	normal	0.00258657	1.09897	up	2.95266e-07	1.25375	up	--	--	--	K11137|0|pmum:103338014|K11137 telomere length regulation protein | (RefSeq) telomere length regulation protein TEL2 homolog	--	[S]	Function unknown	Telomere length regulation protein	Probable protein phosphatase 2C 19 OS=Oryza sativa subsp. japonica (Rice) PE=3 SV=2	S	Function unknown	PREDICTED: telomere length regulation protein TEL2 homolog [Prunus mume]
gene10540	LOC107418195	10.2556	7.69297	7.58753	7.52194	8.87804	14.8762	18.9523	23.0555	31.362	27.0528	23.692	22.0456	0.593579	0.350454	normal	0.000357786	1.21427	up	4.94581e-08	1.259	up	--	--	--	K11137|0|pmum:103338014|K11137 telomere length regulation protein | (RefSeq) telomere length regulation protein TEL2 homolog	--	[S]	Function unknown	Telomere length regulation protein	Probable protein phosphatase 2C 19 OS=Oryza sativa subsp. japonica (Rice) PE=3 SV=2	S	Function unknown	hypothetical protein L484_008174 [Morus notabilis]
gene10541	LOC107418157	19.8728	23.5807	17.3602	42.1971	36.3611	40.8866	57.8737	56.526	53.5073	83.3243	88.8441	85.5174	1.84324e-05	1.0122	up	2.40451e-09	1.1808	up	1.33294e-18	1.82158	up	[KB]	Transcription;; Chromatin structure and dynamics	Biological Process: tRNA wobble uridine modification (GO:0002098);; Molecular Function: histone acetyltransferase activity (GO:0004402);; Cellular Component: nuclear euchromatin (GO:0005719);; Cellular Component: cytosol (GO:0005829);; Biological Process: cell proliferation (GO:0008283);; Biological Process: DNA mediated transformation (GO:0009294);; Biological Process: specification of animal or…	K07739|0|pxb:103950057|K07739 elongator complex protein 3 [EC:2.3.1.48] | (RefSeq) elongator complex protein 3	--	[BK]	Chromatin structure and dynamics;; Transcription	Radical SAM superfamily;; Acetyltransferase (GNAT) family	Elongator complex protein 3 GN=MXI22.3 OS=Arabidopsis thaliana (Mouse-ear cress) PE=1 SV=1	BK	Chromatin structure and dynamics;; Transcription	PREDICTED: elongator complex protein 3 [Pyrus x bretschneideri]
gene10546	LOC107418173	2.2184	2.50538	3.49331	1.20555	1.83556	1.59968	1.64635	1.21568	1.13038	0.632532	0.718449	1.0018	0.162171	-0.840205	normal	0.0106034	-1.31314	normal	0.000322074	-2.06975	down	--	--	--	--	--	--	--	B3 DNA binding domain	B3 domain-containing protein Os01g0905400 OS=Oryza sativa subsp. japonica (Rice) PE=2 SV=1	S	Function unknown	PREDICTED: B3 domain-containing protein Os01g0905400-like [Prunus mume]
gene1056	LOC107418643	12.0372	18.4445	15.1416	20.9095	19.9385	12.1833	39.5631	42.7229	40.6805	33.3989	37.0267	42.4989	0.536351	0.25088	normal	1.93372e-06	1.12943	up	4.9403e-05	1.07416	up	--	--	Biological Process: photosystem II assembly (GO:0010207);;	--	--	--	--	Protein of unknown function (DUF3531)	--	S	Function unknown	hypothetical protein L484_011024 [Morus notabilis]
gene10594	LOC107418231	4.83016	4.08495	5.10922	7.01656	4.91597	7.63513	10.5407	7.08309	8.90513	0.847385	0.606984	0.610306	0.435849	0.539382	normal	0.243457	0.650701	normal	7.74028e-06	-2.98136	down	--	--	--	--	--	--	--	Mitochondrial domain of unknown function (DUF1713)	--	S	Function unknown	hypothetical protein PRUPE_ppa013118mg [Prunus persica]
gene10607	LOC107418221	0.290775	0.399576	0.432835	1.12973	1.91836	2.20879	0.466977	0.344516	0.337144	0.085348	0.182248	0.074395	0.00232941	2.15558	up	--	--	--	--	--	--	--	--	Cellular Component: membrane (GO:0016020);;	--	--	[E]	Amino acid transport and metabolism	Transmembrane amino acid transporter protein	Proline transporter 1 GN=PROT1 OS=Arabidopsis thaliana (Mouse-ear cress) PE=1 SV=1	E	Amino acid transport and metabolism	hypothetical protein PRUPE_ppa015543mg [Prunus persica]
gene10608	LOC107418210	0.534989	0.551392	0.769518	2.02537	2.3379	1.58934	4.04332	4.40877	3.39921	2.97963	2.70633	3.57684	0.00719002	1.7345	up	8.79931e-06	2.39831	up	0.000706717	2.0676	up	--	--	--	--	--	[R]	General function prediction only	PPR repeat;; PPR repeat family;; Pentatricopeptide repeat domain;; PPR repeat;; Tetratricopeptide repeat;; Tetratricopeptide repeat;; Tetratricopeptide repeat;; Bacterial transcriptional activator domain	Pentatricopeptide repeat-containing protein At3g29230 GN=PCMP-E27 OS=Arabidopsis thaliana (Mouse-ear cress) PE=2 SV=1	R	General function prediction only	PREDICTED: putative pentatricopeptide repeat-containing protein At5g37570 [Prunus mume]
gene10611	LOC107418218	34.0581	42.5376	40.2865	12.5452	16.017	19.3067	10.0887	10.5967	12.1876	5.82436	7.69433	8.3167	9.33492e-07	-1.14088	down	9.08847e-22	-1.95312	down	3.10745e-28	-2.56678	down	--	--	Molecular Function: zinc ion binding (GO:0008270);;	K16280|0|cic:CICLE_v10020205mg|K16280 E3 ubiquitin-protein ligase RGLG [EC:2.3.2.27] | (RefSeq) hypothetical protein	--	[T]	Signal transduction mechanisms	Copine;; Zinc finger, C3HC4 type (RING finger)	E3 ubiquitin-protein ligase RGLG2 GN=RGLG2 OS=Arabidopsis thaliana (Mouse-ear cress) PE=1 SV=1	O	Posttranslational modification, protein turnover, chaperones	hypothetical protein CISIN_1g012303mg [Citrus sinensis]
gene10616	LOC107418236	30.2629	28.6808	23.632	42.8689	92.1157	47.5553	37.4408	32.6509	39.9848	13.3894	11.1135	6.69236	0.083292	1.19403	normal	0.804161	0.0778883	normal	1.90826e-11	-1.64876	down	[Q]	Secondary metabolites biosynthesis, transport and catabolism	Molecular Function: monooxygenase activity (GO:0004497);; Molecular Function: iron ion binding (GO:0005506);; Molecular Function: electron carrier activity (GO:0009055);; Molecular Function: oxidoreductase activity, acting on paired donors, with incorporation or reduction of molecular oxygen (GO:0016705);; Molecular Function: heme binding (GO:0020037);; Biological Process: oxidation-reduction pro…	K20617|0|vvi:100265573|K20617 cytochrome P450 family 71 subfamily A | (RefSeq) cytochrome P450 71A1-like	--	[Q]	Secondary metabolites biosynthesis, transport and catabolism	Cytochrome P450	Cytochrome P450 71A1 GN=CYP71A1 OS=Persea americana (Avocado) PE=1 SV=2	Q	Secondary metabolites biosynthesis, transport and catabolism	PREDICTED: cytochrome P450 71A1-like [Vitis vinifera]
gene10630	LOC107418255	3.20518	3.51416	3.65361	0.182375	0.671478	0.698886	2.12539	1.41324	2.42894	0.681946	0.478881	0.679558	0.00123647	-1.86589	down	0.0502948	-1.04396	normal	3.20842e-05	-2.49943	down	--	--	Cellular Component: vacuole (GO:0005773);; Cellular Component: endoplasmic reticulum lumen (GO:0005788);; Biological Process: proteolysis (GO:0006508);; Molecular Function: cysteine-type peptidase activity (GO:0008234);; Molecular Function: 2-alkenal reductase [NAD(P)] activity (GO:0032440);; Cellular Component: aleurone grain (GO:0033095);; Biological Process: oxidation-reduction process (GO:005…	K16292|0|pmum:103337980|K16292 KDEL-tailed cysteine endopeptidase [EC:3.4.22.-] | (RefSeq) vignain-like	--	[O]	Posttranslational modification, protein turnover, chaperones	Papain family cysteine protease;; Cathepsin propeptide inhibitor domain (I29)	Vignain-2 (Precursor) OS=Vigna mungo (Black gram) PE=1 SV=1	O	Posttranslational modification, protein turnover, chaperones	PREDICTED: vignain-like [Prunus mume]
gene10632	LOC107418254	620.238	691.163	673.476	616.176	564.094	575.65	550.371	434.612	422.932	200.547	274.545	268.928	0.688941	-0.161393	normal	0.0181471	-0.822099	normal	1.30939e-07	-1.75129	down	--	--	Molecular Function: transcription cofactor activity (GO:0003712);; Molecular Function: histone acetyltransferase activity (GO:0004402);; Cellular Component: nucleus (GO:0005634);; Biological Process: regulation of transcription, DNA-templated (GO:0006355);; Molecular Function: zinc ion binding (GO:0008270);; Biological Process: histone acetylation (GO:0016573);;	--	--	[K]	Transcription	BTB/POZ domain;; TAZ zinc finger	BTB/POZ and TAZ domain-containing protein 1 GN=BT1 OS=Arabidopsis thaliana (Mouse-ear cress) PE=1 SV=1	K	Transcription	hypothetical protein PRUPE_ppa006416mg [Prunus persica]
gene10633	LOC107418263	26.6751	16.3899	18.4053	5.11255	3.93513	3.15524	0.813527	0.226596	0.236542	0.036639	0.6284	0.603044	1.24125e-06	-2.24389	down	4.83277e-22	-5.65056	down	1.86804e-22	-5.73982	down	--	--	Molecular Function: pectate lyase activity (GO:0030570);;	K01728|0|gmx:100101868|K01728 pectate lyase [EC:4.2.2.2] | (RefSeq) PL2; probable pectate lyase 18	Pentose and glucuronate interconversions (ko00040)	--	--	Pectate lyase	Probable pectate lyase 5 (Precursor) GN=At1g67750 OS=Arabidopsis thaliana (Mouse-ear cress) PE=2 SV=2	G	Carbohydrate transport and metabolism	hypothetical protein L484_018936 [Morus notabilis]
gene10634	LOC107418249	1.67475	1.8177	1.64302	1.00494	1.63472	1.51707	0.164997	0.333351	0.249441	0.400524	0.24556	0.231364	0.651422	-0.301785	normal	1.60762e-08	-3.01386	down	1.11108e-06	-2.78561	down	[L]	Replication, recombination and repair	Molecular Function: transferase activity (GO:0016740);; Molecular Function: organic cyclic compound binding (GO:0097159);; Molecular Function: heterocyclic compound binding (GO:1901363);;	--	--	[L]	Replication, recombination and repair	DNA polymerase III, delta subunit;; ATPase family associated with various cellular activities (AAA);; DNA polymerase III subunits gamma and tau domain III;; Holliday junction DNA helicase ruvB N-terminus	Protein STICHEL-like 2 GN=At4g24790 OS=Arabidopsis thaliana (Mouse-ear cress) PE=2 SV=1	L	Replication, recombination and repair	DNA polymerase III subunit [Morus notabilis]
gene10639	LOC107418262	15.7459	14.3552	12.537	24.6189	25.9064	25.0158	39.4781	42.6616	39.8059	58.9295	36.726	33.79	0.000366935	0.880861	normal	3.08621e-10	1.24771	up	0.00508937	1.36336	up	--	--	Biological Process: embryo development ending in seed dormancy (GO:0009793);;	--	--	[R]	General function prediction only	PPR repeat family;; PPR repeat;; Pentatricopeptide repeat domain;; PPR repeat	Pentatricopeptide repeat-containing protein At5g50280, chloroplastic (Precursor) GN=EMB1006 OS=Arabidopsis thaliana (Mouse-ear cress) PE=2 SV=1	R	General function prediction only	hypothetical protein L484_008195 [Morus notabilis]
gene1064	LOC107418773	5.72679	5.6213	5.82099	5.63028	6.43642	5.2432	2.71612	3.75643	3.04813	2.05449	2.56128	2.23757	0.908855	0.073359	normal	0.0150353	-0.984114	normal	0.000645069	-1.52491	down	--	--	Cellular Component: integral component of membrane (GO:0016021);;	--	--	[TR]	Signal transduction mechanisms;; General function prediction only	TLC domain	--	T	Signal transduction mechanisms	PREDICTED: transmembrane protein 56-B-like [Fragaria vesca subsp. vesca]
gene10640	LOC107418252	47.3629	51.2298	52.4259	81.0553	79.5751	72.9552	119.099	118.4	112.054	137.63	115.34	114.89	0.00395914	0.687223	normal	8.22705e-06	0.943878	normal	2.69738e-06	1.04195	up	--	--	Biological Process: RNA metabolic process (GO:0016070);;	--	--	[T]	Signal transduction mechanisms	MA3 domain	Eukaryotic translation initiation factor isoform 4G-1 GN=EIF(ISO)4G1 OS=Arabidopsis thaliana (Mouse-ear cress) PE=1 SV=1	T	Signal transduction mechanisms	PREDICTED: uncharacterized protein LOC102613560 [Citrus sinensis]
gene10648	LOC107418290	5.79013	4.36725	3.6776	3.29404	2.60138	2.13217	2.71399	3.55108	1.68279	4.95568	6.38289	5.75649	0.0872107	-0.88101	normal	0.00569827	-1.23955	down	0.471525	-0.368425	normal	--	--	Biological Process: intracellular protein transport (GO:0006886);; Biological Process: vesicle-mediated transport (GO:0016192);; Cellular Component: clathrin adaptor complex (GO:0030131);;	--	--	[U]	Intracellular trafficking, secretion, and vesicular transport	Adaptor complexes medium subunit family;; Clathrin adaptor complex small chain	AP-1 complex subunit mu-2 GN=F8A5.29 OS=Arabidopsis thaliana (Mouse-ear cress) PE=1 SV=1	U	Intracellular trafficking, secretion, and vesicular transport	clathrin coat assembly protein ap-1, putative [Ricinus communis]
gene10650	LOC107418299	0	0	0	0.073758	0.049255	0	1.02327	1.94102	1.89559	2.0594	4.57688	3.57178	--	--	--	1.09938e-13	Inf	up	3.38295e-15	Inf	up	--	--	Cellular Component: monolayer-surrounded lipid storage body (GO:0012511);; Cellular Component: integral component of membrane (GO:0016021);;	--	--	--	--	Oleosin	Oleosin 18.2 kDa GN=MATP6-A OS=Gossypium hirsutum (Upland cotton) PE=2 SV=1	S	Function unknown	PREDICTED: oleosin 5-like [Cucumis sativus]
gene10653	LOC107418269	1.08428	1.53966	1.66237	2.39051	3.163	3.10664	4.31143	4.66232	5.02983	3.38144	3.70411	3.03007	0.0596412	1.06445	normal	0.00178345	1.43537	up	0.0769567	0.990539	normal	--	--	Molecular Function: hydrolase activity (GO:0016787);;	--	--	[T]	Signal transduction mechanisms	Leucine Rich repeats (2 copies);; Leucine rich repeat;; Leucine Rich Repeat;; Leucine rich repeat	Disease resistance protein RPM1 GN=F17A9.20 OS=Arabidopsis thaliana (Mouse-ear cress) PE=1 SV=1	T	Signal transduction mechanisms	hypothetical protein JCGZ_11423 [Jatropha curcas]
gene10654	LOC107418266	1.31043	1.94361	1.59023	2.84761	1.50511	3.40404	5.63992	3.02168	6.05394	4.45031	2.13371	2.50854	0.232544	0.749277	normal	0.00858108	1.35365	up	0.307982	0.653969	normal	--	--	--	--	--	[R]	General function prediction only	PPR repeat family;; PPR repeat;; PPR repeat;; Pentatricopeptide repeat domain	Putative pentatricopeptide repeat-containing protein At1g64310 GN=PCMP-E65 OS=Arabidopsis thaliana (Mouse-ear cress) PE=3 SV=1	R	General function prediction only	PREDICTED: putative pentatricopeptide repeat-containing protein At1g64310 [Malus domestica]
gene10657	LOC107418272	2.31232	2.59402	2.01607	2.0964	2.97695	2.74412	4.39933	7.52896	6.89441	6.47935	7.92621	5.69587	0.766286	0.22899	normal	0.00314978	1.17371	up	0.00260027	1.2927	up	--	--	--	--	--	--	--	--	Subtilisin-like protease (Precursor) GN=At5g67360 OS=Arabidopsis thaliana (Mouse-ear cress) PE=1 SV=1	O	Posttranslational modification, protein turnover, chaperones	PREDICTED: uncharacterized protein LOC100259061 [Vitis vinifera]
gene10658	LOC107418308	0.464317	1.16813	0.418911	2.13273	1.48532	1.37009	3.67395	1.40006	3.23654	5.73852	6.8308	6.89446	0.0626486	1.33009	normal	0.0216908	1.74163	normal	5.25625e-08	2.98214	up	--	--	--	--	--	--	--	--	--	S	Function unknown	PREDICTED: uncharacterized protein LOC100263889 [Vitis vinifera]
gene10661	LOC107418286	21.4258	16.9687	20.2274	21.7928	13.7283	16.3732	15.1925	15.8009	16.2957	11.8941	9.5643	9.72576	0.807966	-0.114	normal	0.0159243	-0.57738	normal	1.13213e-05	-1.15252	down	--	--	--	--	--	--	--	Armadillo/beta-catenin-like repeat;; HEAT repeats	--	S	Function unknown	hypothetical protein PRUPE_ppa003019mg [Prunus persica]
gene10662	LOC107418311	8.80823	8.52412	7.5326	10.5121	7.7557	7.69494	15.9165	16.5258	16.2396	36.0624	22.2755	21.3957	0.778154	0.122739	normal	0.00394521	0.701204	normal	0.00242208	1.44182	up	[Q]	Secondary metabolites biosynthesis, transport and catabolism	Molecular Function: copper ion binding (GO:0005507);; Molecular Function: primary amine oxidase activity (GO:0008131);; Biological Process: amine metabolic process (GO:0009308);; Molecular Function: quinone binding (GO:0048038);; Biological Process: oxidation-reduction process (GO:0055114);;	K00276|0|pxb:103952965|K00276 primary-amine oxidase [EC:1.4.3.21] | (RefSeq) copper methylamine oxidase-like	Glycine, serine and threonine metabolism (ko00260);; Tyrosine metabolism (ko00350);; Phenylalanine metabolism (ko00360);; beta-Alanine metabolism (ko00410);; Isoquinoline alkaloid biosynthesis (ko00950);; Tropane, piperidine and pyridine alkaloid biosynthesis (ko00960)	[Q]	Secondary metabolites biosynthesis, transport and catabolism	Copper amine oxidase, enzyme domain;; Copper amine oxidase, N3 domain;; Copper amine oxidase, N2 domain	Primary amine oxidase (Precursor) OS=Pisum sativum (Garden pea) PE=1 SV=1	Q	Secondary metabolites biosynthesis, transport and catabolism	amine oxidase 4 [Malus domestica]
gene10666	LOC107418289	23.5296	12.3757	21.183	8.19224	10.4169	9.92948	11.7664	13.0092	9.33746	3.51326	3.71289	5.74979	0.043704	-0.9319	normal	0.0219987	-0.996025	normal	5.33446e-06	-2.37614	down	--	--	Biological Process: maltose metabolic process (GO:0000023);; Molecular Function: ferric-chelate reductase activity (GO:0000293);; Molecular Function: iron ion binding (GO:0005506);; Cellular Component: mitochondrion (GO:0005739);; Molecular Function: electron carrier activity (GO:0009055);; Cellular Component: integral component of membrane (GO:0016021);; Biological Process: sterol biosynthetic p…	--	--	[PQ]	Inorganic ion transport and metabolism;; Secondary metabolites biosynthesis, transport and catabolism	Ferric reductase NAD binding domain;; FAD-binding domain;; Ferric reductase like transmembrane component;; Oxidoreductase NAD-binding domain	Ferric reduction oxidase 8, mitochondrial (Precursor) GN=FRO8 OS=Arabidopsis thaliana (Mouse-ear cress) PE=2 SV=1	PQ	Inorganic ion transport and metabolism;; Secondary metabolites biosynthesis, transport and catabolism	Ferric reduction oxidase 8 [Morus notabilis]
gene10668	LOC107418288	8.00624	7.30013	6.61084	16.9062	15.6728	16.0443	9.2841	8.91336	8.13467	7.82515	8.93031	9.56311	0.000200875	1.20543	up	0.958706	-0.0240579	normal	0.976701	0.0172364	normal	--	--	--	--	--	--	--	PB1 domain	--	S	Function unknown	hypothetical protein PRUPE_ppa011220mg [Prunus persica]
gene10675	LOC107418276	0.33074	0.273019	0.426827	0.996707	0.29163	0.299213	0.921511	1.19904	1.69563	2.36482	1.70659	1.73649	--	--	--	0.0161367	1.60646	normal	0.00124993	2.23388	up	[O]	Posttranslational modification, protein turnover, chaperones	Molecular Function: ATP binding (GO:0005524);; Biological Process: obsolete ATP catabolic process (GO:0006200);; Molecular Function: microtubule-severing ATPase activity (GO:0008568);;	--	--	[O]	Posttranslational modification, protein turnover, chaperones	ATPase family associated with various cellular activities (AAA);; AAA domain;; AAA ATPase domain;; AAA domain;; Archaeal ATPase;; AAA domain;; AAA domain (Cdc48 subfamily);; NACHT domain;; Uncharacterised P-loop hydrolase UPF0079	Pachytene checkpoint protein 2 homolog GN=At4g24710 OS=Arabidopsis thaliana (Mouse-ear cress) PE=2 SV=1	O	Posttranslational modification, protein turnover, chaperones	hypothetical protein PRUPE_ppa005496mg [Prunus persica]
gene10676	LOC107418277	0.419582	0.950385	0.438756	1.74703	0.973431	1.00621	2.49455	2.75206	2.36706	1.91983	3.11332	2.29817	0.134571	1.09696	normal	0.0018258	1.79063	up	0.00511555	1.75657	up	--	--	--	--	--	[R]	General function prediction only	PPR repeat family;; PPR repeat;; PPR repeat;; Pentatricopeptide repeat domain	Pentatricopeptide repeat-containing protein At3g48250, chloroplastic (Precursor) GN=At3g48250 OS=Arabidopsis thaliana (Mouse-ear cress) PE=2 SV=1	R	General function prediction only	hypothetical protein L484_002057 [Morus notabilis]
gene10677	LOC107418278	0.625469	0.204056	0.426655	0.659692	0.454658	1.00049	2.42354	1.51095	1.7396	2.21027	0.62136	0.541379	0.413156	0.786874	normal	0.00360766	1.87611	up	0.409135	1.17674	normal	--	--	--	--	--	[R]	General function prediction only	PPR repeat family;; PPR repeat;; PPR repeat;; Pentatricopeptide repeat domain	Pentatricopeptide repeat-containing protein At3g48250, chloroplastic (Precursor) GN=At3g48250 OS=Arabidopsis thaliana (Mouse-ear cress) PE=2 SV=1	R	General function prediction only	hypothetical protein L484_002057 [Morus notabilis]
gene10679	LOC107418301	484.845	379.056	378.946	259.443	235.663	235.615	202.633	193.666	184.21	96.418	92.1628	91.3496	0.00763738	-0.708754	normal	4.86603e-07	-1.36584	down	1.60452e-18	-2.39553	down	[J]	Translation, ribosomal structure and biogenesis	Molecular Function: translation elongation factor activity (GO:0003746);; Molecular Function: GTPase activity (GO:0003924);; Molecular Function: GTP binding (GO:0005525);; Cellular Component: nucleolus (GO:0005730);; Biological Process: obsolete GTP catabolic process (GO:0006184);; Biological Process: translational elongation (GO:0006414);; Cellular Component: nucleoid (GO:0009295);; Cellular Com…	K02358|0|gmx:100791320|K02358 elongation factor Tu | (RefSeq) EF-Tu, tufB1; elongation factor Tu, chloroplastic	--	[J]	Translation, ribosomal structure and biogenesis	Elongation factor Tu GTP binding domain;; Elongation factor Tu C-terminal domain;; Elongation factor Tu domain 2;; 50S ribosome-binding GTPase	Elongation factor Tu, chloroplastic (Precursor) GN=TUFB1 OS=Glycine max (Soybean) PE=3 SV=1	J	Translation, ribosomal structure and biogenesis	RecName: Full=Elongation factor Tu, chloroplastic; Short=EF-Tu; Flags: Precursor [Glycine max]
gene10680	LOC107418314	7.13585	8.20504	7.3536	9.98785	11.64	10.282	15.0941	15.9808	15.3672	23.4117	21.6065	28.4536	0.0956085	0.538975	normal	0.00789617	0.680444	normal	4.83034e-08	1.32543	up	[RTKL]	General function prediction only;; Signal transduction mechanisms;; Transcription;; Replication, recombination and repair	Biological Process: MAPK cascade (GO:0000165);; Molecular Function: protein serine/threonine kinase activity (GO:0004674);; Biological Process: protein phosphorylation (GO:0006468);; Molecular Function: ion binding (GO:0043167);; Molecular Function: organic cyclic compound binding (GO:0097159);; Molecular Function: heterocyclic compound binding (GO:1901363);;	K08867|0|pmum:103337944|K08867 WNK lysine deficient protein kinase [EC:2.7.11.1] | (RefSeq) probable serine/threonine-protein kinase WNK3	--	[R]	General function prediction only	Protein kinase domain;; Protein tyrosine kinase	Probable serine/threonine-protein kinase WNK2 GN=OSJNBa0068N01.12 OS=Oryza sativa subsp. japonica (Rice) PE=2 SV=1	T	Signal transduction mechanisms	PREDICTED: probable serine/threonine-protein kinase WNK3 isoform X2 [Prunus mume]
gene10682	LOC107418279	0.046179	0.573765	0.242259	2.12147	0.858777	1.44931	10.4391	9.76999	10.42	3.97432	3.10912	4.5478	--	--	--	7.09553e-18	4.81228	up	6.07216e-07	3.43838	up	--	--	--	--	--	--	--	Plant protein of unknown function (DUF868)	--	S	Function unknown	PREDICTED: uncharacterized protein LOC105140891 [Populus euphratica]
gene10683	LOC107418293	1.41733	1.94098	2.29256	3.01891	3.81736	3.29875	5.53968	5.92513	6.64987	4.08598	4.01614	3.28118	0.0776524	0.937079	normal	0.00059363	1.41586	up	0.136078	0.797755	normal	--	--	--	--	--	--	--	--	--	S	Function unknown	hypothetical protein L484_018985 [Morus notabilis]
gene10685	LOC107418316	0.505068	0.603948	0.757101	1.6803	1.20693	0.810864	2.18315	2.16832	2.17782	5.2025	6.03951	6.20733	0.201534	0.994634	normal	0.013087	1.52777	normal	1.12828e-07	2.95797	up	[R]	General function prediction only	Molecular Function: protein serine/threonine phosphatase activity (GO:0004722);;	K01517|0|pxb:103952940|K01517 manganese-dependent ADP-ribose/CDP-alcohol diphosphatase [EC:3.6.1.13 3.6.1.16 3.6.1.53] | (RefSeq) manganese-dependent ADP-ribose/CDP-alcohol diphosphatase	Purine metabolism (ko00230);; Glycerophospholipid metabolism (ko00564)	--	--	Calcineurin-like phosphoesterase;; Calcineurin-like phosphoesterase superfamily domain	Manganese-dependent ADP-ribose/CDP-alcohol diphosphatase OS=Oryza sativa subsp. japonica (Rice) PE=2 SV=1	R	General function prediction only	PREDICTED: manganese-dependent ADP-ribose/CDP-alcohol diphosphatase [Pyrus x bretschneideri]
gene10698	LOC107418335	2.01865	0.913446	0.933213	3.9105	4.81879	4.93827	2.90289	3.22901	2.72004	1.07785	0.366738	0.724066	0.000276114	1.86629	up	0.114236	0.919724	normal	0.161714	-1.06511	normal	[Q]	Secondary metabolites biosynthesis, transport and catabolism	Molecular Function: oxidoreductase activity (GO:0016491);; Molecular Function: metal ion binding (GO:0046872);;	--	--	[Q]	Secondary metabolites biosynthesis, transport and catabolism	Cytochrome P450	Cytochrome P450 71A1 GN=CYP71A1 OS=Persea americana (Avocado) PE=1 SV=2	Q	Secondary metabolites biosynthesis, transport and catabolism	Cytochrome P450 71A1 [Theobroma cacao]
gene10699	LOC107418334	173.656	117.831	117.461	129.566	185.203	172.091	23.3643	24.039	24.1354	3.78512	2.73161	4.55228	0.418841	0.303231	normal	4.83102e-12	-2.78311	down	6.9091e-28	-5.4512	down	[Q]	Secondary metabolites biosynthesis, transport and catabolism	--	--	--	[Q]	Secondary metabolites biosynthesis, transport and catabolism	Cytochrome P450	Cytochrome P450 71A1 GN=CYP71A1 OS=Persea americana (Avocado) PE=1 SV=2	Q	Secondary metabolites biosynthesis, transport and catabolism	Cytochrome P450 71A1 [Theobroma cacao]
gene10704	LOC107418336	8.97547	5.80136	6.61835	6.60725	8.10359	6.70953	7.77235	6.02905	5.88332	0.460155	1.60044	1.67425	0.936663	0.055879	normal	0.319423	-0.387433	normal	1.47645e-09	-2.76382	down	[Q]	Secondary metabolites biosynthesis, transport and catabolism	Molecular Function: oxidoreductase activity, acting on paired donors, with incorporation or reduction of molecular oxygen, NAD(P)H as one donor, and incorporation of one atom of oxygen (GO:0016709);; Molecular Function: metal ion binding (GO:0046872);;	--	--	[Q]	Secondary metabolites biosynthesis, transport and catabolism	Cytochrome P450	Cytochrome P450 71A6 (Fragment) GN=CYP71A6 OS=Nepeta racemosa (Catmint) PE=2 SV=1	Q	Secondary metabolites biosynthesis, transport and catabolism	PREDICTED: cytochrome P450 71A3-like [Pyrus x bretschneideri]
gene10705	LOC107418332	4.1099	0.04437	0.072344	15.9324	29.1698	24.83	27.3506	21.8062	19.6385	7.03304	0.234373	0.369937	1.43434e-16	4.01737	up	3.59561e-20	3.74299	up	--	--	--	[Q]	Secondary metabolites biosynthesis, transport and catabolism	Molecular Function: oxidoreductase activity (GO:0016491);; Molecular Function: metal ion binding (GO:0046872);;	--	--	[Q]	Secondary metabolites biosynthesis, transport and catabolism	Cytochrome P450	Cytochrome P450 71A26 GN=CYP71A26 OS=Arabidopsis thaliana (Mouse-ear cress) PE=3 SV=1	Q	Secondary metabolites biosynthesis, transport and catabolism	PREDICTED: cytochrome P450 71A3-like [Pyrus x bretschneideri]
gene10712	LOC107418333	45.0982	17.1075	23.8122	13.7605	28.3481	30.9777	8.07426	6.95447	7.02731	2.03054	2.22904	2.16017	0.831864	-0.189465	normal	0.00700029	-2.22444	down	4.11331e-05	-3.98434	down	[Q]	Secondary metabolites biosynthesis, transport and catabolism	--	K07408|0|mdm:103453590|K07408 cytochrome P450 family 1 subfamily A polypeptide 1 [EC:1.14.14.1] | (RefSeq) cytochrome P450 71A25-like	Tryptophan metabolism (ko00380)	[Q]	Secondary metabolites biosynthesis, transport and catabolism	Cytochrome P450	Cytochrome P450 71A25 GN=CYP71A25 OS=Arabidopsis thaliana (Mouse-ear cress) PE=2 SV=1	Q	Secondary metabolites biosynthesis, transport and catabolism	PREDICTED: cytochrome P450 71A25-like [Malus domestica]
gene10719	LOC107418351	1.05022	1.03126	1.13177	2.40598	2.32501	2.097	3.60694	8.51336	6.66692	7.1782	5.11273	6.20579	0.334134	0.68693	normal	0.000467982	2.00051	up	0.000574665	1.78273	up	--	--	--	K04728|8.20018e-68|mdm:103438128|K04728 ataxia telangiectasia mutated family protein [EC:2.7.11.1] | (RefSeq) serine/threonine-protein kinase ATM-like	--	[TBLD]	Signal transduction mechanisms;; Chromatin structure and dynamics;; Replication, recombination and repair;; Cell cycle control, cell division, chromosome partitioning	--	Serine/threonine-protein kinase ATM GN=ATM OS=Arabidopsis thaliana (Mouse-ear cress) PE=2 SV=1	L	Replication, recombination and repair	PREDICTED: serine/threonine-protein kinase ATM-like [Malus domestica]
gene10724	LOC107418355	3.95063	6.99136	6.36214	10.4607	15.8269	13.5054	14.2074	21.7392	20.5639	17.7608	24.9089	25.8696	1.31544e-06	1.3079	up	2.3827e-09	1.54473	up	3.52003e-17	1.72268	up	[TDBLU]	Signal transduction mechanisms;; Cell cycle control, cell division, chromosome partitioning;; Chromatin structure and dynamics;; Replication, recombination and repair;; Intracellular trafficking, secretion, and vesicular transport	Biological Process: DNA damage checkpoint (GO:0000077);; Biological Process: telomere maintenance (GO:0000723);; Molecular Function: DNA binding (GO:0003677);; Molecular Function: protein serine/threonine kinase activity (GO:0004674);; Molecular Function: ATP binding (GO:0005524);; Biological Process: DNA repair (GO:0006281);; Biological Process: response to ionizing radiation (GO:0010212);; Biol…	K04728|0|pmum:103338375|K04728 ataxia telangiectasia mutated family protein [EC:2.7.11.1] | (RefSeq) serine/threonine-protein kinase ATM	--	[TBLD]	Signal transduction mechanisms;; Chromatin structure and dynamics;; Replication, recombination and repair;; Cell cycle control, cell division, chromosome partitioning	Phosphatidylinositol 3- and 4-kinase;; FAT domain;; FATC domain	Serine/threonine-protein kinase ATM GN=ATM OS=Arabidopsis thaliana (Mouse-ear cress) PE=2 SV=1	L	Replication, recombination and repair	PREDICTED: serine/threonine-protein kinase ATM [Prunus mume]
gene10728	LOC107418361	48.6951	50.7567	52.6747	25.8358	27.073	29.6236	28.0246	27.2348	27.7516	26.4868	24.312	23.9787	0.00285262	-0.710332	normal	1.33399e-07	-1.03946	down	7.97966e-08	-1.10986	down	[H]	Coenzyme transport and metabolism	Molecular Function: pantothenate kinase activity (GO:0004594);; Molecular Function: ATP binding (GO:0005524);; Biological Process: coenzyme A biosynthetic process (GO:0015937);; Biological Process: phosphorylation (GO:0016310);;	K09680|0|pmum:103338350|K09680 type II pantothenate kinase [EC:2.7.1.33] | (RefSeq) pantothenate kinase 2	Pantothenate and CoA biosynthesis (ko00770)	[H]	Coenzyme transport and metabolism	Fumble;; Protein of unknown function DUF89	Pantothenate kinase 2 GN=PANK2 OS=Arabidopsis thaliana (Mouse-ear cress) PE=1 SV=2	H	Coenzyme transport and metabolism	PREDICTED: pantothenate kinase 2 [Prunus mume]
gene10729	LOC107418362	26.7425	24.9348	25.1897	10.873	12.3588	12.6495	14.0446	16.5923	12.953	21.8555	13.0519	13.4582	3.46019e-05	-0.973265	normal	1.23902e-07	-1.05687	down	4.19084e-05	-0.884307	normal	--	--	Molecular Function: inorganic anion exchanger activity (GO:0005452);; Biological Process: anion transport (GO:0006820);; Cellular Component: integral component of membrane (GO:0016021);;	--	--	[P]	Inorganic ion transport and metabolism	HCO3- transporter family	Probable boron transporter 2 GN=BOR2 OS=Arabidopsis thaliana (Mouse-ear cress) PE=2 SV=1	P	Inorganic ion transport and metabolism	HCO3- transporter family [Theobroma cacao]
gene10732	LOC107418346	37.4072	43.3145	45.2983	22.1757	19.5293	20.319	21.5593	21.5402	19.3689	15.895	16.2725	15.5986	0.000110696	-0.963803	normal	1.24074e-09	-1.27847	down	3.4165e-12	-1.64409	down	--	--	Molecular Function: transporter activity (GO:0005215);; Cellular Component: mitochondrion (GO:0005739);; Biological Process: transport (GO:0006810);; Cellular Component: chloroplast envelope (GO:0009941);; Cellular Component: integral component of membrane (GO:0016021);;	K15283|3.67329e-104|pop:POPTR_0012s08370g|K15283 solute carrier family 35, member E1 | (RefSeq) POPTRDRAFT_891868; hypothetical protein	--	[GE]	Carbohydrate transport and metabolism;; Amino acid transport and metabolism	Triose-phosphate Transporter family;; EamA-like transporter family;; UAA transporter family	Phosphoenolpyruvate/phosphate translocator 1, chloroplastic (Precursor) OS=Oryza sativa subsp. japonica (Rice) PE=2 SV=1	G	Carbohydrate transport and metabolism	hypothetical protein JCGZ_11463 [Jatropha curcas]
gene10738	LOC107418369	28.7479	27.8299	24.8236	34.5199	50.8714	52.13	24.3279	26.7992	26.0308	6.82975	9.18031	8.6954	0.000528009	0.881034	normal	0.249067	-0.259585	normal	1.07775e-18	-1.89767	down	--	--	Biological Process: nucleobase-containing compound metabolic process (GO:0006139);; Biological Process: cellular macromolecule metabolic process (GO:0044260);; Biological Process: cellular carbohydrate metabolic process (GO:0044262);; Biological Process: single-organism process (GO:0044699);; Biological Process: single-organism carbohydrate metabolic process (GO:0044723);;	--	--	[T]	Signal transduction mechanisms	--	--	T	Signal transduction mechanisms	PREDICTED: uncharacterized protein LOC103343107 [Prunus mume]
gene10739	LOC107418374	1.6096	1.46361	1.77327	4.28132	3.43907	3.72169	4.97014	4.65798	4.27024	2.37864	2.09069	2.03506	0.0101767	1.30377	normal	0.00701238	1.25373	up	0.786586	0.196916	normal	--	--	--	K17868|0|pper:PRUPE_ppa007997mg|K17868 diphthine methyl ester acylhydrolase [EC:3.1.1.97] | (RefSeq) hypothetical protein	--	[E]	Amino acid transport and metabolism	WD domain, G-beta repeat	E3 ubiquitin-protein ligase COP1 GN=COP1 OS=Pisum sativum (Garden pea) PE=2 SV=1	E	Amino acid transport and metabolism	WD repeat-containing protein 85 [Morus notabilis]
gene1074	LOC107418428	2.28456	3.28588	3.69141	2.61616	2.00249	2.08534	2.30053	3.80164	2.88509	0.453229	1.10174	1.42097	0.211846	-0.643793	normal	0.363604	-0.411162	normal	4.18957e-06	-2.22776	down	[RTKL]	General function prediction only;; Signal transduction mechanisms;; Transcription;; Replication, recombination and repair	Molecular Function: protein serine/threonine kinase activity (GO:0004674);; Molecular Function: ATP binding (GO:0005524);; Biological Process: protein phosphorylation (GO:0006468);;	--	--	--	--	Protein tyrosine kinase;; Protein kinase domain;; Di-glucose binding within endoplasmic reticulum;; Leucine Rich repeats (2 copies);; Leucine rich repeat;; Leucine Rich Repeat;; Phosphotransferase enzyme family	Probable LRR receptor-like serine/threonine-protein kinase At1g56130 (Precursor) GN=At1g56130 OS=Arabidopsis thaliana (Mouse-ear cress) PE=2 SV=2	T	Signal transduction mechanisms	Leucine-rich repeat transmembrane protein kinase [Theobroma cacao]
gene10746	LOC107418373	3.48031	3.71814	3.29911	6.2756	4.62929	3.05585	2.01735	2.42744	1.89038	0.31194	1.23258	0.634239	0.474368	0.472008	normal	0.0846944	-0.996802	normal	7.6148e-05	-2.49345	down	[IQR]	Lipid transport and metabolism;; Secondary metabolites biosynthesis, transport and catabolism;; General function prediction only	Cellular Component: plastid (GO:0009536);; Molecular Function: oxidoreductase activity (GO:0016491);; Biological Process: diterpene phytoalexin precursor biosynthetic process pathway (GO:0051504);; Biological Process: oxidation-reduction process (GO:0055114);;	--	--	[R]	General function prediction only	Enoyl-(Acyl carrier protein) reductase;; short chain dehydrogenase;; KR domain	Short-chain dehydrogenase reductase 3b GN=F14M4 OS=Arabidopsis thaliana (Mouse-ear cress) PE=2 SV=1	Q	Secondary metabolites biosynthesis, transport and catabolism	PREDICTED: (-)-isopiperitenol/(-)-carveol dehydrogenase, mitochondrial-like [Malus domestica]
gene10749	LOC107418380	21.1713	17.1622	18.337	11.4072	13.3596	11.8228	15.3145	15.9386	15.0748	10.0741	11.2814	11.7009	0.0626691	-0.577554	normal	0.0371888	-0.543966	normal	0.00026056	-1.04625	down	[E]	Amino acid transport and metabolism	Biological Process: tryptophan biosynthetic process (GO:0000162);; Molecular Function: double-stranded telomeric DNA binding (GO:0003691);; Molecular Function: anthranilate phosphoribosyltransferase activity (GO:0004048);; Molecular Function: protein binding (GO:0005515);; Cellular Component: plasma membrane (GO:0005886);; Biological Process: tryptophan catabolic process (GO:0006569);; Cellular C…	K00766|1.38232e-179|vvi:100255305|K00766 anthranilate phosphoribosyltransferase [EC:2.4.2.18] | (RefSeq) anthranilate phosphoribosyltransferase, chloroplastic	Phenylalanine, tyrosine and tryptophan biosynthesis (ko00400);; Biosynthesis of amino acids (ko01230)	[E]	Amino acid transport and metabolism	Glycosyl transferase family, a/b domain;; Glycosyl transferase family, helical bundle domain	Anthranilate phosphoribosyltransferase, chloroplastic (Precursor) GN=PAT1 OS=Arabidopsis thaliana (Mouse-ear cress) PE=2 SV=1	E	Amino acid transport and metabolism	Anthranilate phosphoribosyltransferase [Morus notabilis]
gene10756	LOC107418402	0.918101	0.739234	0.470145	0.570427	1.7424	0.937545	2.05052	1.74948	3.74292	3.55493	4.83314	5.70014	0.714793	0.867092	normal	0.0748556	1.99754	normal	2.67164e-08	2.72117	up	[TDBLU]	Signal transduction mechanisms;; Cell cycle control, cell division, chromosome partitioning;; Chromatin structure and dynamics;; Replication, recombination and repair;; Intracellular trafficking, secretion, and vesicular transport	--	K04728|6.05213e-60|csv:101208785|K04728 ataxia telangiectasia mutated family protein [EC:2.7.11.1] | (RefSeq) serine/threonine-protein kinase ATM	--	[TBLD]	Signal transduction mechanisms;; Chromatin structure and dynamics;; Replication, recombination and repair;; Cell cycle control, cell division, chromosome partitioning	FATC domain	Serine/threonine-protein kinase ATM GN=ATM OS=Arabidopsis thaliana (Mouse-ear cress) PE=2 SV=1	L	Replication, recombination and repair	PREDICTED: LOW QUALITY PROTEIN: serine/threonine-protein kinase ATM-like [Cucumis sativus]
gene10759	LOC107418397	0.962466	1.02527	0.938592	0.966845	0.479297	0.424675	0.251774	0.159813	0.334517	0.39588	0.349998	0.133709	0.528325	-0.574983	normal	0.000560003	-2.22962	down	0.003986	-1.96542	down	--	--	--	--	--	--	--	RCD1-SRO-TAF4 (RST) plant domain	Probable inactive poly [ADP-ribose] polymerase SRO5 GN=SRO5 OS=Arabidopsis thaliana (Mouse-ear cress) PE=1 SV=1	S	Function unknown	hypothetical protein PRUPE_ppa007712mg [Prunus persica]
gene10760	LOC107418395	5.0387	5.22868	5.78634	5.80906	5.22668	4.89658	2.76396	2.59018	1.66904	3.188	2.45479	3.25882	0.938797	0.0501128	normal	0.000941131	-1.45864	down	0.0235846	-1.09379	normal	--	--	--	--	--	--	--	Protein of unknown function (DUF1645)	--	S	Function unknown	PREDICTED: uncharacterized protein LOC104593196 [Nelumbo nucifera]
gene10761	LOC107418411	83.9191	80.7888	78.362	55.1065	50.5333	52.4976	37.1942	39.0666	36.2978	20.2632	17.44	19.4737	0.0228539	-0.562448	normal	8.96406e-13	-1.37824	down	3.64242e-29	-2.3319	down	[I]	Lipid transport and metabolism	Biological Process: maltose metabolic process (GO:0000023);; Biological Process: sulfur amino acid metabolic process (GO:0000096);; Biological Process: pentose-phosphate shunt (GO:0006098);; Biological Process: glycine catabolic process (GO:0006546);; Biological Process: unsaturated fatty acid biosynthetic process (GO:0006636);; Biological Process: phosphatidylglycerol biosynthetic process (GO:00…	K00099|0|vvi:100248516|K00099 1-deoxy-D-xylulose-5-phosphate reductoisomerase [EC:1.1.1.267] | (RefSeq) 1-deoxy-D-xylulose 5-phosphate reductoisomerase, chloroplastic	Terpenoid backbone biosynthesis (ko00900)	--	--	1-deoxy-D-xylulose 5-phosphate reductoisomerase;; DXP reductoisomerase C-terminal domain;; 1-deoxy-D-xylulose 5-phosphate reductoisomerase C-terminal	1-deoxy-D-xylulose 5-phosphate reductoisomerase, chloroplastic (Precursor) GN=MQB2.11 OS=Arabidopsis thaliana (Mouse-ear cress) PE=2 SV=2	H	Coenzyme transport and metabolism	putative 1-deoxy-d-xylulose 5-phosphate reductoisomerase [Betula platyphylla]
gene10773	LOC107418405	4.0885	3.62185	4.0789	3.02718	2.5952	2.5899	1.53941	0.955023	1.11613	1.53128	1.86569	2.29122	0.471502	-0.469207	normal	8.55544e-06	-2.27069	down	0.00156722	-1.75398	down	[RTKL]	General function prediction only;; Signal transduction mechanisms;; Transcription;; Replication, recombination and repair	Molecular Function: protein serine/threonine kinase activity (GO:0004674);; Molecular Function: ATP binding (GO:0005524);; Cellular Component: plasma membrane (GO:0005886);; Biological Process: protein phosphorylation (GO:0006468);; Cellular Component: integral component of membrane (GO:0016021);;	--	--	[T]	Signal transduction mechanisms	Protein tyrosine kinase;; Protein kinase domain	Serine/threonine-protein kinase HT1 GN=HT1 OS=Arabidopsis thaliana (Mouse-ear cress) PE=1 SV=1	T	Signal transduction mechanisms	Serine/threonine-protein kinase HT1 [Theobroma cacao]
gene10776	LOC107418413	100.8	107.94	101.507	66.2696	85.6269	87.9666	52.0495	44.8795	45.3631	42.2008	49.5941	48.556	0.363926	-0.266503	normal	8.23221e-12	-1.38824	down	3.1188e-10	-1.34373	down	--	--	--	--	--	--	--	Domain of unknown function (DUF3506)	Protein EXECUTER 1, chloroplastic (Precursor) GN=EX1 OS=Arabidopsis thaliana (Mouse-ear cress) PE=1 SV=1	S	Function unknown	hypothetical protein PRUPE_ppa002543mg [Prunus persica]
gene10783	LOC107418429	1.22617	1.15892	0.041995	4.53303	5.85796	2.46564	0.202262	0.020522	0.034319	0.172445	0.176483	0.582539	0.00184656	2.42035	up	--	--	--	--	--	--	--	--	--	--	--	--	--	SOUL heme-binding protein	--	R	General function prediction only	PREDICTED: heme-binding protein 2-like [Malus domestica]
gene10786	LOC107418423	5.05719	5.08199	6.13529	4.46856	3.97161	4.0069	1.46522	1.35733	1.13065	1.40701	0.933309	1.16498	0.553847	-0.346141	normal	2.2277e-07	-2.30547	down	2.46774e-07	-2.55478	down	--	--	--	--	--	--	--	Domain of unknown function (DUF239);; Domain of unknown function (DUF4409)	--	R	General function prediction only	hypothetical protein JCGZ_11438 [Jatropha curcas]
gene10789	LOC107418416	12.4973	14.8926	13.8135	12.143	7.66489	8.92082	2.78784	2.12573	1.97029	0.882468	1.50136	1.33659	0.116034	-0.457286	normal	8.57565e-32	-2.84513	down	7.69447e-39	-3.71663	down	[RTKL]	General function prediction only;; Signal transduction mechanisms;; Transcription;; Replication, recombination and repair	Molecular Function: protein serine/threonine kinase activity (GO:0004674);; Molecular Function: ATP binding (GO:0005524);; Biological Process: protein phosphorylation (GO:0006468);; Cellular Component: integral component of membrane (GO:0016021);; Molecular Function: 2-alkenal reductase [NAD(P)] activity (GO:0032440);; Biological Process: oxidation-reduction process (GO:0055114);;	--	--	--	--	Leucine Rich repeats (2 copies);; Protein kinase domain;; Leucine rich repeat;; Protein tyrosine kinase;; Leucine Rich Repeat;; Leucine Rich repeat;; Leucine rich repeat N-terminal domain	Probable LRR receptor-like serine/threonine-protein kinase At4g26540 (Precursor) GN=At4g26540 OS=Arabidopsis thaliana (Mouse-ear cress) PE=2 SV=1	T	Signal transduction mechanisms	PREDICTED: probable LRR receptor-like serine/threonine-protein kinase At4g26540 [Prunus mume]
gene1079	LOC107418592	796.045	689.818	682.082	1038.66	906.427	942.909	305.718	267.809	278.267	132.491	140.085	128.267	0.124934	0.471801	normal	2.18859e-09	-1.61461	down	2.87958e-22	-2.68055	down	--	--	Cellular Component: chloroplast thylakoid membrane (GO:0009535);; Cellular Component: photosystem I reaction center (GO:0009538);; Cellular Component: chloroplast envelope (GO:0009941);; Cellular Component: plastoglobule (GO:0010287);; Biological Process: photosynthesis (GO:0015979);; Biological Process: cysteine biosynthetic process (GO:0019344);;	--	--	--	--	Photosystem I reaction centre subunit III	Photosystem I reaction center subunit III, chloroplastic (Precursor) GN=PSAF OS=Flaveria trinervia (Clustered yellowtops) PE=2 SV=1	G	Carbohydrate transport and metabolism	PREDICTED: photosystem I reaction center subunit III, chloroplastic [Eucalyptus grandis]
gene10791	LOC107418424	11.7822	11.5669	11.1709	23.7636	32.6503	31.0943	19.0797	21.3874	18.6105	15.4173	18.2132	18.0524	2.36327e-07	1.40969	up	0.0841627	0.536263	normal	0.35088	0.347717	normal	[IQR]	Lipid transport and metabolism;; Secondary metabolites biosynthesis, transport and catabolism;; General function prediction only	Molecular Function: nucleotide binding (GO:0000166);; Molecular Function: protochlorophyllide reductase activity (GO:0016630);; Biological Process: oxidation-reduction process (GO:0055114);;	--	--	[Q]	Secondary metabolites biosynthesis, transport and catabolism	short chain dehydrogenase;; KR domain;; NAD dependent epimerase/dehydratase family	Short-chain dehydrogenase TIC 32, chloroplastic GN=TIC32 OS=Arabidopsis thaliana (Mouse-ear cress) PE=2 SV=1	Q	Secondary metabolites biosynthesis, transport and catabolism	hypothetical protein PRUPE_ppa008468mg [Prunus persica]
gene10796	LOC107418435	12.4842	9.28375	5.16264	11.9722	9.85462	5.92108	8.9639	10.7609	8.52304	3.10171	1.78729	1.83876	0.946808	0.0803646	normal	0.654286	-0.248843	normal	0.00112135	-2.39196	down	--	--	Biological Process: indoleacetic acid biosynthetic process (GO:0009684);; Biological Process: response to ethylene (GO:0009723);; Biological Process: positive gravitropism (GO:0009958);; Biological Process: maintenance of root meristem identity (GO:0010078);; Biological Process: phloem or xylem histogenesis (GO:0010087);; Biological Process: cotyledon vascular tissue pattern formation (GO:0010588…	K16903|0|fve:101312441|K16903 L-tryptophan---pyruvate aminotransferase [EC:2.6.1.99] | (RefSeq) tryptophan aminotransferase-related protein 2-like	Tryptophan metabolism (ko00380)	--	--	Allinase;; Aminotransferase class I and II;; Allinase	Tryptophan aminotransferase-related protein 2 GN=TAR2 OS=Arabidopsis thaliana (Mouse-ear cress) PE=2 SV=1	E	Amino acid transport and metabolism	Tryptophan aminotransferase-related protein 2 [Morus notabilis]
gene10801	LOC107418437	7.48032	8.44591	9.30771	9.408	13.1345	12.4936	12.3886	15.0289	14.8655	18.7106	21.2332	21.6636	0.141899	0.525598	normal	0.111929	0.481773	normal	0.000232319	1.03691	up	--	--	Molecular Function: mannosyl-oligosaccharide 1,2-alpha-mannosidase activity (GO:0004571);; Molecular Function: calcium ion binding (GO:0005509);; Biological Process: protein N-linked glycosylation (GO:0006487);; Biological Process: regulation of mitotic cell cycle (GO:0007346);; Cellular Component: membrane (GO:0016020);;	K10084|0|cic:CICLE_v10019471mg|K10084 ER degradation enhancer, mannosidase alpha-like 1 | (RefSeq) hypothetical protein	Protein processing in endoplasmic reticulum (ko04141)	[G]	Carbohydrate transport and metabolism	Glycosyl hydrolase family 47	Probable alpha-mannosidase I MNS5 GN=MNS5 OS=Arabidopsis thaliana (Mouse-ear cress) PE=2 SV=1	G	Carbohydrate transport and metabolism	hypothetical protein CICLE_v10019471mg [Citrus clementina]
gene10802	LOC107418476	2.01109	5.32445	6.61701	1.96456	0	0.23883	0	0.299791	0	0	0.258645	0	0.024266	-2.52749	normal	1.93459e-06	-5.66439	down	8.33486e-07	-5.79835	down	--	--	--	--	--	--	--	Gibberellin regulated protein	Snakin-2 (Precursor) GN=SN2 OS=Solanum tuberosum (Potato) PE=1 SV=1	R	General function prediction only	hypothetical protein PRUPE_ppa019204mg [Prunus persica]
gene10805	LOC107418464	16.7586	14.9313	14.4621	10.8566	14.082	14.926	8.68981	8.50944	7.62569	7.03873	8.31652	9.98301	0.852626	-0.0873726	normal	0.00104203	-1.05161	down	0.00321038	-1.0512	down	[S]	Function unknown	--	--	--	--	--	Protein of unknown function, DUF393	Uncharacterized protein At5g50100, mitochondrial (Precursor) GN=At5g50100 OS=Arabidopsis thaliana (Mouse-ear cress) PE=2 SV=1	S	Function unknown	PREDICTED: uncharacterized protein At5g50100, mitochondrial-like [Fragaria vesca subsp. vesca]
gene10807	LOC107418439	0.468564	0.450836	0.541264	1.70497	1.33416	1.89477	2.42344	2.00293	3.06632	2.54697	2.67619	2.57041	0.00631114	1.79485	up	0.000348779	2.07301	up	0.000536194	2.15083	up	--	--	--	--	--	[R]	General function prediction only	PPR repeat;; PPR repeat family;; Pentatricopeptide repeat domain;; PPR repeat;; DYW family of nucleic acid deaminases	Pentatricopeptide repeat-containing protein At5g66520 GN=PCMP-H61 OS=Arabidopsis thaliana (Mouse-ear cress) PE=2 SV=1	R	General function prediction only	hypothetical protein L484_004942 [Morus notabilis]
gene10813	LOC107418459	14.4422	12.9882	12.0859	22.3377	22.4049	20.9169	40.2901	43.6735	41.319	48.8842	43.7262	44.764	0.00108767	0.76997	normal	4.19778e-12	1.36352	up	3.77762e-13	1.5166	up	--	--	--	--	--	[K]	Transcription	TFIIS helical bundle-like domain;; BAH domain	--	K	Transcription	hypothetical protein PRUPE_ppa000152mg [Prunus persica]
gene10818	LOC107418470	14.789	17.1961	16.4788	8.15315	8.69981	11.385	6.48884	9.28169	7.6067	4.60188	4.64421	4.91357	0.102397	-0.552979	normal	0.000181922	-1.08128	down	3.55125e-08	-1.79884	down	--	--	--	--	--	--	--	EamA-like transporter family	WAT1-related protein At5g40230 GN=At5g40230 OS=Arabidopsis thaliana (Mouse-ear cress) PE=3 SV=1	S	Function unknown	hypothetical protein PRUPE_ppa007344mg [Prunus persica]
gene10821	LOC107418456	0.601064	0.540977	0.515944	0.143348	0.126558	0.315818	0.338903	0.211877	0.433348	0.071562	0.196162	0.157232	0.0795016	-1.43	normal	0.1307	-1.03466	normal	0.0025681	-2.13053	down	[RTKL]	General function prediction only;; Signal transduction mechanisms;; Transcription;; Replication, recombination and repair	Molecular Function: nucleotide binding (GO:0000166);; Molecular Function: kinase activity (GO:0016301);; Biological Process: phosphorylation (GO:0016310);;	K04733|0|pper:PRUPE_ppa002813mg|K04733 interleukin-1 receptor-associated kinase 4 [EC:2.7.11.1] | (RefSeq) hypothetical protein	--	--	--	Protein kinase domain;; Protein tyrosine kinase;; Leucine Rich repeats (2 copies);; Leucine rich repeat;; Leucine Rich Repeat;; Leucine Rich repeat;; Leucine rich repeat N-terminal domain	Probable inactive receptor kinase At2g26730 (Precursor) GN=At2g26730 OS=Arabidopsis thaliana (Mouse-ear cress) PE=1 SV=1	T	Signal transduction mechanisms	putative inactive receptor kinase [Morus notabilis]
gene10822	LOC107418475	2.08884	1.86022	1.64255	3.0506	2.24752	2.61109	3.01209	2.01705	2.63782	0.65385	0.925385	0.875565	0.299355	0.548556	normal	0.76222	0.178662	normal	0.00882353	-1.39445	down	--	--	Molecular Function: nucleotide binding (GO:0000166);; Biological Process: mRNA splicing, via spliceosome (GO:0000398);; Molecular Function: nucleic acid binding (GO:0003676);; Molecular Function: RNA-directed 5'-3' RNA polymerase activity (GO:0003968);; Cellular Component: nucleolus (GO:0005730);; Biological Process: DNA methylation (GO:0006306);; Biological Process: methylation-dependent chromat…	K11699|0|pper:PRUPE_ppa000513mg|K11699 RNA-dependent RNA polymerase [EC:2.7.7.48] | (RefSeq) hypothetical protein	--	[A]	RNA processing and modification	RNA dependent RNA polymerase;; RNA recognition motif (a.k.a. RRM, RBD, or RNP domain)	RNA-dependent RNA polymerase 2 GN=F2P3.11 OS=Arabidopsis thaliana (Mouse-ear cress) PE=1 SV=1	A	RNA processing and modification	RNA-dependent RNA polymerase 2 [Morus notabilis]
gene10823	LOC107418452	8.62798	10.7123	11.2758	19.8878	17.4921	14.1674	27.853	28.8662	28.8106	0.022604	0.868468	44.1847	0.0488387	0.812164	normal	0.000168212	1.21471	up	0.876692	0.287092	normal	--	--	--	--	--	--	--	--	--	S	Function unknown	hypothetical protein L484_002119 [Morus notabilis]
gene10825	LOC107418466	19.4273	16.5167	19.0242	4.3719	1.88753	2.62256	15.5548	1.60354	9.66031	0.009807	2.17476	0.68128	2.30568e-11	-2.55547	down	0.00399539	-1.2933	down	2.11578e-24	-4.49947	down	--	--	Molecular Function: RNA binding (GO:0003723);; Molecular Function: ribonuclease III activity (GO:0004525);; Cellular Component: vacuole (GO:0005773);; Biological Process: production of ta-siRNAs involved in RNA interference (GO:0010267);; Biological Process: rRNA catabolic process (GO:0016075);; Biological Process: production of miRNAs involved in gene silencing by miRNA (GO:0035196);; Biological…	--	--	--	--	Ribonuclease-III-like	--	R	General function prediction only	hypothetical protein PRUPE_ppa012063mg [Prunus persica]
gene10826	LOC107418465	0.101044	0.686188	0.341392	3.16675	2.84929	2.72912	0.615368	3.32579	1.68792	5.66864	5.42605	6.32548	1.98718e-12	2.93818	up	0.113607	1.99985	normal	4.23587e-22	3.60984	up	[G]	Carbohydrate transport and metabolism	Molecular Function: alpha,alpha-trehalose-phosphate synthase (UDP-forming) activity (GO:0003825);; Molecular Function: trehalose-phosphatase activity (GO:0004805);; Biological Process: trehalose biosynthetic process (GO:0005992);;	K16055|0|fve:101297437|K16055 trehalose 6-phosphate synthase/phosphatase [EC:2.4.1.15 3.1.3.12] | (RefSeq) probable alpha,alpha-trehalose-phosphate synthase [UDP-forming] 9	Starch and sucrose metabolism (ko00500)	[G]	Carbohydrate transport and metabolism	Glycosyltransferase family 20;; Trehalose-phosphatase;; haloacid dehalogenase-like hydrolase	Probable alpha,alpha-trehalose-phosphate synthase [UDP-forming] 9 GN=TPS9 OS=Arabidopsis thaliana (Mouse-ear cress) PE=2 SV=1	G	Carbohydrate transport and metabolism	PREDICTED: probable alpha,alpha-trehalose-phosphate synthase [UDP-forming] 9-like [Fragaria vesca subsp. vesca]
gene10835	LOC107418454	7.78294	6.04723	4.88265	11.3986	9.55974	9.49106	4.6997	4.42912	4.98997	2.64956	2.34614	2.22721	0.0432197	0.759442	normal	0.0906962	-0.673972	normal	0.00029435	-1.61348	down	--	--	Biological Process: regulation of transcription, DNA-templated (GO:0006355);;	--	--	--	--	GRAS domain family	Scarecrow-like protein 32 GN=SCL32 OS=Arabidopsis thaliana (Mouse-ear cress) PE=2 SV=1	S	Function unknown	GRAS family transcription factor [Theobroma cacao]
gene10844	LOC107418491	1.8649	1.6405	2.85273	1.58957	0.68614	1.11138	1.46143	0.971684	1.26019	0.534784	0.996702	0.445618	0.207104	-0.831884	normal	0.0582135	-1.0399	normal	0.00124788	-1.91752	down	[O]	Posttranslational modification, protein turnover, chaperones	Molecular Function: ATP binding (GO:0005524);; Molecular Function: nucleoside-triphosphatase activity (GO:0017111);;	--	--	[O]	Posttranslational modification, protein turnover, chaperones	Domain associated at C-terminal with AAA;; ATPase family associated with various cellular activities (AAA);; AAA domain (dynein-related subfamily);; Holliday junction DNA helicase ruvB N-terminus	26S protease regulatory subunit 6A homolog OS=Oryza sativa subsp. japonica (Rice) PE=2 SV=2	O	Posttranslational modification, protein turnover, chaperones	PREDICTED: mitochondrial chaperone BCS1-like [Prunus mume]
gene10847	LOC107418502	24.196	24.4086	21.1597	17.8251	18.4715	17.8932	13.1004	14.0043	9.91362	3.92816	4.52537	4.62912	0.225813	-0.349926	normal	1.60322e-08	-1.18795	down	6.97749e-26	-2.64314	down	[G]	Carbohydrate transport and metabolism	Biological Process: carbohydrate metabolic process (GO:0005975);; Molecular Function: oxidoreductase activity, acting on the CH-OH group of donors, quinone or similar compound as acceptor (GO:0016901);; Molecular Function: quinone binding (GO:0048038);;	--	--	--	--	Glucose / Sorbosone dehydrogenase	HIPL1 protein (Precursor) GN=HIPL1 OS=Arabidopsis thaliana (Mouse-ear cress) PE=1 SV=2	R	General function prediction only	PREDICTED: HIPL1 protein isoform X1 [Prunus mume]
gene10862	LOC107418528	22.0283	24.2117	24.2745	20.7407	20.8381	21.4071	18.4872	19.2142	20.053	7.16055	8.05625	9.50416	0.801908	-0.105182	normal	0.0269485	-0.554543	normal	6.82517e-10	-1.7573	down	--	--	Molecular Function: DNA binding (GO:0003677);; Molecular Function: transcription factor activity, sequence-specific DNA binding (GO:0003700);; Biological Process: regulation of transcription, DNA-templated (GO:0006355);; Molecular Function: protein dimerization activity (GO:0046983);;	--	--	--	--	Helix-loop-helix DNA-binding domain	Transcription factor bHLH79 GN=MRG21.2 OS=Arabidopsis thaliana (Mouse-ear cress) PE=2 SV=1	K	Transcription	PREDICTED: LOW QUALITY PROTEIN: transcription factor bHLH79-like [Malus domestica]
gene10863	LOC107418529	4.44976	2.8187	2.17702	0.246178	0.822704	1.09523	1.81705	1.64494	1.40965	0.912723	0.76305	1.14851	0.00231144	-2.06689	down	0.0448308	-1.21568	normal	0.00262809	-1.97901	down	--	--	Molecular Function: superoxide dismutase activity (GO:0004784);; Cellular Component: extracellular region (GO:0005576);; Molecular Function: manganese ion binding (GO:0030145);; Molecular Function: nutrient reservoir activity (GO:0045735);; Biological Process: oxidation-reduction process (GO:0055114);;	--	--	--	--	Cupin;; Cupin domain	Germin-like protein subfamily T member 2 (Precursor) GN=At1g18980 OS=Arabidopsis thaliana (Mouse-ear cress) PE=2 SV=1	R	General function prediction only	PREDICTED: germin-like protein subfamily T member 2 [Prunus mume]
gene1087	LOC107418783	0.343747	0.396296	0	0.415732	0.767354	0.039917	1.69097	0.407027	1.26237	2.15141	2.64573	2.37698	--	--	--	--	--	--	8.76048e-06	3.01851	up	[G]	Carbohydrate transport and metabolism	Molecular Function: hydrolase activity, hydrolyzing O-glycosyl compounds (GO:0004553);; Biological Process: carbohydrate metabolic process (GO:0005975);; Molecular Function: carbohydrate binding (GO:0030246);;	K01187|0|cic:CICLE_v10017610mg|K01187 alpha-glucosidase [EC:3.2.1.20] | (RefSeq) hypothetical protein	Galactose metabolism (ko00052);; Starch and sucrose metabolism (ko00500)	[G]	Carbohydrate transport and metabolism	Glycosyl hydrolases family 31	Alpha-glucosidase (Precursor) OS=Spinacia oleracea (Spinach) PE=1 SV=1	G	Carbohydrate transport and metabolism	hypothetical protein CICLE_v10017610mg, partial [Citrus clementina]
gene10872	LOC107418522	1.6681	1.01086	1.21671	0.017621	0.17829	0.1825	0.011363	0	0	0.042561	0	0.020013	4.32629e-05	-3.19407	down	1.64845e-14	-7.85451	down	1.88174e-10	-5.47847	down	--	--	--	--	--	--	--	Domain of unknown function (DUF4228)	--	S	Function unknown	PREDICTED: uncharacterized protein LOC105133339 [Populus euphratica]
gene10878	LOC107418538	5.58597	6.43033	6.25731	7.46955	9.42425	9.24305	12.7553	13.3997	14.8968	17.0459	18.6457	17.8855	0.251305	0.557403	normal	0.0119476	0.893919	normal	0.000213763	1.30057	up	--	--	Biological Process: intracellular protein transport (GO:0006886);; Biological Process: vacuolar transport (GO:0007034);; Cellular Component: retromer complex (GO:0030904);; Biological Process: retrograde transport, endosome to Golgi (GO:0042147);; Biological Process: photoperiodism, flowering (GO:0048573);;	--	--	[R]	General function prediction only	Vacuolar protein sorting-associated protein 26;; Arrestin (or S-antigen), N-terminal domain	--	R	General function prediction only	PREDICTED: Down syndrome critical region protein 3 homolog isoform X1 [Glycine max]
gene10881	LOC107418531	2.92008	3.4918	3.35723	4.00381	5.9499	5.86085	7.21307	8.12608	7.58796	8.70135	10.364	11.7394	0.128024	0.718677	normal	0.0162548	0.898986	normal	0.000118147	1.38702	up	--	--	--	--	--	[R]	General function prediction only	Telomeric single stranded DNA binding POT1/CDC13	Protection of telomeres protein 1b GN=MHF15 OS=Arabidopsis thaliana (Mouse-ear cress) PE=1 SV=1	R	General function prediction only	Protection of telomeres protein 1 [Morus notabilis]
gene1089	LOC107418487	3.28885	2.65954	2.9826	4.35734	3.80409	4.92653	6.43142	6.57825	5.47972	7.37791	7.13376	6.90807	0.205888	0.616861	normal	0.0226914	0.852561	normal	0.00583811	1.06704	up	[G]	Carbohydrate transport and metabolism	Molecular Function: hydrolase activity, hydrolyzing O-glycosyl compounds (GO:0004553);; Biological Process: carbohydrate metabolic process (GO:0005975);; Molecular Function: carbohydrate binding (GO:0030246);;	K01187|0|cic:CICLE_v10014196mg|K01187 alpha-glucosidase [EC:3.2.1.20] | (RefSeq) hypothetical protein	Galactose metabolism (ko00052);; Starch and sucrose metabolism (ko00500)	[G]	Carbohydrate transport and metabolism	Glycosyl hydrolases family 31;; Galactose mutarotase-like	Alpha-glucosidase (Precursor) OS=Spinacia oleracea (Spinach) PE=1 SV=1	G	Carbohydrate transport and metabolism	hypothetical protein CICLE_v10014196mg [Citrus clementina]
gene10896	LOC107418556	16.8499	13.3225	11.9217	10.4495	13.309	11.9901	5.10946	6.73933	5.57924	3.15873	3.94583	4.45407	0.655166	-0.182069	normal	3.00941e-07	-1.5437	down	7.1938e-10	-2.11445	down	[GER]	Carbohydrate transport and metabolism;; Amino acid transport and metabolism;; General function prediction only	Cellular Component: membrane (GO:0016020);;	--	--	--	--	EamA-like transporter family	--	S	Function unknown	PREDICTED: uncharacterized protein LOC103338699 [Prunus mume]
gene10897	LOC107418540	3.71915	4.67736	4.38811	3.26575	4.06379	3.89256	5.02916	8.09083	6.78047	7.98478	12.0004	13.5601	0.621898	-0.326605	normal	0.300493	0.456607	normal	0.00331285	1.13932	up	[QR]	Secondary metabolites biosynthesis, transport and catabolism;; General function prediction only	Molecular Function: phosphoethanolamine N-methyltransferase activity (GO:0000234);; Biological Process: phosphatidylcholine biosynthetic process (GO:0006656);; Biological Process: methylation (GO:0032259);;	--	--	[IR]	Lipid transport and metabolism;; General function prediction only	Methyltransferase domain;; Methyltransferase domain;; Methyltransferase domain;; Mycolic acid cyclopropane synthetase;; Methyltransferase domain;; Methyltransferase domain;; ubiE/COQ5 methyltransferase family;; Methyltransferase domain;; Methionine biosynthesis protein MetW;; CheR methyltransferase, SAM binding domain;; Protein-L-isoaspartate(D-aspartate) O-methyltransferase (PCMT);; Methyltransf…	Phosphoethanolamine N-methyltransferase GN=PEAMT OS=Spinacia oleracea (Spinach) PE=1 SV=1	I	Lipid transport and metabolism	phosphoethanolamine n-methyltransferase, putative [Ricinus communis]
gene10898	LOC107418541	6.24817	6.08021	6.38379	6.10935	3.63624	3.33344	4.97736	3.94787	3.421	0.286142	1.57497	1.44684	0.359495	-0.45026	normal	0.019715	-0.863675	normal	9.41759e-10	-2.7394	down	--	--	Cellular Component: cytoplasm (GO:0005737);; Biological Process: gravitropism (GO:0009630);; Biological Process: flower development (GO:0009908);; Cellular Component: basal plasma membrane (GO:0009925);; Biological Process: auxin polar transport (GO:0009926);; Biological Process: xylem and phloem pattern formation (GO:0010051);; Biological Process: inflorescence development (GO:0010229);; Biologi…	K13947|0|tcc:TCM_012854|K13947 auxin efflux carrier family | (RefSeq) Auxin efflux facilitator isoform 1	--	--	--	Membrane transport protein	Auxin efflux carrier component 1 OS=Oryza sativa subsp. japonica (Rice) PE=2 SV=1	P	Inorganic ion transport and metabolism	Auxin efflux facilitator isoform 1 [Theobroma cacao]
gene109	LOC107417667	15.2841	15.9732	18.7843	13.6377	16.7546	14.0894	14.3294	17.9004	15.8828	8.75587	11.5806	10.623	0.232501	-0.331617	normal	0.0147688	-0.50838	normal	1.6713e-07	-1.11309	down	--	--	Cellular Component: plasma membrane (GO:0005886);; Biological Process: cell adhesion (GO:0007155);; Cellular Component: plasmodesma (GO:0009506);; Biological Process: meristem initiation (GO:0010014);; Biological Process: trichome morphogenesis (GO:0010090);; Biological Process: cell growth (GO:0016049);; Biological Process: actin nucleation (GO:0045010);; Biological Process: regulation of cell d…	--	--	[T]	Signal transduction mechanisms	Leucine Rich repeats (2 copies);; Leucine rich repeat;; Leucine rich repeat	187-kDa microtubule-associated protein AIR9 GN=AIR9 OS=Arabidopsis thaliana (Mouse-ear cress) PE=2 SV=1	T	Signal transduction mechanisms	PREDICTED: uncharacterized protein LOC103325219 [Prunus mume]
gene10908	LOC107418545	1.60585	8.40945	6.50585	14.3387	0	0.297882	56.3948	3.62949	5.10387	18.1181	27.1228	20.6104	0.999161	-0.0756973	normal	0.544214	1.72324	normal	7.32325e-05	1.74705	up	--	--	--	--	--	--	--	Bowman-Birk serine protease inhibitor family	Bowman-Birk type proteinase inhibitor OS=Medicago scutellata (Snail medic) PE=1 SV=2	R	General function prediction only	putative trypsin inhibitor [Pisum sativum]
gene10948	LOC107418600	5.39734	4.04502	6.36119	8.1381	10.7344	4.53164	8.56226	18.2356	21.3894	23.8258	22.8835	24.1002	0.741587	0.19194	normal	0.0307473	0.761175	normal	2.35821e-05	1.39834	up	--	--	--	--	--	--	--	--	--	J	Translation, ribosomal structure and biogenesis	conserved hypothetical protein [Ricinus communis]
gene10949	LOC107418609	5.3341	5.11867	5.06532	2.4641	2.92244	3.27691	13.8678	12.8179	13.1513	21.4733	19.2754	19.058	0.152509	-0.694283	normal	0.00158849	0.978085	normal	3.03353e-07	1.53632	up	--	--	--	--	--	[O]	Posttranslational modification, protein turnover, chaperones	Ring finger domain;; RING-H2 zinc finger;; Zinc finger, C3HC4 type (RING finger);; Zinc finger, C3HC4 type (RING finger);; Zinc finger, C3HC4 type (RING finger)	E3 ubiquitin-protein ligase MBR1 GN=MBR1 OS=Arabidopsis thaliana (Mouse-ear cress) PE=1 SV=1	O	Posttranslational modification, protein turnover, chaperones	hypothetical protein PRUPE_ppa007205mg [Prunus persica]
gene10951	LOC107418607	4.3251	6.73869	5.00797	16.9853	19.4214	18.2427	10.0161	6.95023	6.9212	8.71622	8.70887	8.66092	1.81714e-09	1.78295	up	0.478035	0.314749	normal	0.337758	0.425221	normal	--	--	--	--	--	--	--	Alpha/beta hydrolase family;; alpha/beta hydrolase fold;; Alpha/beta hydrolase family	--	R	General function prediction only	unnamed protein product [Vitis vinifera]
gene1096	LOC107418611	22.7287	23.6541	24.1977	14.0578	12.4652	13.0671	20.3067	18.0552	17.776	14.3411	15.9837	8.56108	0.0783233	-0.75972	normal	0.108414	-0.598218	normal	0.00979792	-1.02808	down	--	--	--	--	--	--	--	--	--	S	Function unknown	PREDICTED: uncharacterized protein LOC102630441 [Citrus sinensis]
gene10960	LOC107418584	29.639	20.087	21.4401	15.2205	21.2434	20.1625	16.8403	19.8263	19.603	6.04281	8.51072	8.43194	0.428056	-0.277673	normal	0.0244754	-0.607319	normal	1.12175e-08	-1.8794	down	--	--	--	--	--	[R]	General function prediction only	Glycosyl transferase family 90	--	R	General function prediction only	PREDICTED: O-glucosyltransferase rumi homolog [Pyrus x bretschneideri]
gene10991	LOC107418641	1.03144	1.39456	1.09007	0.852683	0.484867	0.598797	1.12235	1.07219	0.785383	0.216145	0	0.090294	0.361657	-0.803771	normal	0.49302	-0.510495	normal	8.41925e-07	-3.66445	down	--	--	--	--	--	--	--	SAM dependent carboxyl methyltransferase	Probable S-adenosylmethionine-dependent methyltransferase At5g38100 GN=At5g38100 OS=Arabidopsis thaliana (Mouse-ear cress) PE=2 SV=1	S	Function unknown	putative S-adenosylmethionine-dependent methyltransferase [Morus notabilis]
gene10993	LOC107418650	16.8762	54.4026	54.0277	47.5064	24.9355	32.0281	11.3005	8.57777	6.94154	0	0.09749	0	0.923846	-0.124835	normal	0.00701062	-2.38056	down	1.88289e-13	-10.3	down	--	--	--	--	--	--	--	SAM dependent carboxyl methyltransferase	Probable S-adenosylmethionine-dependent methyltransferase At5g38100 GN=At5g38100 OS=Arabidopsis thaliana (Mouse-ear cress) PE=2 SV=1	S	Function unknown	PREDICTED: probable S-adenosylmethionine-dependent methyltransferase At5g38100 [Prunus mume]
gene11	LOC107427206	0.67199	0.570931	1.4639	0.628266	0.524117	0.563747	1.59936	1.99521	1.05924	2.17154	5.37963	4.78447	0.558345	-0.591706	normal	0.452214	0.514304	normal	0.00114865	2.05549	up	--	--	Biological Process: post-embryonic development (GO:0009791);; Biological Process: cellular process (GO:0009987);; Biological Process: single-organism developmental process (GO:0044767);; Biological Process: reproductive structure development (GO:0048608);; Biological Process: regulation of biological process (GO:0050789);; Biological Process: response to stimulus (GO:0050896);;	K09285|1.10115e-143|pper:PRUPE_ppa003839mg|K09285 AP2-like factor, ANT lineage | (RefSeq) hypothetical protein	--	--	--	AP2 domain	AP2-like ethylene-responsive transcription factor AIL5 GN=AIL5 OS=Arabidopsis thaliana (Mouse-ear cress) PE=2 SV=2	K	Transcription	hypothetical protein PRUPE_ppa003839mg [Prunus persica]
gene110	LOC107417149	0.631418	0.659106	0.729873	1.72321	1.32332	1.58435	3.49933	2.91426	3.58223	7.19882	8.49134	7.65045	0.0724338	1.24524	normal	0.000211534	2.02553	up	2.28165e-11	3.26806	up	[E]	Amino acid transport and metabolism	Biological Process: amino acid transmembrane transport (GO:0003333);; Molecular Function: amino acid transmembrane transporter activity (GO:0015171);; Cellular Component: integral component of membrane (GO:0016021);;	K03294|0|pper:PRUPE_ppa018024mg|K03294 basic amino acid/polyamine antiporter, APA family | (RefSeq) hypothetical protein	--	[E]	Amino acid transport and metabolism	Amino acid permease;; Amino acid permease;; C-terminus of AA_permease	Cationic amino acid transporter 1 GN=F7J7.60 OS=Arabidopsis thaliana (Mouse-ear cress) PE=1 SV=1	E	Amino acid transport and metabolism	hypothetical protein PRUPE_ppa018024mg [Prunus persica]
gene11013	LOC107418702	8.4823	8.07235	7.83148	16.1231	15.9355	12.4389	25.8978	23.9222	25.2019	17.7113	17.4949	18.06	0.00395976	0.933905	normal	1.93503e-07	1.35841	up	0.00631548	0.883083	normal	--	--	--	--	--	--	--	SAM dependent carboxyl methyltransferase	Probable S-adenosylmethionine-dependent methyltransferase At5g38100 GN=At5g38100 OS=Arabidopsis thaliana (Mouse-ear cress) PE=2 SV=1	S	Function unknown	PREDICTED: probable S-adenosylmethionine-dependent methyltransferase At5g38100 [Prunus mume]
gene11017	LOC107418707	3.50539	0.705501	1.42856	5.85677	1.43553	1.14554	0.296049	0.314559	0.371144	0	0	0	0.739242	0.66469	normal	0.0628409	-2.74134	normal	6.23663e-05	#NAME?	down	--	--	--	--	--	--	--	SAM dependent carboxyl methyltransferase	Probable S-adenosylmethionine-dependent methyltransferase At5g38100 GN=At5g38100 OS=Arabidopsis thaliana (Mouse-ear cress) PE=2 SV=1	S	Function unknown	PREDICTED: probable S-adenosylmethionine-dependent methyltransferase At5g38100 [Prunus mume]
gene11024	LOC107418660	4.47919	9.60469	9.67591	7.417	3.77755	4.55135	2.9456	5.0581	5.94075	1.34989	4.32364	2.73978	0.515592	-0.41768	normal	0.0848951	-0.835782	normal	0.00313189	-1.58746	down	--	--	--	--	--	--	--	SAM dependent carboxyl methyltransferase	Probable S-adenosylmethionine-dependent methyltransferase At5g37970 GN=At5g37970 OS=Arabidopsis thaliana (Mouse-ear cress) PE=3 SV=1	S	Function unknown	PREDICTED: probable S-adenosylmethionine-dependent methyltransferase At5g38100 [Prunus mume]
gene11026	LOC107418698	5.67452	5.19141	5.58549	4.12587	5.45905	4.23159	3.8717	3.78428	3.96505	1.85297	1.64704	1.32701	0.781626	-0.195861	normal	0.115113	-0.765076	normal	0.000161911	-2.01417	down	--	--	--	--	--	--	--	SAM dependent carboxyl methyltransferase	Probable S-adenosylmethionine-dependent methyltransferase At5g38780 GN=At5g38780 OS=Arabidopsis thaliana (Mouse-ear cress) PE=2 SV=1	S	Function unknown	putative S-adenosylmethionine-dependent methyltransferase [Morus notabilis]
gene11034	LOC107418715	6.48164	4.15854	4.85675	1.18164	1.27769	1.78529	4.95021	5.57361	5.2884	9.10848	11.3785	12.7468	0.000402408	-1.64894	down	0.765649	-0.143621	normal	0.00407663	0.996717	normal	--	--	Biological Process: long-chain fatty acid metabolic process (GO:0001676);; Molecular Function: peroxidase activity (GO:0004601);; Molecular Function: prostaglandin-endoperoxide synthase activity (GO:0004666);; Biological Process: response to oxidative stress (GO:0006979);; Molecular Function: oxidoreductase activity, acting on single donors with incorporation of molecular oxygen, incorporation of…	--	--	[R]	General function prediction only	Animal haem peroxidase	Alpha-dioxygenase 2 (Precursor) GN=F25P22.10 OS=Arabidopsis thaliana (Mouse-ear cress) PE=2 SV=1	R	General function prediction only	hypothetical protein PRUPE_ppa020149mg [Prunus persica]
gene11038	LOC107418699	2.09103	1.78076	1.78034	1.57249	1.78937	1.52927	4.68988	5.46235	6.93141	4.30848	6.1835	5.043	0.797544	-0.213256	normal	0.00501607	1.22771	up	0.0148717	1.18628	normal	--	--	--	K10727|1.59594e-118|pper:PRUPE_ppa025414mg|K10727 chromatin licensing and DNA replication factor 1 | (RefSeq) hypothetical protein	--	[L]	Replication, recombination and repair	DNA replication factor CDT1 like	CDT1-like protein a, chloroplastic (Precursor) GN=CDT1A OS=Arabidopsis thaliana (Mouse-ear cress) PE=1 SV=1	L	Replication, recombination and repair	PREDICTED: CDT1-like protein a, chloroplastic [Vitis vinifera]
gene11043	LOC107418711	13.983	12.4133	15.1514	15.7476	23.9125	24.27	28.4529	30.4109	31.4832	68.7632	66.2668	58.1697	0.0126563	0.692927	normal	0.000123359	0.846793	normal	6.56663e-21	1.98485	up	--	--	--	--	--	--	--	BRO1-like domain	--	R	General function prediction only	hypothetical protein PRUPE_ppa006106mg [Prunus persica]
gene11044	LOC107418697	0.313879	0.323003	0	0.379043	0.565942	0.420566	2.34138	4.95815	5.38352	0.675671	0.991504	1.19627	--	--	--	2.45769e-07	3.9834	up	0.00921384	1.87128	up	[QR]	Secondary metabolites biosynthesis, transport and catabolism;; General function prediction only	Molecular Function: O-methyltransferase activity (GO:0008171);; Biological Process: methylation (GO:0032259);; Molecular Function: protein dimerization activity (GO:0046983);;	--	--	[R]	General function prediction only	O-methyltransferase;; Dimerisation domain	Trans-resveratrol di-O-methyltransferase GN=ROMT OS=Vitis vinifera (Grape) PE=1 SV=2	R	General function prediction only	PREDICTED: trans-resveratrol di-O-methyltransferase-like [Fragaria vesca subsp. vesca]
gene11046	LOC107418693	3.34749	3.60396	5.17346	4.97656	6.46762	6.91979	9.64526	13.8278	10.2857	14.4177	15.7933	16.2991	0.177994	0.655471	normal	0.00043833	1.20915	up	6.63203e-07	1.69479	up	--	--	--	--	--	[R]	General function prediction only	PPR repeat family;; PPR repeat;; PPR repeat;; Pentatricopeptide repeat domain;; Mitochondrial 28S ribosomal protein S27	Pentatricopeptide repeat-containing protein At2g26790, mitochondrial (Precursor) GN=At2g26790 OS=Arabidopsis thaliana (Mouse-ear cress) PE=3 SV=1	R	General function prediction only	PREDICTED: pentatricopeptide repeat-containing protein At2g26790, mitochondrial-like [Prunus mume]
gene11048	LOC107418666	0.246291	0.533594	0.334097	1.41179	1.78906	1.39123	3.71664	3.04333	2.5729	2.43115	3.53109	2.37343	0.00130854	2.09052	up	4.08283e-07	2.79165	up	1.47828e-05	2.64615	up	--	--	--	--	--	[R]	General function prediction only	PPR repeat;; PPR repeat family;; Pentatricopeptide repeat domain;; PPR repeat;; PPR repeat family;; PPR repeat	Pentatricopeptide repeat-containing protein At2g17210 GN=PCMP-E77 OS=Arabidopsis thaliana (Mouse-ear cress) PE=3 SV=2	R	General function prediction only	hypothetical protein L484_006572 [Morus notabilis]
gene11049	LOC107418665	2.84853	2.66227	2.76137	2.53443	3.68587	3.85823	6.92387	8.34413	7.18891	7.46124	8.34266	9.0527	0.480861	0.36983	normal	0.000121141	1.18101	up	3.57039e-05	1.34628	up	--	--	--	--	--	[R]	General function prediction only	PPR repeat family;; PPR repeat;; PPR repeat;; Pentatricopeptide repeat domain;; Mitochondrial 28S ribosomal protein S27;; Anaphase-promoting complex, cyclosome, subunit 3;; Tetratricopeptide repeat;; Tetratricopeptide repeat	Pentatricopeptide repeat-containing protein At2g26790, mitochondrial (Precursor) GN=At2g26790 OS=Arabidopsis thaliana (Mouse-ear cress) PE=3 SV=1	R	General function prediction only	PREDICTED: pentatricopeptide repeat-containing protein At2g26790, mitochondrial-like [Prunus mume]
gene11052	LOC107418694	3.32332	1.98969	1.92388	7.48009	7.8225	5.39794	10.8653	7.70982	9.89265	6.06429	4.64374	5.84729	0.00104772	1.57048	up	6.39665e-05	1.70555	up	0.0900708	0.946904	normal	--	--	Molecular Function: transferase activity, transferring glycosyl groups (GO:0016757);;	--	--	[GC]	Carbohydrate transport and metabolism;; Energy production and conversion	UDP-glucoronosyl and UDP-glucosyl transferase	Kaempferol 3-O-beta-D-galactosyltransferase (Precursor) OS=Petunia hybrida (Petunia) PE=1 SV=1	CG	Energy production and conversion;; Carbohydrate transport and metabolism	PREDICTED: kaempferol 3-O-beta-D-galactosyltransferase-like [Cicer arietinum]
gene1106	LOC107418684	15.2026	11.5528	12.1144	22.155	23.6937	24.8205	39.1329	33.7194	31.0359	20.4918	23.0001	26.251	0.00184766	0.945489	normal	3.13535e-06	1.1779	up	0.0368277	0.664266	normal	[G]	Carbohydrate transport and metabolism	Molecular Function: ribose-5-phosphate isomerase activity (GO:0004751);; Biological Process: pentose-phosphate shunt, non-oxidative branch (GO:0009052);; Biological Process: mRNA modification (GO:0016556);;	K01807|4.66686e-126|pper:PRUPE_ppa009259mg|K01807 ribose 5-phosphate isomerase A [EC:5.3.1.6] | (RefSeq) hypothetical protein	Pentose phosphate pathway (ko00030);; Carbon fixation in photosynthetic organisms (ko00710);; Carbon metabolism (ko01200);; Biosynthesis of amino acids (ko01230)	[G]	Carbohydrate transport and metabolism	Ribose 5-phosphate isomerase A (phosphoriboisomerase A)	Probable ribose-5-phosphate isomerase 4, chloroplastic (Precursor) GN=RPI4 OS=Arabidopsis thaliana (Mouse-ear cress) PE=2 SV=1	G	Carbohydrate transport and metabolism	Ribose-5-phosphate isomerase A [Morus notabilis]
gene11068	LOC107418742	15.0856	32.6243	33.876	17.8939	13.3049	15.2738	4.22407	5.19721	4.41455	0.964103	0.78622	0.445992	0.215396	-0.749467	normal	2.50024e-05	-2.82257	down	1.8679e-11	-5.43472	down	[O]	Posttranslational modification, protein turnover, chaperones	Molecular Function: lactoylglutathione lyase activity (GO:0004462);; Molecular Function: transferase activity (GO:0016740);;	--	--	[O]	Posttranslational modification, protein turnover, chaperones	Glutathione S-transferase, N-terminal domain;; Glutathione S-transferase, N-terminal domain;; Glutathione S-transferase, N-terminal domain;; Glutathione S-transferase, C-terminal domain;; Glutathione S-transferase, C-terminal domain	Probable glutathione S-transferase GN=HSP26-A OS=Glycine max (Soybean) PE=2 SV=1	O	Posttranslational modification, protein turnover, chaperones	glutathione s-transferase, putative [Ricinus communis]
gene1107	LOC107418527	15.1212	11.5372	14.708	59.3581	45.8853	43.2473	8.6915	8.4212	7.31403	0.205274	0.439254	0.440364	3.78533e-10	1.90447	up	0.0014809	-1.02593	down	5.00009e-32	-5.4783	down	[Q]	Secondary metabolites biosynthesis, transport and catabolism	Molecular Function: monooxygenase activity (GO:0004497);; Molecular Function: iron ion binding (GO:0005506);; Molecular Function: electron carrier activity (GO:0009055);; Molecular Function: oxidoreductase activity, acting on paired donors, with incorporation or reduction of molecular oxygen (GO:0016705);; Molecular Function: heme binding (GO:0020037);; Biological Process: oxidation-reduction pro…	K20667|0|mdm:103422316|K20667 beta-amyrin 28-monooxygenase [EC:1.14.13.201] | (RefSeq) beta-amyrin 28-oxidase-like	--	[QI]	Secondary metabolites biosynthesis, transport and catabolism;; Lipid transport and metabolism	Cytochrome P450	Beta-amyrin 28-oxidase OS=Panax ginseng (Korean ginseng) PE=2 SV=1	Q	Secondary metabolites biosynthesis, transport and catabolism	PREDICTED: beta-amyrin 28-oxidase-like isoform X1 [Malus domestica]
gene11079	LOC107418741	1.40215	1.61785	1.25927	0.43023	0.177239	0.131182	0.060623	0.113336	0.119057	0.084431	0.078033	0.023916	0.000356492	-2.44152	down	2.46308e-09	-3.9859	down	8.06918e-10	-4.56056	down	--	--	--	--	--	--	--	Pectate lyase superfamily protein;; Right handed beta helix region	Polygalacturonase QRT3 (Precursor) GN=QRT3 OS=Arabidopsis thaliana (Mouse-ear cress) PE=2 SV=1	R	General function prediction only	Pectin lyase-like superfamily protein isoform 1 [Theobroma cacao]
gene11087	LOC107418760	13.6708	12.208	12.8278	18.7552	22.209	23.1299	40.8021	39.5489	39.7146	61.7381	56.344	59.2502	0.00284004	0.751143	normal	6.48968e-12	1.33952	up	1.62051e-20	1.91509	up	[A]	RNA processing and modification	Molecular Function: RNA binding (GO:0003723);; Molecular Function: polynucleotide adenylyltransferase activity (GO:0004652);; Cellular Component: nucleus (GO:0005634);; Biological Process: RNA polyadenylation (GO:0043631);;	K14376|0|tcc:TCM_012521|K14376 poly(A) polymerase [EC:2.7.7.19] | (RefSeq) Poly(A) polymerase 1 isoform 1	mRNA surveillance pathway (ko03015)	[A]	RNA processing and modification	Poly(A) polymerase central domain;; Poly(A) polymerase predicted RNA binding domain;; Nucleotidyltransferase domain	Nuclear poly(A) polymerase 1 {ECO:0000303|PubMed:18479511} OS=Arabidopsis thaliana (Mouse-ear cress) PE=1 SV=1	A	RNA processing and modification	Poly(A) polymerase [Morus notabilis]
gene111	LOC107417891	25.1925	27.502	26.4856	25.7364	22.986	22.1889	21.7095	15.3295	16.2816	12.8563	9.17429	9.55796	0.806173	-0.099495	normal	0.000160994	-0.834328	normal	5.46613e-10	-1.56259	down	[E]	Amino acid transport and metabolism	Biological Process: amino acid transmembrane transport (GO:0003333);; Molecular Function: L-glutamate transmembrane transporter activity (GO:0005313);; Cellular Component: plasma membrane (GO:0005886);; Molecular Function: arginine transmembrane transporter activity (GO:0015181);; Molecular Function: L-lysine transmembrane transporter activity (GO:0015189);; Biological Process: lysine transport (…	K03294|0|vvi:100263534|K03294 basic amino acid/polyamine antiporter, APA family | (RefSeq) cationic amino acid transporter 1	--	[E]	Amino acid transport and metabolism	Amino acid permease;; Amino acid permease;; C-terminus of AA_permease	Cationic amino acid transporter 1 GN=F7J7.60 OS=Arabidopsis thaliana (Mouse-ear cress) PE=1 SV=1	E	Amino acid transport and metabolism	PREDICTED: cationic amino acid transporter 1 [Vitis vinifera]
gene11104	LOC107418794	2.85786	2.11521	3.18335	1.35837	1.41202	0.868232	0.729672	1.14756	0.516707	0.367783	1.75196	1.5793	0.119694	-1.00482	normal	0.000343121	-2.02561	down	0.0272872	-1.35438	normal	--	--	--	--	--	[GC]	Carbohydrate transport and metabolism;; Energy production and conversion	UDP-glucoronosyl and UDP-glucosyl transferase	7-deoxyloganetin glucosyltransferase GN=UGT85A24 OS=Gardenia jasminoides (Cape jasmine) PE=1 SV=1	G	Carbohydrate transport and metabolism	PREDICTED: UDP-glycosyltransferase 85A5-like [Prunus mume]
gene11126	LOC107418803	4.13357	5.23157	4.64616	8.4333	10.8196	9.8076	9.62698	12.5509	11.8718	14.4823	13.2498	13.9847	0.00704274	1.08307	up	0.00721843	0.978234	normal	0.000392964	1.30704	up	[RTKL]	General function prediction only;; Signal transduction mechanisms;; Transcription;; Replication, recombination and repair	Biological Process: activation of MAPKK activity (GO:0000186);; Molecular Function: MAP kinase kinase kinase activity (GO:0004709);; Molecular Function: ATP binding (GO:0005524);;	K04733|0|pmum:103338776|K04733 interleukin-1 receptor-associated kinase 4 [EC:2.7.11.1] | (RefSeq) cysteine-rich receptor-like protein kinase 10	--	--	--	Protein tyrosine kinase;; Protein kinase domain	Cysteine-rich receptor-like protein kinase 10 (Precursor) GN=F21P8.70 OS=Arabidopsis thaliana (Mouse-ear cress) PE=1 SV=3	T	Signal transduction mechanisms	PREDICTED: cysteine-rich receptor-like protein kinase 10 isoform X1 [Prunus mume]
gene11136	LOC107418801	84.8593	89.3019	89.9306	38.9456	42.8816	43.174	29.8663	31.1414	28.7551	27.8231	23.8634	23.3506	7.40097e-06	-1.0223	down	1.28647e-19	-1.8228	down	1.32726e-22	-2.05823	down	[R]	General function prediction only	--	--	--	[R]	General function prediction only	C2 domain	Synaptotagmin-5 GN=T25N20.15 OS=Arabidopsis thaliana (Mouse-ear cress) PE=2 SV=1	R	General function prediction only	hypothetical protein PRUPE_ppa001476mg [Prunus persica]
gene11144	LOC107418821	0	0	0	0	0	0	0	0.763459	0	3.7044	1.66187	2.23691	--	--	--	--	--	--	2.63182e-12	Inf	up	--	--	Cellular Component: mitochondrion (GO:0005739);; Molecular Function: transferase activity, transferring phosphorus-containing groups (GO:0016772);; Molecular Function: organic cyclic compound binding (GO:0097159);; Molecular Function: heterocyclic compound binding (GO:1901363);;	--	--	[R]	General function prediction only	Reverse transcriptase (RNA-dependent DNA polymerase);; Reverse transcriptase (RNA-dependent DNA polymerase)	Uncharacterized mitochondrial protein AtMg00810 GN=AtMg00810 OS=Arabidopsis thaliana (Mouse-ear cress) PE=4 SV=1	R	General function prediction only	hypothetical protein VITISV_009833 [Vitis vinifera]
gene11149	LOC107418823	44.3935	38.5624	39.15	67.7983	58.9302	56.5071	89.632	86.4817	87.9734	106.912	105.473	107.183	0.00840921	0.644053	normal	2.08909e-05	0.845475	normal	3.90161e-08	1.14235	up	--	--	--	--	--	--	--	--	DAG protein, chloroplastic (Precursor) GN=DAG OS=Antirrhinum majus (Garden snapdragon) PE=2 SV=1	S	Function unknown	hypothetical protein L484_003751 [Morus notabilis]
gene11157	LOC107418843	26.9196	34.0271	32.3959	48.9062	43.7315	45.0511	9.14117	8.06639	6.84135	6.03165	10.4749	10.6146	0.0119776	0.623039	normal	5.52267e-21	-2.20767	down	5.00763e-15	-2.0259	down	[Q]	Secondary metabolites biosynthesis, transport and catabolism	Molecular Function: oxidoreductase activity (GO:0016491);; Molecular Function: metal ion binding (GO:0046872);;	--	--	[Q]	Secondary metabolites biosynthesis, transport and catabolism	Cytochrome P450	Cytochrome P450 CYP736A12 OS=Panax ginseng (Korean ginseng) PE=2 SV=1	Q	Secondary metabolites biosynthesis, transport and catabolism	Cytochrome P450 71A1 [Morus notabilis]
gene11165	LOC107418833	2.9861	1.86105	2.61328	1.4067	1.77212	1.91622	1.23598	1.25407	1.12061	0.504877	0.623112	0.853422	0.520941	-0.471981	normal	0.0180065	-1.34214	normal	0.000628623	-2.13525	down	[Q]	Secondary metabolites biosynthesis, transport and catabolism	Molecular Function: oxidoreductase activity (GO:0016491);; Molecular Function: metal ion binding (GO:0046872);;	--	--	[Q]	Secondary metabolites biosynthesis, transport and catabolism	Cytochrome P450	Cytochrome P450 CYP736A12 OS=Panax ginseng (Korean ginseng) PE=2 SV=1	Q	Secondary metabolites biosynthesis, transport and catabolism	PREDICTED: cytochrome P450 CYP736A12-like [Pyrus x bretschneideri]
gene11171	LOC107418836	360.699	398.447	406.875	256.085	247.601	264.105	278.589	265.123	259.416	244.256	221.885	220.362	0.0357733	-0.545468	normal	0.000398472	-0.804468	normal	1.12262e-05	-1.00768	down	--	--	--	--	--	--	--	--	--	S	Function unknown	hypothetical protein JCGZ_05879 [Jatropha curcas]
gene11172	LOC107418840	53.1315	43.2699	46.9432	75.5657	72.9368	79.9026	140.132	133.443	137.71	134.187	151.481	143.104	0.00221476	0.728725	normal	1.50153e-10	1.25336	up	1.07206e-10	1.33428	up	--	--	--	--	--	[A]	RNA processing and modification	--	--	A	RNA processing and modification	PREDICTED: uncharacterized protein LOC103338800 [Prunus mume]
gene11182	LOC107418854	10.5467	17.437	18.0846	10.3764	10.5131	8.57547	9.62874	8.3344	8.21387	6.61689	4.87352	5.35655	0.134716	-0.585813	normal	0.00247255	-1.07983	down	1.68207e-05	-1.6909	down	--	--	Molecular Function: leucoanthocyanidin reductase activity (GO:0033788);; Biological Process: oxidation-reduction process (GO:0055114);;	K13081|4.18988e-180|pop:POPTR_0015s03360g|K13081 leucoanthocyanidin reductase [EC:1.17.1.3] | (RefSeq) POPTRDRAFT_835080; hypothetical protein	Flavonoid biosynthesis (ko00941)	--	--	NmrA-like family;; NAD dependent epimerase/dehydratase family;; NADH(P)-binding	Leucoanthocyanidin reductase GN=LAR OS=Desmodium uncinatum (Spanish clover) PE=1 SV=1	G	Carbohydrate transport and metabolism	hypothetical protein POPTR_0015s03360g [Populus trichocarpa]
gene11184	LOC107418859	124.846	151.502	142.805	98.35	91.784	103.717	55.5244	40.9701	40.8983	18.8991	25.8322	24.2858	0.125279	-0.408318	normal	9.24222e-24	-1.94071	down	1.91739e-43	-2.91566	down	--	--	Molecular Function: DNA binding (GO:0003677);; Molecular Function: chromatin binding (GO:0003682);; Molecular Function: transcription factor activity, sequence-specific DNA binding (GO:0003700);; Cellular Component: nucleus (GO:0005634);; Biological Process: regulation of transcription, DNA-templated (GO:0006355);; Biological Process: mRNA modification (GO:0016556);;	--	--	[O]	Posttranslational modification, protein turnover, chaperones	Myb-like DNA-binding domain;; Myb-like DNA-binding domain	Transcription factor DIVARICATA GN=DIVARICATA OS=Antirrhinum majus (Garden snapdragon) PE=2 SV=1	K	Transcription	hypothetical protein POPTR_0012s05720g [Populus trichocarpa]
gene11196	LOC107418873	12.6364	16.399	7.94217	9.18464	19.2816	18.5501	30.9716	34.5308	31.2507	70.4001	74.117	73.5954	0.586247	0.392401	normal	7.00631e-08	1.1263	up	1.32953e-28	2.31384	up	[R]	General function prediction only	Biological Process: lipid metabolic process (GO:0006629);;	--	--	[I]	Lipid transport and metabolism	Partial alpha/beta-hydrolase lipase region;; Alpha/beta hydrolase family;; Alpha/beta hydrolase family	Triacylglycerol lipase 2 (Precursor) GN=LIP2 OS=Arabidopsis thaliana (Mouse-ear cress) PE=2 SV=1	I	Lipid transport and metabolism	PREDICTED: uncharacterized protein LOC103437979 [Malus domestica]
gene11198	LOC107418872	6.40533	6.83033	8.16739	3.92003	4.5879	5.8795	1.75257	2.02504	2.50794	0.79272	1.93397	1.72098	0.344347	-0.474095	normal	1.97299e-06	-1.94787	down	1.92506e-07	-2.41565	down	[A]	RNA processing and modification	Biological Process: maltose metabolic process (GO:0000023);; Biological Process: starch biosynthetic process (GO:0019252);;	--	--	[K]	Transcription	Endonuclease/Exonuclease/phosphatase family	Carbon catabolite repressor protein 4 homolog 3 GN=CCR4-3 OS=Arabidopsis thaliana (Mouse-ear cress) PE=2 SV=2	K	Transcription	hypothetical protein PRUPE_ppa018606mg [Prunus persica]
gene112	LOC107417750	0.53541	1.81935	1.18909	0	0	0	0	0.062581	0	0.001146	0.359959	0.191661	2.25543e-07	#NAME?	down	5.50319e-06	-6.03773	down	0.00452423	-2.91899	down	[E]	Amino acid transport and metabolism	Biological Process: amino acid transmembrane transport (GO:0003333);; Molecular Function: L-glutamate transmembrane transporter activity (GO:0005313);; Cellular Component: plasma membrane (GO:0005886);; Molecular Function: arginine transmembrane transporter activity (GO:0015181);; Molecular Function: L-lysine transmembrane transporter activity (GO:0015189);; Biological Process: lysine transport (…	K03294|0|pop:POPTR_0015s14180g|K03294 basic amino acid/polyamine antiporter, APA family | (RefSeq) POPTRDRAFT_808200; cationic amino acid transporter 1 family protein	--	[E]	Amino acid transport and metabolism	Amino acid permease;; Amino acid permease;; C-terminus of AA_permease	Cationic amino acid transporter 1 GN=F7J7.60 OS=Arabidopsis thaliana (Mouse-ear cress) PE=1 SV=1	E	Amino acid transport and metabolism	PREDICTED: cationic amino acid transporter 1-like [Populus euphratica]
gene11200	LOC107418870	3.13204	2.53213	3.07857	6.81474	5.93608	6.7247	10.7927	11.1918	9.03334	11.6802	12.3782	11.7311	0.00948585	1.21006	up	4.75787e-05	1.55508	up	7.89914e-06	1.78399	up	--	--	Biological Process: single-organism developmental process (GO:0044767);; Biological Process: system development (GO:0048731);;	--	--	[R]	General function prediction only	PPR repeat family;; PPR repeat;; PPR repeat;; Pentatricopeptide repeat domain	Putative pentatricopeptide repeat-containing protein At1g53330 GN=At1g53330 OS=Arabidopsis thaliana (Mouse-ear cress) PE=3 SV=1	R	General function prediction only	PREDICTED: putative pentatricopeptide repeat-containing protein At1g53330 [Prunus mume]
gene11205	LOC107418882	58.9219	44.8433	44.4392	43.1988	41.7935	41.9988	35.207	31.3443	32.2584	14.8973	12.5495	11.7027	0.609869	-0.166209	normal	4.85714e-05	-0.851929	normal	1.01574e-16	-2.1633	down	[C]	Energy production and conversion	Molecular Function: L-lactate dehydrogenase activity (GO:0004459);; Cellular Component: cytoplasm (GO:0005737);; Biological Process: glycolytic process (GO:0006096);; Biological Process: cellular carbohydrate metabolic process (GO:0044262);; Biological Process: oxidation-reduction process (GO:0055114);;	K00016|0|mdm:103403474|K00016 L-lactate dehydrogenase [EC:1.1.1.27] | (RefSeq) L-lactate dehydrogenase B	Glycolysis / Gluconeogenesis (ko00010);; Cysteine and methionine metabolism (ko00270);; Pyruvate metabolism (ko00620);; Propanoate metabolism (ko00640)	[C]	Energy production and conversion	lactate/malate dehydrogenase, NAD binding domain;; lactate/malate dehydrogenase, alpha/beta C-terminal domain	L-lactate dehydrogenase A OS=Hordeum vulgare (Barley) PE=1 SV=1	C	Energy production and conversion	L-lactate dehydrogenase B [Gossypium arboreum]
gene11210	LOC107418891	34.9405	24.7277	23.2825	36.2579	38.0204	40.307	33.7613	28.6152	31.3517	11.9672	14.5296	16.4345	0.0730921	0.520544	normal	0.746279	-0.0913064	normal	0.000132722	-1.19972	down	--	--	Biological Process: protein peptidyl-prolyl isomerization (GO:0000413);; Molecular Function: peptidyl-prolyl cis-trans isomerase activity (GO:0003755);; Biological Process: protein folding (GO:0006457);; Cellular Component: chloroplast thylakoid lumen (GO:0009543);; Biological Process: mRNA modification (GO:0016556);; Biological Process: isopentenyl diphosphate biosynthetic process, methylerythri…	K03768|1.79419e-154|pmum:103342219|K03768 peptidyl-prolyl cis-trans isomerase B (cyclophilin B) [EC:5.2.1.8] | (RefSeq) peptidyl-prolyl cis-trans isomerase CYP26-2, chloroplastic	--	[O]	Posttranslational modification, protein turnover, chaperones	Cyclophilin type peptidyl-prolyl cis-trans isomerase/CLD	Peptidyl-prolyl cis-trans isomerase CYP26-2, chloroplastic (Precursor) GN=CYP26-2 OS=Arabidopsis thaliana (Mouse-ear cress) PE=2 SV=1	O	Posttranslational modification, protein turnover, chaperones	Peptidyl-prolyl cis-trans isomerase CYP20-1 [Morus notabilis]
gene11218	LOC107418881	0.957547	1.14371	1.79592	0.832151	1.05323	1.51622	6.15145	4.99879	6.86344	14.9891	12.9635	11.3473	--	--	--	0.00139773	1.9322	up	8.98899e-08	3.07838	up	[V]	Defense mechanisms	Biological Process: drug transmembrane transport (GO:0006855);; Molecular Function: drug transmembrane transporter activity (GO:0015238);; Molecular Function: antiporter activity (GO:0015297);; Cellular Component: membrane (GO:0016020);;	K03327|4.57837e-99|mdm:103402630|K03327 multidrug resistance protein, MATE family | (RefSeq) protein DETOXIFICATION 12-like	--	[R]	General function prediction only	MatE	MATE efflux family protein 9 GN=F3L12.7 OS=Arabidopsis thaliana (Mouse-ear cress) PE=2 SV=1	S	Function unknown	PREDICTED: MATE efflux family protein 8-like [Malus domestica]
gene11219	LOC107418885	1.90857	2.50529	2.50993	3.43799	4.67453	4.00648	6.7615	7.50782	6.81467	7.51234	7.37483	7.32667	0.0543126	0.83585	normal	4.68778e-05	1.33281	up	5.13684e-05	1.42908	up	--	--	--	--	--	[R]	General function prediction only	PPR repeat family;; PPR repeat;; PPR repeat;; Pentatricopeptide repeat domain;; Mitochondrial 28S ribosomal protein S27;; Evolutionarily conserved signalling intermediate in Toll pathway	Putative pentatricopeptide repeat-containing protein At3g16890, mitochondrial (Precursor) GN=PPR40 OS=Arabidopsis thaliana (Mouse-ear cress) PE=3 SV=1	R	General function prediction only	Pentatricopeptide (PPR) domain protein 40, putative [Theobroma cacao]
gene11223	LOC107418898	15.9148	24.1042	24.1703	14.1069	22.2291	17.1131	11.593	12.3546	10.0472	8.73905	4.96315	6.5947	0.516775	-0.258748	normal	0.00160652	-0.863943	normal	0.000118289	-1.2214	down	[MG]	Cell wall/membrane/envelope biogenesis;; Carbohydrate transport and metabolism	Molecular Function: catalytic activity (GO:0003824);; Biological Process: cellular metabolic process (GO:0044237);; Molecular Function: coenzyme binding (GO:0050662);;	--	--	[V]	Defense mechanisms	NAD dependent epimerase/dehydratase family;; NADH(P)-binding;; 3-beta hydroxysteroid dehydrogenase/isomerase family;; Male sterility protein;; short chain dehydrogenase;; NmrA-like family;; KR domain	Cinnamoyl-CoA reductase 1 GN=T24D18.5 OS=Arabidopsis thaliana (Mouse-ear cress) PE=1 SV=1	V	Defense mechanisms	PREDICTED: cinnamoyl-CoA reductase 1-like isoform X3 [Populus euphratica]
gene1123	LOC107420547	5.59024	2.2864	1.67711	3.20626	11.9359	9.66175	3.42016	1.18704	2.54445	1.35905	0.711738	0.320983	0.10438	1.68682	normal	0.170166	-0.897898	normal	0.0051441	-2.23114	down	[R]	General function prediction only	Molecular Function: zinc ion binding (GO:0008270);; Molecular Function: oxidoreductase activity (GO:0016491);; Biological Process: oxidation-reduction process (GO:0055114);;	--	--	[R]	General function prediction only	Zinc-binding dehydrogenase	2-alkenal reductase (NADP(+)-dependent) GN=DBR OS=Nicotiana tabacum (Common tobacco) PE=1 SV=1	R	General function prediction only	PREDICTED: 2-alkenal reductase (NADP(+)-dependent)-like isoform X1 [Prunus mume]
gene11241	LOC107418917	57.0501	57.032	57.5902	26.7738	30.0903	30.5275	24.5841	24.0532	26.7003	20.2382	20.1806	21.5142	0.000366935	-0.918672	normal	5.77885e-11	-1.45487	down	7.03428e-12	-1.71533	down	[OU]	Posttranslational modification, protein turnover, chaperones;; Intracellular trafficking, secretion, and vesicular transport	Biological Process: signal peptide processing (GO:0006465);; Biological Process: proteolysis (GO:0006508);; Molecular Function: peptidase activity (GO:0008233);; Cellular Component: integral component of membrane (GO:0016021);;	K04773|1.86547e-100|pxb:103930211|K04773 protease IV [EC:3.4.21.-] | (RefSeq) serine protease SPPA, chloroplastic-like	--	--	--	--	Serine protease SPPA, chloroplastic (Precursor) GN=F2P9.14 OS=Arabidopsis thaliana (Mouse-ear cress) PE=2 SV=1	O	Posttranslational modification, protein turnover, chaperones	Protease 4 [Morus notabilis]
gene11243	LOC107418918	13.1751	11.1197	30.6544	38.8074	42.0782	13.7113	44.4625	50.9011	46	87.2862	60.2061	83.6071	0.363063	0.836945	normal	0.00165882	1.09772	up	7.08868e-07	1.82379	up	--	--	--	--	--	[T]	Signal transduction mechanisms	Nuclear transport factor 2 (NTF2) domain;; RNA recognition motif. (a.k.a. RRM, RBD, or RNP domain);; RNA recognition motif (a.k.a. RRM, RBD, or RNP domain)	Nuclear transport factor 2 GN=P0702E04.18 OS=Oryza sativa subsp. japonica (Rice) PE=2 SV=1	T	Signal transduction mechanisms	hypothetical protein PRUPE_ppa005346mg [Prunus persica]
gene11246	LOC107418924	2.93664	1.38798	1.74435	0.48906	1.17186	0.959811	0.843188	0.662936	1.05694	0.791313	0.008208	0.875662	0.0939174	-1.16167	normal	0.0138626	-1.49094	normal	0.00429374	-2.08677	down	--	--	--	--	--	--	--	TCP family transcription factor	Transcription factor TCP5 GN=TCP5 OS=Arabidopsis thaliana (Mouse-ear cress) PE=2 SV=1	K	Transcription	Teosinte branched 1, putative [Theobroma cacao]
gene11248	LOC107418920	11.1911	16.9287	12.9466	7.45488	8.17635	12.4896	8.47939	5.17213	5.64697	3.35296	3.32463	3.4543	0.17082	-0.474766	normal	3.89435e-06	-1.32854	down	3.92771e-15	-2.22316	down	--	--	--	--	--	--	--	Domain of unknown function (DUF4378);; DUF761-associated sequence motif	Protein LONGIFOLIA 1 GN=T20K14.190 OS=Arabidopsis thaliana (Mouse-ear cress) PE=1 SV=1	S	Function unknown	PREDICTED: protein LONGIFOLIA 1 [Prunus mume]
gene11250	LOC107418927	12.4609	10.1753	13.8244	4.3324	4.55658	7.69071	8.75088	18.3056	8.91899	7.52368	9.43256	10.8133	0.000791015	-1.03593	down	0.622308	-0.275145	normal	0.0341215	-0.623921	normal	--	--	--	--	--	--	--	NLI interacting factor-like phosphatase	--	K	Transcription	PREDICTED: uncharacterized protein LOC101310125 [Fragaria vesca subsp. vesca]
gene11259	LOC107418928	11.4516	10.48	8.6003	12.3097	19.5465	20.0972	29.1679	38.7864	37.6483	20.862	15.8025	26.9585	0.0161069	0.926433	normal	2.41717e-16	1.64069	up	0.0108996	0.946948	normal	--	--	--	--	--	--	--	PB1 domain	--	S	Function unknown	PREDICTED: uncharacterized protein LOC100267211 isoform X1 [Vitis vinifera]
gene11263	LOC107418937	6.90067	10.7342	10.6047	2.28166	2.4438	1.86911	6.09747	6.94184	8.43912	3.62517	5.96248	4.68417	4.88042e-08	-2.03115	down	0.0462441	-0.662383	normal	0.000665468	-1.23111	down	--	--	--	--	--	--	--	Protein of unknown function (DUF1675)	Ninja-family protein AFP1 OS=Arabidopsis thaliana (Mouse-ear cress) PE=1 SV=1	S	Function unknown	RNA binding-like protein [Theobroma cacao]
gene11271	LOC107418972	11.5927	5.68468	5.31987	6.47289	3.72819	3.4678	1.30273	1.31173	1.46185	1.23988	1.2077	1.70338	0.443189	-0.66068	normal	0.00104393	-2.73028	down	0.00107562	-2.68837	down	[TZDR]	Signal transduction mechanisms;; Cytoskeleton;; Cell cycle control, cell division, chromosome partitioning;; General function prediction only	--	K02183|3.05125e-75|pxb:103942054|K02183 calmodulin | (RefSeq) squidulin-like	Phosphatidylinositol signaling system (ko04070);; Plant-pathogen interaction (ko04626)	[T]	Signal transduction mechanisms	EF-hand domain pair;; EF hand;; EF hand;; EF-hand domain;; EF-hand domain pair	Calmodulin-like protein 11 GN=CML11 OS=Arabidopsis thaliana (Mouse-ear cress) PE=2 SV=1	T	Signal transduction mechanisms	PREDICTED: squidulin-like [Pyrus x bretschneideri]
gene11293	LOC107418949	11.9939	12.2069	11.8252	8.30618	10.4348	9.23464	29.2663	31.432	29.7906	44.4481	38.2193	38.7535	0.445348	-0.305376	normal	2.09866e-06	1.06443	up	8.13331e-11	1.49961	up	[C]	Energy production and conversion	Biological Process: RNA splicing, via endonucleolytic cleavage and ligation (GO:0000394);; Molecular Function: 3-chloroallyl aldehyde dehydrogenase activity (GO:0004028);; Molecular Function: aldehyde dehydrogenase (NAD) activity (GO:0004029);; Cellular Component: endoplasmic reticulum (GO:0005783);; Biological Process: methionine biosynthetic process (GO:0009086);; Biological Process: oxidation-…	--	--	[C]	Energy production and conversion	Aldehyde dehydrogenase family	Aldehyde dehydrogenase 22A1 (Precursor) GN=ALDH22A1 OS=Arabidopsis thaliana (Mouse-ear cress) PE=2 SV=2	C	Energy production and conversion	PREDICTED: aldehyde dehydrogenase 22A1 [Prunus mume]
gene11295	LOC107419016	271.492	249.402	250.363	109.606	120.919	113.047	122.116	117.6	116.239	103.26	117.129	98.4727	7.79766e-07	-1.11069	down	7.20357e-12	-1.38267	down	4.64167e-13	-1.51956	down	[T]	Signal transduction mechanisms	Biological Process: response to molecule of fungal origin (GO:0002238);; Cellular Component: plasma membrane (GO:0005886);; Biological Process: protein targeting to vacuole (GO:0006623);; Biological Process: response to cold (GO:0009409);;	--	--	--	--	Universal stress protein family	Universal stress protein A-like protein GN=At3g01520 OS=Arabidopsis thaliana (Mouse-ear cress) PE=1 SV=2	S	Function unknown	conserved hypothetical protein [Ricinus communis]
gene11296	LOC107419015	2.32249	3.31673	3.04808	2.82156	4.56616	5.03988	7.84918	8.70696	9.53047	5.39996	6.80789	6.90166	0.329957	0.566743	normal	0.000447238	1.3168	up	0.0539419	0.888015	normal	--	--	--	--	--	--	--	Plant invertase/pectin methylesterase inhibitor	21 kDa protein (Precursor) OS=Daucus carota (Wild carrot) PE=2 SV=1	R	General function prediction only	hypothetical protein PRUPE_ppa020077mg [Prunus persica]
gene11297	LOC107419009	9.79516	9.14435	6.45816	12.3226	15.2206	16.7926	22.9024	21.8844	22.8753	13.2092	15.419	17.3413	0.0161467	0.752816	normal	1.55816e-05	1.06374	up	0.090874	0.535705	normal	--	--	--	K11666|2.45079e-100|tcc:TCM_021353|K11666 INO80 complex subunit B | (RefSeq) PAPA-1-like family protein / zinc finger family protein, putative isoform 1	--	--	--	PAPA-1-like conserved region;; HIT zinc finger	--	S	Function unknown	hypothetical protein L484_004204 [Morus notabilis]
gene11299	LOC107418983	5.04422	5.35005	6.02361	11.6613	11.409	11.4897	11.0366	9.27136	9.73741	3.41952	2.26165	2.66443	0.000276241	1.13182	up	0.0648989	0.605753	normal	0.00432048	-1.21408	down	--	--	Biological Process: transcription, DNA-templated (GO:0006351);;	--	--	--	--	GRAS domain family	DELLA protein GAIP GN=GAIP OS=Cucurbita maxima (Pumpkin) PE=2 SV=1	K	Transcription	hypothetical protein PRUPE_ppa024047mg [Prunus persica]
gene11302	LOC107418978	10.3062	9.10165	11.2752	7.42943	7.70125	9.02383	3.59579	3.2236	3.32832	1.93973	1.09696	2.05763	0.673735	-0.247904	normal	5.55367e-05	-1.71631	down	1.32114e-07	-2.59091	down	[K]	Transcription	--	K20896|8.97299e-112|cit:102622317|K20896 formylaminopyrimidine deformylase / aminopyrimidine aminohydrolase [EC:3.5.1.- 3.5.99.-] | (RefSeq) probable bifunctional TENA-E protein	--	--	--	TENA/THI-4/PQQC family	Seed maturation protein PM36 GN=PM36 OS=Glycine max (Soybean) PE=2 SV=1	S	Function unknown	PREDICTED: seed maturation protein PM36 [Sesamum indicum]
gene11303	LOC107418952	3.21111	6.14644	6.02859	16.2756	16.4247	17.5678	20.7747	12.5397	10.1256	12.0091	10.7335	10.7357	0.0012286	1.75847	up	0.0377597	1.22884	normal	0.177131	0.875493	normal	--	--	--	--	--	--	--	bZIP transcription factor;; Basic region leucine zipper;; bZIP Maf transcription factor	--	--	--	bZIP family transcription factor family protein [Populus trichocarpa]
gene11306	LOC107418979	2.9363	11.7446	14.7693	28.8516	14.2131	11.9601	5.78714	5.04059	2.57206	0	0.04059	0.074312	0.325639	0.973888	normal	0.168752	-1.39624	normal	8.05159e-07	-7.85406	down	[G]	Carbohydrate transport and metabolism	Cellular Component: vacuole (GO:0005773);; Biological Process: carbohydrate metabolic process (GO:0005975);; Biological Process: defense response (GO:0006952);; Molecular Function: glucan endo-1,3-beta-D-glucosidase activity (GO:0042973);;	--	--	--	--	Glycosyl hydrolases family 17	Glucan endo-1,3-beta-glucosidase major form (Precursor) GN=HGN1 OS=Hevea brasiliensis (Para rubber tree) PE=1 SV=2	R	General function prediction only	unknown [Populus trichocarpa x Populus deltoides]
gene11309	LOC107418955	1.8335	2.35532	2.37376	3.06811	4.03981	4.78975	5.90735	4.17444	5.91566	5.29177	6.29809	6.81058	0.0243933	0.965694	normal	0.0029866	1.08214	up	0.000534588	1.29782	up	--	--	--	--	--	[R]	General function prediction only	PPR repeat family;; PPR repeat;; PPR repeat;; Pentatricopeptide repeat domain;; Mitochondrial 28S ribosomal protein S27;; Evolutionarily conserved signalling intermediate in Toll pathway	Putative pentatricopeptide repeat-containing protein At3g16890, mitochondrial (Precursor) GN=PPR40 OS=Arabidopsis thaliana (Mouse-ear cress) PE=3 SV=1	R	General function prediction only	Pentatricopeptide (PPR) domain protein 40, putative [Theobroma cacao]
gene11324	LOC107419000	201.381	153.118	153.439	120.44	134.265	140.196	105.121	102.521	101.864	55.824	47.2253	45.881	0.27839	-0.308692	normal	3.5024e-06	-0.98253	normal	7.73478e-16	-2.01317	down	[P]	Inorganic ion transport and metabolism	--	--	--	--	--	--	Calcium sensing receptor, chloroplastic (Precursor) GN=MYJ24.5 OS=Arabidopsis thaliana (Mouse-ear cress) PE=1 SV=1	R	General function prediction only	extracellular calcium sensing receptor [Castanopsis chinensis]
gene11330	LOC107418981	6.09997	5.68011	5.28229	8.94668	9.0533	8.86441	14.1379	13.9547	14.0716	8.38267	9.22124	12.8215	0.138818	0.705969	normal	0.00475567	1.03209	up	0.197897	0.587215	normal	--	--	Molecular Function: cysteamine dioxygenase activity (GO:0047800);; Biological Process: oxidation-reduction process (GO:0055114);;	K10712|1.31016e-134|tcc:TCM_014457|K10712 cysteamine dioxygenase [EC:1.13.11.19] | (RefSeq) Uncharacterized protein isoform 1	Taurine and hypotaurine metabolism (ko00430)	[S]	Function unknown	Protein of unknown function (DUF1637)	--	S	Function unknown	Uncharacterized protein isoform 3 [Theobroma cacao]
gene11339	LOC107419027	35.9017	27.6929	26.229	19.1741	18.4171	17.4051	15.6758	15.6574	14.2404	7.21532	10.7775	11.4389	0.0129505	-0.650722	normal	8.72043e-08	-1.2471	down	5.65288e-12	-1.85965	down	--	--	Biological Process: polysaccharide biosynthetic process (GO:0000271);; Biological Process: polysaccharide catabolic process (GO:0000272);; Biological Process: starch metabolic process (GO:0005982);; Biological Process: glycolytic process (GO:0006096);; Biological Process: calcium ion transport (GO:0006816);; Biological Process: water transport (GO:0006833);; Biological Process: hyperosmotic respo…	--	--	--	--	COBRA-like protein	Protein COBRA (Precursor) GN=COB OS=Arabidopsis thaliana (Mouse-ear cress) PE=2 SV=1	R	General function prediction only	COBRA-like extracellular glycosyl-phosphatidyl inositol-anchored protein family isoform 2 [Theobroma cacao]
gene11344	LOC107419029	1.39794	1.76295	1.31441	2.66364	2.11097	2.49195	4.55117	3.06284	3.62057	4.44606	4.06014	3.90016	0.169492	0.756924	normal	0.0149191	1.06047	normal	0.00707907	1.22468	up	--	--	--	--	--	[KR]	Transcription;; General function prediction only	mTERF	--	K	Transcription	hypothetical protein PRUPE_ppa019254mg [Prunus persica]
gene11352	LOC107419048	10.5504	12.9244	12.5779	8.46363	8.7995	9.29479	7.17625	9.49375	9.15491	7.94585	7.23927	7.26522	0.086009	-0.501782	normal	0.000304075	-0.850121	normal	9.06455e-06	-1.1557	down	--	--	Biological Process: pattern specification process (GO:0007389);; Molecular Function: protein dimerization activity (GO:0046983);; Biological Process: regulation of cellular process (GO:0050794);;	--	--	--	--	Helix-loop-helix DNA-binding domain	Transcription factor BIM1 GN=T22D6.70 OS=Arabidopsis thaliana (Mouse-ear cress) PE=1 SV=2	K	Transcription	hypothetical protein PRUPE_ppa003436mg [Prunus persica]
gene11370	LOC107419058	0.994137	0.983153	1.26531	0.54758	0.821075	0.373239	0.102046	0.183034	0	0.103809	0.109948	0.075484	0.394238	-0.812626	normal	4.13567e-07	-3.63797	down	2.73429e-06	-3.49825	down	[QR]	Secondary metabolites biosynthesis, transport and catabolism;; General function prediction only	Molecular Function: methyltransferase activity (GO:0008168);;	--	--	[R]	General function prediction only	O-methyltransferase;; Dimerisation domain	Trans-resveratrol di-O-methyltransferase GN=ROMT OS=Vitis vinifera (Grape) PE=1 SV=2	R	General function prediction only	Tabersonine 16-O-methyltransferase [Morus notabilis]
gene11372	LOC107419061	17.6097	23.3931	22.5123	18.9677	17.5084	14.4443	3.93067	2.32017	2.3294	0.495249	1.58764	1.2202	0.519316	-0.258842	normal	6.11247e-24	-3.14825	down	5.7224e-33	-4.49949	down	[QR]	Secondary metabolites biosynthesis, transport and catabolism;; General function prediction only	Molecular Function: methyltransferase activity (GO:0008168);;	--	--	[R]	General function prediction only	O-methyltransferase;; Dimerisation domain	Trans-resveratrol di-O-methyltransferase GN=ROMT OS=Vitis vinifera (Grape) PE=1 SV=2	R	General function prediction only	Tabersonine 16-O-methyltransferase [Morus notabilis]
gene11375	LOC107419065	2.81987	2.71509	2.10723	17.8102	14.2902	11.8311	7.36274	8.04135	8.14144	3.28194	2.73196	2.62284	1.50153e-11	2.58106	up	0.000640279	1.3541	up	0.914635	-0.065369	normal	[GC]	Carbohydrate transport and metabolism;; Energy production and conversion	Molecular Function: transferase activity, transferring hexosyl groups (GO:0016758);;	--	--	[GC]	Carbohydrate transport and metabolism;; Energy production and conversion	UDP-glucoronosyl and UDP-glucosyl transferase	UDP-glycosyltransferase 89B1 GN=UGT89B1 OS=Arabidopsis thaliana (Mouse-ear cress) PE=2 SV=2	CG	Energy production and conversion;; Carbohydrate transport and metabolism	PREDICTED: UDP-glycosyltransferase 89B1-like [Citrus sinensis]
gene11383	LOC107419074	1.79954	1.14413	1.72349	1.37885	0.512392	1.2837	0.585945	0.427202	0.484079	0.225937	0.279829	0.226832	0.589431	-0.459039	normal	0.00454771	-1.75024	down	0.000111604	-2.61475	down	--	--	--	--	--	--	--	--	--	S	Function unknown	PREDICTED: uncharacterized protein DDB_G0271670-like [Malus domestica]
gene11384	LOC107419071	12.3045	6.80677	7.3214	16.4097	17.9295	19.1459	18.5819	16.7367	14.484	10.536	9.83745	10.636	0.0010062	1.06949	up	0.0536306	0.643486	normal	0.962882	-0.0166517	normal	[E]	Amino acid transport and metabolism	Molecular Function: asparaginase activity (GO:0004067);; Cellular Component: cytosol (GO:0005829);; Biological Process: glycoprotein catabolic process (GO:0006516);;	K13051|0|pvu:PHAVU_003G182400g|K13051 beta-aspartyl-peptidase (threonine type) [EC:3.4.19.5] | (RefSeq) hypothetical protein	--	[E]	Amino acid transport and metabolism	Asparaginase	Isoaspartyl peptidase/L-asparaginase subunit beta (Precursor) OS=Lupinus albus (White lupin) PE=3 SV=1	E	Amino acid transport and metabolism	hypothetical protein PHAVU_003G182400g [Phaseolus vulgaris]
gene11385	LOC107419070	37.7561	31.8448	33.2922	36.4819	34.7255	35.6521	20.6985	17.8179	18.9874	5.73481	9.23644	8.91152	0.765883	0.111805	normal	6.00861e-07	-1.10576	down	5.39918e-19	-2.35628	down	--	--	--	--	--	--	--	Dof domain, zinc finger	Dof zinc finger protein DOF5.4 GN=MAE1.9 OS=Arabidopsis thaliana (Mouse-ear cress) PE=2 SV=2	K	Transcription	Dof zinc finger protein [Morus notabilis]
gene11392	LOC107419091	9.33267	10.2806	8.92546	9.0007	13.1843	12.4527	17.2151	20.0488	19.2567	21.4133	19.9564	20.1988	0.14495	0.535106	normal	0.000454799	0.938036	normal	0.000137235	1.08728	up	--	--	--	--	--	--	--	--	--	S	Function unknown	PREDICTED: uncharacterized protein LOC103342952 isoform X2 [Prunus mume]
gene11393	LOC107419096	11.7536	19.2745	21.0291	6.20168	4.42187	3.7788	9.24174	15.0394	15.6739	25.9761	35.2286	36.8542	0.000102446	-1.78822	down	0.120977	-0.649578	normal	0.0144209	0.665587	normal	[Q]	Secondary metabolites biosynthesis, transport and catabolism	Molecular Function: iron ion binding (GO:0005506);; Molecular Function: electron carrier activity (GO:0009055);; Biological Process: anthocyanin-containing compound biosynthetic process (GO:0009718);; Biological Process: response to sucrose (GO:0009744);; Biological Process: response to UV-B (GO:0010224);; Molecular Function: flavonoid 3'-monooxygenase activity (GO:0016711);; Molecular Function: …	K05280|0|pmum:103338591|K05280 flavonoid 3'-monooxygenase [EC:1.14.13.21] | (RefSeq) flavonoid 3'-monooxygenase	Flavonoid biosynthesis (ko00941);; Flavone and flavonol biosynthesis (ko00944)	[Q]	Secondary metabolites biosynthesis, transport and catabolism	Cytochrome P450	Flavonoid 3&apos;-monooxygenase GN=CYP75B2 OS=Petunia hybrida (Petunia) PE=2 SV=1	Q	Secondary metabolites biosynthesis, transport and catabolism	PREDICTED: flavonoid 3&apos;-monooxygenase [Prunus mume]
gene11396	LOC107419097	22.0537	22.7762	21.2139	48.9341	44.3435	39.489	77.892	79.0743	80.576	43.1478	51.7166	53.4699	2.04073e-05	1.06594	up	2.76351e-15	1.57918	up	0.00016745	0.919517	normal	--	--	Molecular Function: (1->3)-beta-D-glucan binding (GO:0001872);; Cellular Component: plasma membrane (GO:0005886);; Cellular Component: plasmodesma (GO:0009506);; Cellular Component: anchored component of membrane (GO:0031225);;	--	--	--	--	X8 domain	PLASMODESMATA CALLOSE-BINDING PROTEIN 3 (Precursor) GN=PDCB3 OS=Arabidopsis thaliana (Mouse-ear cress) PE=1 SV=1	R	General function prediction only	PREDICTED: PLASMODESMATA CALLOSE-BINDING PROTEIN 3 [Vitis vinifera]
gene11408	LOC107419106	10.4462	8.61396	9.40528	31.366	26.404	26.2015	43.266	39.8981	38.6809	33.831	30.9923	30.6541	1.08158e-12	1.60155	up	7.34554e-21	1.82795	up	9.86403e-12	1.48829	up	[O]	Posttranslational modification, protein turnover, chaperones	Molecular Function: ATP binding (GO:0005524);; Biological Process: obsolete ATP catabolic process (GO:0006200);; Biological Process: protein folding (GO:0006457);; Cellular Component: chloroplast stroma (GO:0009570);; Cellular Component: chloroplast envelope (GO:0009941);; Biological Process: heat acclimation (GO:0010286);; Molecular Function: ATPase activity (GO:0016887);; Biological Process: re…	K03695|0|tcc:TCM_014230|K03695 ATP-dependent Clp protease ATP-binding subunit ClpB | (RefSeq) Heat shock protein 101	--	[O]	Posttranslational modification, protein turnover, chaperones	AAA domain (Cdc48 subfamily);; ATPase family associated with various cellular activities (AAA);; C-terminal, D2-small domain, of ClpB protein;; Clp amino terminal domain;; AAA domain (dynein-related subfamily);; AAA ATPase domain;; AAA domain;; Sigma-54 interaction domain;; AAA domain;; AAA domain;; IstB-like ATP binding protein;; AAA domain;; Archaeal ATPase;; NACHT domain;; RNA helicase;; Holli…	Chaperone protein ClpB1 GN=F1O17.2 OS=Arabidopsis thaliana (Mouse-ear cress) PE=1 SV=2	O	Posttranslational modification, protein turnover, chaperones	Chaperone protein [Morus notabilis]
gene11415	LOC107419109	0.638087	1.55862	1.1163	0.402087	1.22597	0.979057	0.646312	0.543558	0.401266	0.060571	0.237449	0.265523	0.512293	-0.587172	normal	0.0235265	-1.71372	normal	0.00218941	-2.63132	down	--	--	--	--	--	[T]	Signal transduction mechanisms	NB-ARC domain;; Leucine rich repeat;; Leucine Rich repeats (2 copies)	Disease resistance protein RGA2 GN=RGA2 OS=Solanum bulbocastanum (Wild potato) PE=1 SV=1	T	Signal transduction mechanisms	PREDICTED: putative disease resistance protein RGA4 [Populus euphratica]
gene11451	LOC107419141	0.517422	1.30424	1.98995	1.82578	1.31769	0.300756	4.20824	4.54971	4.75807	5.81844	6.0264	6.61633	0.859382	0.204467	normal	6.16726e-08	1.64362	up	6.76506e-12	2.09709	up	--	--	--	K11593|2.21692e-08|vvi:100253740|K11593 eukaryotic translation initiation factor 2C | (RefSeq) protein argonaute 1B-like	--	--	--	--	Protein argonaute 1A GN=OJ1493_H11.13 OS=Oryza sativa subsp. japonica (Rice) PE=2 SV=1	J	Translation, ribosomal structure and biogenesis	PREDICTED: LOW QUALITY PROTEIN: protein argonaute 1B-like [Vitis vinifera]
gene11458	LOC107419144	0.830586	2.4671	2.30401	3.25508	4.30155	4.7756	9.57277	12.3463	11.805	7.58383	9.09262	8.86977	0.000191719	1.40593	up	1.89802e-23	2.61781	up	5.88695e-13	2.24522	up	[KL]	Transcription;; Replication, recombination and repair	Molecular Function: nucleic acid binding (GO:0003676);; Molecular Function: hydrolase activity (GO:0016787);;	--	--	[B]	Chromatin structure and dynamics	SNF2 family N-terminal domain;; Helicase conserved C-terminal domain;; HNH endonuclease;; DEAD/DEAH box helicase;; Type III restriction enzyme, res subunit	Probable chromatin-remodeling complex ATPase chain OS=Oryza sativa subsp. japonica (Rice) PE=2 SV=2	B	Chromatin structure and dynamics	PREDICTED: DNA annealing helicase and endonuclease ZRANB3 [Pyrus x bretschneideri]
gene11478	LOC107419194	9.52704	11.6897	10.2902	11.1113	15.4195	16.1859	19.9263	23.5157	23.5146	27.2732	36.1725	32.0156	0.34149	0.433131	normal	0.040937	0.672515	normal	3.74864e-05	1.26986	up	[R]	General function prediction only	Molecular Function: ATP-dependent peptidase activity (GO:0004176);; Biological Process: proteolysis (GO:0006508);; Molecular Function: zinc ion binding (GO:0008270);;	--	--	[O]	Posttranslational modification, protein turnover, chaperones	ATP-dependent protease La (LON) domain	--	O	Posttranslational modification, protein turnover, chaperones	PREDICTED: LON peptidase N-terminal domain and RING finger protein 2-like [Cucumis sativus]
gene11482	LOC107419198	0.776317	0.548244	0.477081	3.00727	1.89053	1.94654	3.3636	2.70644	2.88987	6.73268	5.90531	4.71347	0.00114469	1.97646	up	0.00028406	2.03783	up	1.39337e-08	3.0116	up	--	--	--	--	--	[R]	General function prediction only	PPR repeat family;; PPR repeat;; Pentatricopeptide repeat domain;; PPR repeat	Pentatricopeptide repeat-containing protein At5g61370, mitochondrial (Precursor) GN=At5g61370 OS=Arabidopsis thaliana (Mouse-ear cress) PE=2 SV=1	S	Function unknown	hypothetical protein L484_008580 [Morus notabilis]
gene11485	LOC107419191	13.3423	14.7293	16.1816	7.17286	7.27449	7.81371	5.14581	5.86338	5.25584	4.49971	4.61458	4.10276	0.0450934	-0.790129	normal	8.41611e-05	-1.36154	down	0.000250558	-1.39693	down	--	--	Biological Process: intracellular protein transport (GO:0006886);; Cellular Component: membrane (GO:0016020);; Biological Process: vesicle-mediated transport (GO:0016192);;	K08493|2.85375e-128|pvu:PHAVU_009G185300g|K08493 vesicle transport through interaction with t-SNAREs 1 | (RefSeq) hypothetical protein	SNARE interactions in vesicular transport (ko04130)	[U]	Intracellular trafficking, secretion, and vesicular transport	Vesicle transport v-SNARE protein N-terminus;; Snare region anchored in the vesicle membrane C-terminus;; Sec20	Vesicle transport v-SNARE 12 GN=T24P13.5 OS=Arabidopsis thaliana (Mouse-ear cress) PE=1 SV=3	U	Intracellular trafficking, secretion, and vesicular transport	hypothetical protein PHAVU_009G185300g [Phaseolus vulgaris]
gene11486	LOC107419202	10.5661	12.7064	11.9787	17.0298	19.2248	18.6825	43.7805	48.2454	43.0971	58.2554	39.9861	47.2734	0.0125355	0.681941	normal	1.99467e-18	1.71121	up	5.84168e-10	1.8456	up	[T]	Signal transduction mechanisms	Molecular Function: phosphorelay response regulator activity (GO:0000156);; Biological Process: phosphorelay signal transduction system (GO:0000160);; Biological Process: regulation of transcription, DNA-templated (GO:0006355);; Molecular Function: kinase activity (GO:0016301);; Biological Process: phosphorylation (GO:0016310);; Biological Process: intracellular signal transduction (GO:0035556);;	K12127|0|tcc:TCM_014102|K12127 pseudo-response regulator 1 | (RefSeq) CCT motif-containing response regulator protein isoform 2	Circadian rhythm - plant (ko04712)	[K]	Transcription	CCT motif;; Response regulator receiver domain	Two-component response regulator-like APRR1 GN=MFB13.16 OS=Arabidopsis thaliana (Mouse-ear cress) PE=1 SV=1	K	Transcription	Two-component response regulator-like protein [Morus notabilis]
gene11493	LOC107419193	0.796128	0.289308	1.07715	2.41292	1.59792	1.77005	3.34445	2.94113	3.14105	3.76723	3.22696	3.4042	0.01008	1.48159	normal	0.000182356	1.85437	up	0.000133112	2.01792	up	--	--	--	--	--	[R]	General function prediction only	PPR repeat family;; PPR repeat;; PPR repeat;; Pentatricopeptide repeat domain	Pentatricopeptide repeat-containing protein At5g61400 GN=At5g61400 OS=Arabidopsis thaliana (Mouse-ear cress) PE=2 SV=1	R	General function prediction only	PREDICTED: pentatricopeptide repeat-containing protein At5g61400 [Vitis vinifera]
gene11496	LOC107419187	418.401	362.427	347.131	193.197	229.86	222.324	173.988	179.749	180.503	130.379	130.38	126.49	0.00245102	-0.75113	normal	3.0186e-09	-1.34594	down	1.12448e-14	-1.78761	down	[G]	Carbohydrate transport and metabolism	--	K01783|1.13119e-62|pmum:103338481|K01783 ribulose-phosphate 3-epimerase [EC:5.1.3.1] | (RefSeq) ribulose-phosphate 3-epimerase, chloroplastic	Pentose phosphate pathway (ko00030);; Pentose and glucuronate interconversions (ko00040);; Carbon fixation in photosynthetic organisms (ko00710);; Carbon metabolism (ko01200);; Biosynthesis of amino acids (ko01230)	[G]	Carbohydrate transport and metabolism	Ribulose-phosphate 3 epimerase family	Ribulose-phosphate 3-epimerase, chloroplastic (Precursor) GN=RPE OS=Spinacia oleracea (Spinach) PE=1 SV=1	G	Carbohydrate transport and metabolism	PREDICTED: ribulose-phosphate 3-epimerase, chloroplastic [Prunus mume]
gene11506	LOC107419213	1.6313	1.33894	0.95205	2.53727	2.26482	2.39466	3.57065	3.83181	3.26532	5.05269	3.98732	4.34104	0.164729	0.940664	normal	0.0310624	1.19875	normal	0.00600634	1.55698	up	--	--	--	--	--	--	--	Ulp1 protease family, C-terminal catalytic domain	Ubiquitin-like-specific protease ESD4 GN=ESD4 OS=Arabidopsis thaliana (Mouse-ear cress) PE=1 SV=1	S	Function unknown	PREDICTED: uncharacterized protein LOC104882098 [Vitis vinifera]
gene11515	LOC107419222	5.86664	6.6449	5.85653	15.2262	18.4409	19.9159	31.4546	30.5695	29.7983	23.5961	22.8907	28.2499	2.70555e-05	1.59822	up	4.57126e-11	2.05398	up	9.52317e-07	1.77733	up	--	--	Molecular Function: DNA binding (GO:0003677);; Biological Process: regulation of transcription, DNA-templated (GO:0006355);;	--	--	--	--	No apical meristem (NAM) protein	NAC domain-containing protein 100 GN=NAC100 OS=Arabidopsis thaliana (Mouse-ear cress) PE=2 SV=1	S	Function unknown	PREDICTED: NAC domain-containing protein 100-like [Prunus mume]
gene11516	LOC107419223	1.04379	1.77901	1.55942	4.3055	4.09539	3.71466	8.12623	7.9356	6.13743	5.24744	4.58099	4.1192	0.0050481	1.52233	up	3.78866e-06	2.07025	up	0.0106819	1.42404	normal	--	--	--	--	--	[R]	General function prediction only	PPR repeat family;; PPR repeat;; PPR repeat;; Pentatricopeptide repeat domain	Pentatricopeptide repeat-containing protein At4g21065 GN=PCMP-H28 OS=Arabidopsis thaliana (Mouse-ear cress) PE=2 SV=2	R	General function prediction only	PREDICTED: pentatricopeptide repeat-containing protein At4g21065-like [Vitis vinifera]
gene11529	LOC107419233	805.266	1309.85	1159	2406.11	2459.95	2576.48	490.639	621.766	532.863	257.013	343.888	441.305	1.82384e-05	1.26391	up	0.000287957	-1.24513	down	7.82207e-08	-1.88124	down	--	--	Cellular Component: chloroplast thylakoid membrane (GO:0009535);; Biological Process: photosynthesis, light harvesting (GO:0009765);; Cellular Component: chloroplast envelope (GO:0009941);; Cellular Component: plastoglobule (GO:0010287);; Molecular Function: chlorophyll binding (GO:0016168);; Biological Process: cysteine biosynthetic process (GO:0019344);; Biological Process: cellular cation home…	--	--	--	--	Chlorophyll A-B binding protein	Chlorophyll a-b binding protein P4, chloroplastic (Precursor) OS=Pisum sativum (Garden pea) PE=1 SV=1	R	General function prediction only	Chlorophyll a-b binding 4, chloroplastic -like protein [Gossypium arboreum]
gene11530	LOC107419239	5.43779	4.51351	5.4281	4.79396	5.02074	5.87063	2.63183	2.73611	1.96063	1.0187	2.9561	3.70407	0.913028	0.0847931	normal	0.00421498	-1.33572	down	0.0159847	-1.25651	normal	--	--	Cellular Component: extracellular region (GO:0005576);; Biological Process: plant-type cell wall organization (GO:0009664);; Cellular Component: membrane (GO:0016020);;	--	--	--	--	Pollen allergen;; Rare lipoprotein A (RlpA)-like double-psi beta-barrel	Expansin-A1 (Precursor) GN=F10D13_18 OS=Arabidopsis thaliana (Mouse-ear cress) PE=2 SV=1	R	General function prediction only	PREDICTED: expansin-A1 isoform X1 [Nelumbo nucifera]
gene11532	LOC107419241	629.883	700.425	699.364	1231.17	1128.89	1112.61	376.483	338.737	340.564	158.449	168.334	165.007	0.00443569	0.833271	normal	9.97592e-05	-1.20923	down	7.4834e-14	-2.29043	down	[C]	Energy production and conversion	Cellular Component: chloroplast thylakoid membrane (GO:0009535);; Cellular Component: chloroplast envelope (GO:0009941);; Biological Process: chlorophyll biosynthetic process (GO:0015995);; Molecular Function: oxidoreductase activity, acting on the CH-CH group of donors, NAD or NADP as acceptor (GO:0016628);; Biological Process: cysteine biosynthetic process (GO:0019344);; Biological Process: pho…	K10960|0|pper:PRUPE_ppa005324mg|K10960 geranylgeranyl diphosphate/geranylgeranyl-bacteriochlorophyllide a reductase [EC:1.3.1.83 1.3.1.111] | (RefSeq) hypothetical protein	Porphyrin and chlorophyll metabolism (ko00860);; Terpenoid backbone biosynthesis (ko00900)	--	--	FAD binding domain;; Pyridine nucleotide-disulphide oxidoreductase;; Glucose inhibited division protein A	Geranylgeranyl diphosphate reductase, chloroplastic (Precursor) GN=CHLP OS=Nicotiana tabacum (Common tobacco) PE=2 SV=1	H	Coenzyme transport and metabolism	Geranylgeranyl diphosphate reductase [Morus notabilis]
gene11534	LOC107419245	2.38425	3.37852	3.51456	3.70522	3.96973	4.96335	7.21997	6.7503	6.25995	9.7347	10.5245	6.83001	0.34135	0.493246	normal	0.0177878	0.866721	normal	0.000298307	1.30643	up	--	--	--	--	--	[R]	General function prediction only	PPR repeat;; PPR repeat family;; PPR repeat;; Pentatricopeptide repeat domain;; Tetratricopeptide repeat;; Tetratricopeptide repeat	Pentatricopeptide repeat-containing protein At1g08070 GN=PCMP-H12 OS=Arabidopsis thaliana (Mouse-ear cress) PE=2 SV=1	R	General function prediction only	PREDICTED: pentatricopeptide repeat-containing protein At3g29230 [Malus domestica]
gene11535	LOC107419246	1.6634	2.34775	2.25033	5.63064	6.04653	4.64389	10.6027	9.31365	9.54358	6.7162	6.41308	5.80564	0.000457862	1.43912	up	2.33337e-09	1.96679	up	0.00120557	1.35206	up	--	--	--	--	--	[R]	General function prediction only	PPR repeat family;; PPR repeat;; PPR repeat;; Pentatricopeptide repeat domain;; DYW family of nucleic acid deaminases	Pentatricopeptide repeat-containing protein At3g47530 GN=PCMP-H76 OS=Arabidopsis thaliana (Mouse-ear cress) PE=2 SV=1	R	General function prediction only	PREDICTED: pentatricopeptide repeat-containing protein At3g47530 [Vitis vinifera]
gene11538	LOC107419243	51.4547	49.9207	54.0005	27.9573	26.8889	28.3931	28.5938	26.4471	28.6349	25.297	26.24	26.0219	0.000513021	-0.841807	normal	7.80609e-09	-1.15941	down	1.83152e-08	-1.24691	down	--	--	Molecular Function: zinc ion binding (GO:0008270);;	--	--	[A]	RNA processing and modification	Protein of unknown function (DUF3675);; RING-variant domain	Probable E3 ubiquitin ligase SUD1 GN=F28A23.140 OS=Arabidopsis thaliana (Mouse-ear cress) PE=1 SV=1	A	RNA processing and modification	PREDICTED: uncharacterized protein LOC100250124 [Vitis vinifera]
gene11539	LOC107419244	2.96579	3.22854	3.24349	2.44938	2.92803	3.0614	2.22738	3.34634	2.91316	0.983695	0.712821	1.06317	0.913028	-0.0865396	normal	0.409745	-0.433929	normal	0.000225526	-2.00613	down	--	--	Molecular Function: catalytic activity (GO:0003824);; Biological Process: metabolic process (GO:0008152);; Cellular Component: membrane (GO:0016020);;	--	--	[GMW]	Carbohydrate transport and metabolism;; Cell wall/membrane/envelope biogenesis;; Extracellular structures	Exostosin family	Probable arabinosyltransferase ARAD1 GN=ARAD1 OS=Arabidopsis thaliana (Mouse-ear cress) PE=1 SV=1	GMW	Carbohydrate transport and metabolism;; Cell wall/membrane/envelope biogenesis;; Extracellular structures	PREDICTED: probable arabinosyltransferase ARAD1 [Prunus mume]
gene11543	LOC107419256	1.5457	2.42403	1.9051	2.25796	1.54638	2.03461	0.9627	0.814623	1.36557	0.381806	0.464712	0.093433	0.967382	0.0492419	normal	0.0751626	-1.16382	normal	4.34048e-05	-2.85102	down	[IQR]	Lipid transport and metabolism;; Secondary metabolites biosynthesis, transport and catabolism;; General function prediction only	Molecular Function: oxidoreductase activity (GO:0016491);; Biological Process: oxidation-reduction process (GO:0055114);;	--	--	[R]	General function prediction only	Enoyl-(Acyl carrier protein) reductase;; short chain dehydrogenase;; KR domain;; NAD dependent epimerase/dehydratase family;; 3-beta hydroxysteroid dehydrogenase/isomerase family	(-)-isopiperitenol/(-)-carveol dehydrogenase, mitochondrial (Precursor) OS=Mentha piperita (Peppermint) PE=1 SV=1	Q	Secondary metabolites biosynthesis, transport and catabolism	PREDICTED: (-)-isopiperitenol/(-)-carveol dehydrogenase, mitochondrial [Vitis vinifera]
gene11545	LOC107419255	12.8824	12.292	11.8736	8.05922	8.94982	7.99801	5.89897	5.30039	5.76744	5.09784	7.31001	5.42882	0.296692	-0.511509	normal	0.000409803	-1.3929	down	0.00258189	-1.30021	down	--	--	Cellular Component: endoplasmic reticulum (GO:0005783);; Biological Process: response to sucrose (GO:0009744);; Biological Process: response to glucose (GO:0009749);; Biological Process: response to fructose (GO:0009750);; Biological Process: photorespiration (GO:0009853);;	--	--	--	--	--	--	S	Function unknown	hypothetical protein L484_002731 [Morus notabilis]
gene11546	LOC107419253	8.47802	10.028	10.5229	3.39638	4.44809	3.94749	2.67265	1.85484	1.64601	0.201123	1.02249	0.570306	0.00282927	-1.24227	down	2.81983e-10	-2.49627	down	2.28205e-18	-4.25645	down	--	--	--	--	--	--	--	--	Protein PHYTOCHROME KINASE SUBSTRATE 3 GN=PKS3 OS=Arabidopsis thaliana (Mouse-ear cress) PE=2 SV=2	T	Signal transduction mechanisms	PREDICTED: protein PHYTOCHROME KINASE SUBSTRATE 3 [Vitis vinifera]
gene11554	LOC107419281	5.64034	3.37268	3.81192	1.28023	0.48901	1.81574	1.0451	1.32422	1.28261	0.697714	0.893425	0.262074	0.00470482	-1.67589	down	0.000273544	-1.99761	down	2.50871e-06	-2.88705	down	[R]	General function prediction only	Molecular Function: flavonol synthase activity (GO:0045431);; Biological Process: flavonol biosynthetic process (GO:0051555);; Biological Process: oxidation-reduction process (GO:0055114);;	--	--	[QR]	Secondary metabolites biosynthesis, transport and catabolism;; General function prediction only	2OG-Fe(II) oxygenase superfamily;; non-haem dioxygenase in morphine synthesis N-terminal	Flavonol synthase/flavanone 3-hydroxylase GN=FLS OS=Citrus unshiu (Satsuma mandarin) PE=1 SV=1	Q	Secondary metabolites biosynthesis, transport and catabolism	PREDICTED: flavonol synthase/flavanone 3-hydroxylase-like [Eucalyptus grandis]
gene11556	LOC107419280	0.010071	0.002451	0.002315	0.03234	0.051485	29.8116	20.1836	19.8897	22.1034	14.3472	14.2987	15.5187	--	--	--	3.01589e-85	10.3364	up	1.93447e-55	9.86433	up	--	--	Biological Process: response to hormone (GO:0009725);;	--	--	--	--	TCP family transcription factor	Transcription factor TCP15 GN=TCP15 OS=Arabidopsis thaliana (Mouse-ear cress) PE=2 SV=1	K	Transcription	PREDICTED: transcription factor TCP15 [Vitis vinifera]
gene11560	LOC107419289	2.68675	3.0075	3.6108	1.87552	1.00719	0.986035	1.00356	0.510983	0.819948	0.128961	0.674411	0.634815	0.0788079	-1.18907	normal	0.000140422	-2.24609	down	8.71893e-06	-2.94501	down	--	--	--	--	--	--	--	Family of unknown function (DUF716)	--	S	Function unknown	T1.1 [Malus x robusta]
gene11583	LOC107419293	7.94963	7.03357	6.42028	3.84226	6.62394	7.24618	4.18442	3.41848	3.31824	5.22361	3.31126	3.21113	0.694628	-0.22219	normal	0.00356265	-1.23375	down	0.0166551	-1.10422	normal	--	--	Molecular Function: prenyltransferase activity (GO:0004659);; Molecular Function: zinc ion binding (GO:0008270);; Cellular Component: chloroplast envelope (GO:0009941);; Biological Process: carotenoid biosynthetic process (GO:0016117);;	--	--	--	--	TRAF-type zinc finger	--	S	Function unknown	PREDICTED: uncharacterized protein LOC103428421 [Malus domestica]
gene11591	LOC107419312	3.15019	2.88856	3.13861	4.49645	5.24498	5.56099	7.72924	9.33553	8.08644	9.8585	6.3179	7.35703	0.170914	0.793039	normal	0.00772313	1.18497	up	0.0257748	1.11651	normal	[G]	Carbohydrate transport and metabolism	Molecular Function: aldose 1-epimerase activity (GO:0004034);; Biological Process: galactose metabolic process (GO:0006012);; Molecular Function: carbohydrate binding (GO:0030246);;	K01785|0|pmum:103338401|K01785 aldose 1-epimerase [EC:5.1.3.3] | (RefSeq) aldose 1-epimerase	Glycolysis / Gluconeogenesis (ko00010);; Galactose metabolism (ko00052)	[G]	Carbohydrate transport and metabolism	Aldose 1-epimerase	--	G	Carbohydrate transport and metabolism	PREDICTED: aldose 1-epimerase [Prunus mume]
gene11594	LOC107419309	28.339	24.7543	24.3971	16.3892	15.1743	15.3631	17.6477	15.4525	16.5048	12.0833	15.3403	15.5939	0.00902271	-0.659369	normal	1.20437e-05	-0.891958	normal	2.51265e-06	-1.06428	down	--	--	--	--	--	--	--	Protein of unknown function (DUF4005);; IQ calmodulin-binding motif	Protein IQ-DOMAIN 31 GN=IQD31 OS=Arabidopsis thaliana (Mouse-ear cress) PE=1 SV=1	S	Function unknown	Protein IQ-DOMAIN 31 [Morus notabilis]
gene11599	LOC107419315	0.477401	0.351872	0.985768	0	0.047512	0.222102	0.008074	2.13308	0.007886	1.12435	0.343122	0.710361	0.00989569	-2.01127	down	0.75863	-0.624195	normal	0.975873	-0.0455067	normal	--	--	--	--	--	[T]	Signal transduction mechanisms	NB-ARC domain;; AAA domain;; AAA domain;; AAA domain;; NACHT domain;; ATPase family associated with various cellular activities (AAA)	Probable disease resistance protein At1g61310 GN=At1g61310 OS=Arabidopsis thaliana (Mouse-ear cress) PE=2 SV=1	T	Signal transduction mechanisms	Disease resistance protein [Morus notabilis]
gene11607	LOC107419317	5.7138	4.91364	5.23359	6.61087	6.75279	5.74892	1.1542	0.97059	0.516569	1.06577	1.10305	0.829701	0.609869	0.328616	normal	1.57616e-07	-2.82491	down	6.1842e-06	-2.62767	down	[T]	Signal transduction mechanisms	Molecular Function: phosphorelay response regulator activity (GO:0000156);; Biological Process: phosphorelay signal transduction system (GO:0000160);; Biological Process: regulation of transcription, DNA-templated (GO:0006355);; Molecular Function: kinase activity (GO:0016301);; Biological Process: phosphorylation (GO:0016310);; Biological Process: intracellular signal transduction (GO:0035556);;	K14492|1.7094e-88|fve:101302360|K14492 two-component response regulator ARR-A family | (RefSeq) two-component response regulator ARR5-like	Plant hormone signal transduction (ko04075)	[K]	Transcription	Response regulator receiver domain	Two-component response regulator ARR6 GN=ARR6 OS=Arabidopsis thaliana (Mouse-ear cress) PE=1 SV=2	K	Transcription	Two-component response regulator [Morus notabilis]
gene11610	LOC107419367	46.7224	53.5597	52.1664	66.7713	64.0195	63.7022	89.3474	88.5282	93.0127	140.195	132.49	131.377	0.126565	0.404621	normal	0.00665953	0.555454	normal	2.45477e-08	1.15611	up	[K]	Transcription	Molecular Function: metal ion binding (GO:0046872);;	--	--	[K]	Transcription	RING/Ubox like zinc-binding domain;; Zinc finger, C3HC4 type (RING finger)	--	K	Transcription	CCR4-NOT transcription complex subunit 4 [Morus notabilis]
gene11611	LOC107419370	2.02216	1.90713	1.87283	5.36318	3.17067	2.73966	5.35154	5.22392	6.30765	2.56992	3.71495	1.86484	0.203697	0.970567	normal	0.00283052	1.25968	up	0.724333	0.248709	normal	--	--	--	--	--	--	--	HEAT repeats;; HEAT repeat;; HEAT-like repeat	Microtubule-associated protein TORTIFOLIA1 GN=T24A18.10 OS=Arabidopsis thaliana (Mouse-ear cress) PE=1 SV=2	S	Function unknown	PREDICTED: microtubule-associated protein TORTIFOLIA1-like [Fragaria vesca subsp. vesca]
gene11621	LOC107419347	122.319	108.387	115.607	50.139	49.5882	54.1749	29.7071	32.2758	31.5087	22.1619	19.7875	18.9781	5.83496e-07	-1.11947	down	6.9612e-29	-2.15773	down	1.58988e-38	-2.76268	down	--	--	--	K13464|8.83257e-121|pmum:103338675|K13464 jasmonate ZIM domain-containing protein | (RefSeq) protein TIFY 6B	Plant hormone signal transduction (ko04075)	--	--	tify domain;; Divergent CCT motif	Protein TIFY 6B GN=MEB5.8 OS=Arabidopsis thaliana (Mouse-ear cress) PE=1 SV=1	K	Transcription	PREDICTED: protein TIFY 6B isoform X1 [Prunus mume]
gene11626	LOC107419372	10.522	7.59533	8.59292	4.89093	3.62606	3.56572	4.49665	3.93865	3.82544	2.61135	3.00652	2.92125	0.0022996	-1.08223	down	1.19637e-05	-1.38898	down	1.43208e-07	-1.8917	down	[RTKL]	General function prediction only;; Signal transduction mechanisms;; Transcription;; Replication, recombination and repair	Molecular Function: ATP binding (GO:0005524);; Biological Process: protein phosphorylation (GO:0006468);; Cellular Component: integral component of membrane (GO:0016021);; Molecular Function: tau-protein kinase activity (GO:0050321);;	--	--	--	--	Protein kinase domain;; Protein tyrosine kinase;; Leucine rich repeat;; Leucine Rich repeats (2 copies);; Leucine rich repeat N-terminal domain;; Leucine Rich Repeat	Probable inactive receptor kinase At1g48480 (Precursor) GN=RKL1 OS=Arabidopsis thaliana (Mouse-ear cress) PE=2 SV=1	T	Signal transduction mechanisms	PREDICTED: probable inactive receptor kinase At1g48480 [Pyrus x bretschneideri]
gene11627	LOC107419357	0.278013	0.529873	0.52381	2.44667	1.73212	1.70911	3.70265	3.73319	4.48027	4.33719	3.14733	3.95687	0.000568028	2.1896	up	1.19877e-07	2.8749	up	1.64425e-06	2.84324	up	--	--	--	--	--	[R]	General function prediction only	PPR repeat family;; PPR repeat;; PPR repeat;; Pentatricopeptide repeat domain	Pentatricopeptide repeat-containing protein At3g13880 GN=PCMP-E89 OS=Arabidopsis thaliana (Mouse-ear cress) PE=2 SV=1	R	General function prediction only	PREDICTED: pentatricopeptide repeat-containing protein At3g13880 [Prunus mume]
gene11642	LOC107419371	2.15313	1.02684	1.38811	4.36416	5.9443	5.27583	6.86123	6.71099	8.79164	9.57402	12.8267	11.2515	0.00229542	1.6138	up	8.81332e-05	1.82103	up	4.20926e-07	2.32539	up	[K]	Transcription	Molecular Function: DNA binding (GO:0003677);; Cellular Component: nucleus (GO:0005634);; Biological Process: DNA-templated transcription, initiation (GO:0006352);;	K03120|8.31839e-137|sot:102583666|K03120 transcription initiation factor TFIID TATA-box-binding protein | (RefSeq) TBP, TFIID; TATA-box-binding protein-like	Basal transcription factors (ko03022)	[K]	Transcription	Transcription factor TFIID (or TATA-binding protein, TBP);; Domain of unknown function (DUF3378)	TATA-box-binding protein OS=Mesembryanthemum crystallinum (Common ice plant) PE=2 SV=1	K	Transcription	RecName: Full=TATA-box-binding protein; AltName: Full=TATA sequence-binding protein; Short=TBP; AltName: Full=TATA-binding factor; AltName: Full=TATA-box factor; AltName: Full=Transcription initiation factor TFIID TBP subunit [Mesembryanthemum crystallinum]
gene11647	LOC107419364	3.15127	3.57058	3.85182	9.19789	8.3651	8.18813	16.356	17.5834	15.8354	17.3331	16.5561	18.1701	0.000440027	1.27932	up	1.1685e-11	1.93037	up	4.37772e-11	2.02496	up	--	--	--	--	--	[R]	General function prediction only	PPR repeat family;; PPR repeat;; PPR repeat;; Pentatricopeptide repeat domain	Pentatricopeptide repeat-containing protein At5g56310 GN=PCMP-E13 OS=Arabidopsis thaliana (Mouse-ear cress) PE=2 SV=1	R	General function prediction only	PREDICTED: pentatricopeptide repeat-containing protein At5g56310 [Malus domestica]
gene11648	LOC107419366	2.90508	3.875	4.44936	1.68772	2.82568	2.9513	1.79763	1.34943	1.87583	2.66612	1.08171	1.13055	0.117572	-0.655807	normal	8.17956e-06	-1.61202	down	1.35304e-05	-1.72223	down	[Z]	Cytoskeleton	Cellular Component: microtubule cytoskeleton (GO:0015630);; Cellular Component: protein complex (GO:0043234);; Cellular Component: cytoskeletal part (GO:0044430);; Molecular Function: organic cyclic compound binding (GO:0097159);; Molecular Function: heterocyclic compound binding (GO:1901363);;	--	--	[Z]	Cytoskeleton	Kinesin motor domain	Kinesin-4 GN=F2P16.12 OS=Arabidopsis thaliana (Mouse-ear cress) PE=1 SV=2	Z	Cytoskeleton	PREDICTED: kinesin-like protein KIF22 [Prunus mume]
gene1166	LOC107420951	26.8622	14.4878	14.9935	12.5022	17.5094	15.2941	8.14013	7.88771	7.4964	3.91152	12.0709	10.4115	0.66111	-0.238007	normal	0.00195796	-1.53799	down	0.0136306	-1.36168	normal	--	--	Biological Process: very long-chain fatty acid metabolic process (GO:0000038);; Molecular Function: nucleotide binding (GO:0000166);; Molecular Function: iron ion binding (GO:0005506);; Cellular Component: plasma membrane (GO:0005886);; Biological Process: fatty acid biosynthetic process (GO:0006633);; Biological Process: cuticle hydrocarbon biosynthetic process (GO:0006723);; Biological Process:…	--	--	--	--	WAX2 C-terminal domain;; Fatty acid hydroxylase superfamily	Protein ECERIFERUM 3 GN=MTI20.3 OS=Arabidopsis thaliana (Mouse-ear cress) PE=1 SV=1	I	Lipid transport and metabolism	Fatty acid hydroxylase superfamily [Theobroma cacao]
gene11675	LOC107419409	2.25791	3.64082	4.51292	0.161768	0.069501	0.121416	37.3804	13.0381	14.1074	0.469005	1.35844	1.304	1.97454e-11	-4.70257	down	0.0420213	2.36794	normal	0.0016316	-1.97211	down	--	--	--	--	--	--	--	BURP domain	BURP domain-containing protein 3 (Precursor) OS=Oryza sativa subsp. japonica (Rice) PE=2 SV=1	R	General function prediction only	hypothetical protein VITISV_034298 [Vitis vinifera]
gene11676	LOC107419412	10.8145	9.30887	12.1105	0.227343	0.298709	0.22894	44.6704	19.8316	17.8357	0.588429	17.158	15.7891	1.22771e-21	-5.27585	down	0.182474	1.08886	normal	0.850542	-0.205618	normal	--	--	--	--	--	--	--	--	--	R	General function prediction only	PREDICTED: organ-specific protein P4 [Eucalyptus grandis]
gene1168	LOC107419951	28.3625	19.4378	15.7323	3.20064	5.86119	4.37895	1.22602	0.878181	0.531208	0.242277	0.500781	0.051509	3.74054e-05	-2.18491	down	3.36904e-14	-4.83244	down	5.35116e-20	-6.4307	down	--	--	--	--	--	--	--	--	--	S	Function unknown	Sequence-specific DNA binding transcription factors, putative [Theobroma cacao]
gene11690	LOC107419406	3.93745	4.79321	3.79421	0.082205	0.091364	0.093521	14.2246	6.40942	6.76502	0.19629	5.83714	4.84407	7.24234e-12	-5.20666	down	0.220944	0.863544	normal	0.578649	-0.464667	normal	--	--	--	--	--	--	--	--	--	R	General function prediction only	hypothetical protein JCGZ_20066 [Jatropha curcas]
gene11700	LOC107419438	1.52132	2.06342	1.58108	0.093824	0.252361	0.471886	1.43115	1.27097	1.33162	0.112721	0.360369	0.375901	0.000297275	-2.57117	down	0.317143	-0.673741	normal	4.42572e-05	-2.85555	down	[R]	General function prediction only	Molecular Function: acid phosphatase activity (GO:0003993);;	K14379|0|pper:PRUPE_ppa008418mg|K14379 tartrate-resistant acid phosphatase type 5 [EC:3.1.3.2] | (RefSeq) hypothetical protein	--	[O]	Posttranslational modification, protein turnover, chaperones	Calcineurin-like phosphoesterase	Purple acid phosphatase 17 (Precursor) GN=MEB5.10 OS=Arabidopsis thaliana (Mouse-ear cress) PE=2 SV=1	O	Posttranslational modification, protein turnover, chaperones	hypothetical protein PRUPE_ppa008418mg [Prunus persica]
gene11701	LOC107419447	8.15761	21.814	23.2459	3.79409	6.51316	3.77621	8.17273	8.33002	7.63844	0.766987	5.23993	5.77222	0.0244302	-1.84872	normal	0.0443137	-1.3842	normal	0.0037046	-2.36299	down	[R]	General function prediction only	Molecular Function: acid phosphatase activity (GO:0003993);;	K14379|1.64785e-171|tcc:TCM_013027|K14379 tartrate-resistant acid phosphatase type 5 [EC:3.1.3.2] | (RefSeq) Purple acid phosphatase 3	--	[O]	Posttranslational modification, protein turnover, chaperones	Calcineurin-like phosphoesterase	Purple acid phosphatase 3 (Precursor) GN=PAP3 OS=Arabidopsis thaliana (Mouse-ear cress) PE=2 SV=1	O	Posttranslational modification, protein turnover, chaperones	Purple acid phosphatase 3 [Theobroma cacao]
gene11702	LOC107419446	92.6261	77.5127	68.3964	155.031	114.093	117.202	160.318	136.886	316.162	187.31	213.215	213.251	0.00653871	0.660875	normal	0.15367	0.983402	normal	9.38896e-06	1.00119	up	--	--	--	--	--	--	--	Protein of unknown function (DUF760)	--	S	Function unknown	PREDICTED: uncharacterized protein LOC103338912 [Prunus mume]
gene11707	LOC107419424	0.102859	0.11737	0	0.176147	0.139167	0.116861	0.098694	0.401629	0.462493	1.10539	0.957236	1.18431	--	--	--	--	--	--	2.63271e-06	3.51288	up	--	--	--	--	--	--	--	--	Probable WRKY transcription factor 19 GN=WRKY19 OS=Arabidopsis thaliana (Mouse-ear cress) PE=2 SV=1	T	Signal transduction mechanisms	hypothetical protein EUGRSUZ_I02727 [Eucalyptus grandis]
gene11711	LOC107419432	25.6546	43.8374	47.3288	33.1751	41.2273	39.9673	18.8171	15.3286	14.4039	16.009	19.3317	19.4988	0.978284	0.00950342	normal	0.0001348	-1.56895	down	0.000459531	-1.36507	down	[E]	Amino acid transport and metabolism	Biological Process: amino acid transmembrane transport (GO:0003333);; Molecular Function: L-glutamate transmembrane transporter activity (GO:0005313);; Cellular Component: plasma membrane (GO:0005886);; Molecular Function: arginine transmembrane transporter activity (GO:0015181);; Molecular Function: L-lysine transmembrane transporter activity (GO:0015189);; Biological Process: lysine transport (…	K03294|0|vvi:100263534|K03294 basic amino acid/polyamine antiporter, APA family | (RefSeq) cationic amino acid transporter 1	--	[E]	Amino acid transport and metabolism	Amino acid permease;; Amino acid permease;; C-terminus of AA_permease	Cationic amino acid transporter 1 GN=F7J7.60 OS=Arabidopsis thaliana (Mouse-ear cress) PE=1 SV=1	E	Amino acid transport and metabolism	PREDICTED: cationic amino acid transporter 1 [Vitis vinifera]
gene11715	LOC107419433	62.3563	61.2375	58.0396	27.6052	27.4661	28.7712	25.0908	27.4319	29.8225	28.807	34.9175	36.2835	0.000300035	-0.93228	normal	2.95119e-08	-1.22182	down	7.07831e-05	-0.967212	normal	--	--	--	--	--	--	--	B-cell receptor-associated protein 31-like	--	S	Function unknown	PREDICTED: uncharacterized protein LOC103504239 [Cucumis melo]
gene1172	LOC107421040	11.2225	11.7054	8.14555	17.6989	25.9619	23.8601	33.395	35.2834	32.7193	21.2795	27.5508	21.0346	3.05302e-06	1.20576	up	9.15427e-13	1.46037	up	0.000159165	0.943245	normal	[R]	General function prediction only	Molecular Function: ubiquitin-protein transferase activity (GO:0004842);; Biological Process: ubiquitin-dependent protein catabolic process (GO:0006511);; Molecular Function: zinc ion binding (GO:0008270);; Biological Process: lateral root formation (GO:0010311);; Biological Process: negative regulation of ethylene biosynthetic process (GO:0010366);; Biological Process: brassinosteroid biosynthet…	K19044|0|vvi:100263815|K19044 E3 ubiquitin-protein ligase XBAT32/33 [EC:2.3.2.27] | (RefSeq) probable E3 ubiquitin-protein ligase XBOS32	--	--	--	Ankyrin repeats (3 copies);; Ankyrin repeat;; Ankyrin repeats (many copies);; Ankyrin repeats (many copies);; Ankyrin repeat	Probable E3 ubiquitin-protein ligase XBOS32 OS=Oryza sativa subsp. japonica (Rice) PE=2 SV=2	O	Posttranslational modification, protein turnover, chaperones	PREDICTED: probable E3 ubiquitin-protein ligase XBOS32 [Vitis vinifera]
gene11721	LOC107419431	231.791	338.619	326.626	175.516	140.296	147.818	182.487	183.01	195.539	172.229	125.182	130.92	0.00110337	-0.891521	normal	7.39531e-05	-0.943306	normal	1.61832e-06	-1.30666	down	[RTKL]	General function prediction only;; Signal transduction mechanisms;; Transcription;; Replication, recombination and repair	Molecular Function: protein serine/threonine kinase activity (GO:0004674);; Molecular Function: ATP binding (GO:0005524);; Biological Process: protein phosphorylation (GO:0006468);;	K20604|5.37565e-111|pmum:103338665|K20604 mitogen-activated protein kinase kinase 9 [EC:2.7.12.2] | (RefSeq) mitogen-activated protein kinase kinase 9-like	--	[T]	Signal transduction mechanisms	Protein kinase domain;; Protein tyrosine kinase;; Kinase-like;; Phosphotransferase enzyme family	Mitogen-activated protein kinase kinase 9 GN=T9L24.32 OS=Arabidopsis thaliana (Mouse-ear cress) PE=1 SV=1	T	Signal transduction mechanisms	PREDICTED: mitogen-activated protein kinase kinase 9-like [Prunus mume]
gene11726	LOC107419455	0.016418	0.016748	0.100172	0.10629	0.017817	0.045625	0.437026	0.392074	0.616468	0	0.154322	0.026999	--	--	--	1.7647e-05	2.94495	up	--	--	--	[S]	Function unknown	--	--	--	[R]	General function prediction only	Leucine Rich repeats (2 copies);; Leucine rich repeat;; Leucine Rich Repeat;; Leucine Rich repeat;; Leucine rich repeat;; Leucine rich repeat N-terminal domain	Receptor-like protein 12 (Precursor) GN=RLP12 OS=Arabidopsis thaliana (Mouse-ear cress) PE=2 SV=2	R	General function prediction only	PREDICTED: receptor-like protein 12 [Prunus mume]
gene11747	LOC107419487	1.85448	2.22419	3.06447	3.00408	5.02351	3.77659	3.52682	2.4245	3.02528	12.2954	12.096	12.4186	0.151	0.794171	normal	0.891752	0.0903921	normal	1.00649e-08	2.15345	up	[I]	Lipid transport and metabolism	--	K01054|0|pper:PRUPE_ppa005049mg|K01054 acylglycerol lipase [EC:3.1.1.23] | (RefSeq) hypothetical protein	Glycerolipid metabolism (ko00561)	[I]	Lipid transport and metabolism	Putative lysophospholipase;; Alpha/beta hydrolase family;; Alpha/beta hydrolase family;; alpha/beta hydrolase fold;; Uncharacterised conserved protein (DUF2305)	Caffeoylshikimate esterase GN=CSE OS=Arabidopsis thaliana (Mouse-ear cress) PE=1 SV=1	I	Lipid transport and metabolism	hypothetical protein PRUPE_ppa005049mg [Prunus persica]
gene11752	LOC107419483	11.4836	4.75323	5.23954	11.4974	14.7766	13.8277	27.3775	24.631	26.6185	38.358	40.4602	38.2598	0.0852953	0.950402	normal	8.77867e-05	1.59993	up	1.90375e-08	2.19506	up	--	--	Cellular Component: mitochondrion (GO:0005739);; Biological Process: response to oxidative stress (GO:0006979);;	--	--	--	--	--	--	S	Function unknown	hypothetical protein L484_018552 [Morus notabilis]
gene11755	LOC107419490	56.2368	44.5908	44.4761	25.4184	22.4714	21.8458	28.5876	26.6169	28.818	40.126	49.4229	47.5526	0.000218532	-1.00044	down	5.70404e-06	-1.05732	down	0.221775	-0.331459	normal	[TZDR]	Signal transduction mechanisms;; Cytoskeleton;; Cell cycle control, cell division, chromosome partitioning;; General function prediction only	Molecular Function: calcium ion binding (GO:0005509);; Molecular Function: protein binding (GO:0005515);;	K02183|2.0592e-101|pda:103713163|K02183 calmodulin | (RefSeq) calmodulin	Phosphatidylinositol signaling system (ko04070);; Plant-pathogen interaction (ko04626)	[T]	Signal transduction mechanisms	EF hand;; EF-hand domain pair;; EF-hand domain pair;; EF-hand domain;; EF hand;; EF-hand domain;; Cytoskeletal-regulatory complex EF hand;; Secreted protein acidic and rich in cysteine Ca binding region;; Uncharacterised protein family (UPF0154);; Ca2+ insensitive EF hand	Calmodulin GN=CALM1 OS=Solanum lycopersicum (Tomato) PE=2 SV=2	T	Signal transduction mechanisms	PREDICTED: calmodulin [Phoenix dactylifera]
gene11756	LOC107419484	0.044092	0.301276	0.409818	0.667841	1.26824	1.03079	1.62702	2.31525	1.6505	0.534743	0.65962	0.681153	--	--	--	0.000105459	2.57518	up	--	--	--	--	--	--	--	--	--	--	ZF-HD protein dimerisation region	Zinc-finger homeodomain protein 2 GN=F22K18.140 OS=Arabidopsis thaliana (Mouse-ear cress) PE=1 SV=1	R	General function prediction only	PREDICTED: ZF-HD homeobox protein At5g65410-like [Fragaria vesca subsp. vesca]
gene11758	LOC107419539	0	0.096008	0	0.615845	1.12064	1.19717	0.35596	0	0.468175	1.00996	1.01217	1.12786	7.25916e-07	4.17985	up	--	--	--	2.11431e-07	4.04013	up	[RTKL]	General function prediction only;; Signal transduction mechanisms;; Transcription;; Replication, recombination and repair	Molecular Function: protein kinase activity (GO:0004672);;	--	--	[T]	Signal transduction mechanisms	Protein kinase domain;; Protein tyrosine kinase;; Wall-associated receptor kinase galacturonan-binding	Probable receptor-like protein kinase At1g67000 (Precursor) GN=At1g67000 OS=Arabidopsis thaliana (Mouse-ear cress) PE=2 SV=2	T	Signal transduction mechanisms	PREDICTED: probable receptor-like protein kinase At1g67000 [Malus domestica]
gene11763	LOC107419495	0.000201	0.190158	0.230298	0.336438	4e-06	0.676879	1.39053	0.839132	0.421287	0.718169	1.35025	0.93027	--	--	--	0.00848362	2.24862	up	0.000427603	2.40538	up	--	--	--	--	--	--	--	--	--	S	Function unknown	hypothetical protein POPTR_0015s05440g [Populus trichocarpa]
gene11769	LOC107419498	0	0.315112	0.377187	1.86035	2.50901	3.14412	1.67109	1.56712	0.10365	5.22823	2.70419	2.43636	6.79026e-06	3.46596	up	--	--	--	9.74819e-05	3.64269	up	--	--	--	--	--	--	--	BURP domain	BURP domain-containing protein 3 (Precursor) OS=Oryza sativa subsp. japonica (Rice) PE=2 SV=1	R	General function prediction only	hypothetical protein VITISV_034298 [Vitis vinifera]
gene11771	LOC107419528	6.46085	7.09025	4.85241	13.8398	8.98096	12.6359	18.578	20.9912	19.4605	16.4493	19.4934	21.0416	0.00822549	1.00404	up	3.58604e-06	1.41024	up	4.1674e-05	1.37949	up	--	--	--	--	--	--	--	--	--	S	Function unknown	hypothetical protein POPTR_0015s05440g [Populus trichocarpa]
gene11775	LOC107419532	33.3488	45.4186	46.3946	16.742	23.3926	24.1186	7.08952	8.67969	8.54421	1.18123	0.997731	0.615762	0.000277092	-0.908298	normal	1.98438e-20	-2.54976	down	4.93132e-55	-5.54223	down	--	--	--	--	--	--	--	Nucleotide-diphospho-sugar transferase	Uncharacterized protein At4g15970 GN=At4g15970 OS=Arabidopsis thaliana (Mouse-ear cress) PE=2 SV=1	S	Function unknown	PREDICTED: uncharacterized protein At4g15970-like [Malus domestica]
gene11780	LOC107419533	2.41301	2.65805	2.76975	2.32125	1.35891	1.87133	1.44675	1.9993	0.995901	0.28385	0.41582	0.712169	0.377987	-0.660927	normal	0.0201092	-1.38105	normal	0.000175639	-2.46068	down	--	--	--	--	--	--	--	Nucleotide-diphospho-sugar transferase	Uncharacterized protein At4g15970 GN=At4g15970 OS=Arabidopsis thaliana (Mouse-ear cress) PE=2 SV=1	S	Function unknown	PREDICTED: uncharacterized protein At4g15970-like [Pyrus x bretschneideri]
gene11781	LOC107419503	0.886819	0.687023	1.49778	0.45283	0.450999	0.411339	0.279779	0.133403	0.151343	0	0	0	0.216869	-1.08605	normal	0.000110167	-2.61352	down	1.81296e-12	#NAME?	down	--	--	--	--	--	--	--	Nucleotide-diphospho-sugar transferase	Uncharacterized protein At4g15970 GN=At4g15970 OS=Arabidopsis thaliana (Mouse-ear cress) PE=2 SV=1	S	Function unknown	PREDICTED: uncharacterized protein At4g15970-like [Pyrus x bretschneideri]
gene1179	LOC107420069	0.397797	0.564424	0.222303	1.39502	1.48076	0.921729	2.59406	1.66954	2.49834	2.07559	3.34577	1.96863	0.0160546	1.72076	normal	0.00025715	2.22624	up	0.000252833	2.37145	up	--	--	--	--	--	[R]	General function prediction only	PPR repeat family;; PPR repeat;; Pentatricopeptide repeat domain;; PPR repeat	Pentatricopeptide repeat-containing protein At1g06145 GN=T21E18.20 OS=Arabidopsis thaliana (Mouse-ear cress) PE=2 SV=2	K	Transcription	PREDICTED: pentatricopeptide repeat-containing protein At1g06145-like [Prunus mume]
gene11801	LOC107419523	0.30911	0.485056	0.284819	0.221636	0.257216	0.062188	0.169969	0.620223	0.159122	0.067887	0.138139	0.097499	0.228719	-0.924669	normal	0.645219	-0.458323	normal	0.00225196	-2.05311	down	--	--	--	--	--	--	--	NB-ARC domain;; TIR domain;; ATPase family associated with various cellular activities (AAA);; NACHT domain	TMV resistance protein N GN=N OS=Nicotiana glutinosa (Tobacco) PE=1 SV=1	T	Signal transduction mechanisms	hypothetical protein PRUPE_ppa020421mg, partial [Prunus persica]
gene1182	LOC107420723	12.0841	18.3387	16.9731	36.4732	42.3877	42.4061	97.8981	90.4998	91.1411	66.7574	52.5953	59.2823	8.7626e-07	1.41357	up	9.70838e-26	2.29436	up	7.90085e-10	1.67091	up	--	--	Cellular Component: chloroplast thylakoid (GO:0009534);; Biological Process: anthocyanin-containing compound biosynthetic process (GO:0009718);; Molecular Function: protein binding involved in protein folding (GO:0044183);; Biological Process: chaperone-mediated protein folding (GO:0061077);;	--	--	--	--	RbcX protein	--	S	Function unknown	PREDICTED: uncharacterized protein LOC101305153 [Fragaria vesca subsp. vesca]
gene11822	LOC107419571	65.017	55.1646	54.1838	18.059	26.066	17.9314	18.5203	15.5401	12.4888	11.8115	14.3049	13.793	2.24224e-10	-1.4348	down	2.72026e-27	-2.17015	down	2.83044e-26	-2.37548	down	[E]	Amino acid transport and metabolism	Molecular Function: glutamate-ammonia ligase activity (GO:0004356);; Molecular Function: ATP binding (GO:0005524);; Cellular Component: cytoplasm (GO:0005737);; Biological Process: glutamine biosynthetic process (GO:0006542);; Biological Process: nitrogen fixation (GO:0009399);;	K01915|0|cic:CICLE_v10011785mg|K01915 glutamine synthetase [EC:6.3.1.2] | (RefSeq) hypothetical protein	Arginine biosynthesis (ko00220);; Alanine, aspartate and glutamate metabolism (ko00250);; Glyoxylate and dicarboxylate metabolism (ko00630);; Nitrogen metabolism (ko00910);; Biosynthesis of amino acids (ko01230)	[E]	Amino acid transport and metabolism	Glutamine synthetase, catalytic domain;; Glutamine synthetase, beta-Grasp domain	Glutamine synthetase nodule isozyme OS=Vigna aconitifolia (Moth bean) PE=2 SV=1	E	Amino acid transport and metabolism	glutamine synthetase [Hevea brasiliensis]
gene11826	LOC107419557	15.0715	14.8193	13.7623	9.70729	9.0884	8.97047	10.0064	7.56699	10.5281	8.8371	10.3522	7.04378	0.0938322	-0.622882	normal	0.00259175	-0.936469	normal	0.00180777	-1.06664	down	[LR]	Replication, recombination and repair;; General function prediction only	--	K07766|1.46824e-92|pmum:103338670|K07766 diphosphoinositol-polyphosphate diphosphatase [EC:3.6.1.52] | (RefSeq) nudix hydrolase 17, mitochondrial-like	--	[T]	Signal transduction mechanisms	NUDIX domain	Nudix hydrolase 4 GN=F15H18.18 OS=Arabidopsis thaliana (Mouse-ear cress) PE=1 SV=1	T	Signal transduction mechanisms	PREDICTED: nudix hydrolase 17, mitochondrial-like [Prunus mume]
gene11827	LOC107419575	2.45402	2.58043	2.08494	0.551731	0.651829	0.735655	0.642683	0.473822	0.476783	0.718829	1.02939	1.15375	0.00610871	-1.7861	down	1.196e-05	-2.66842	down	0.0174517	-1.53717	normal	--	--	--	--	--	--	--	Zinc-finger domain of monoamine-oxidase A repressor R1	--	S	Function unknown	PREDICTED: uncharacterized protein LOC101222698 [Cucumis sativus]
gene11852	LOC107419632	3.1467	0.907932	0.810193	0.603698	0.618106	0.675103	9.41377	6.34129	6.65739	0.229502	0.934676	1.12285	0.390766	-1.28403	normal	0.000120097	1.90704	up	0.318316	-1.3263	normal	--	--	--	--	--	--	--	Development and cell death domain	B2 protein OS=Daucus carota (Wild carrot) PE=2 SV=1	S	Function unknown	hypothetical protein PRUPE_ppa004210mg [Prunus persica]
gene11854	LOC107419633	1.30345	0.239008	0.349613	0.398279	0.236514	0.959418	2.86558	4.57386	3.41675	0.663661	0.332608	0.60422	--	--	--	5.48966e-05	2.22088	up	--	--	--	--	--	--	--	--	[S]	Function unknown	Protein of unknown function (DUF1308)	--	S	Function unknown	PREDICTED: uncharacterized protein LOC103338852 isoform X1 [Prunus mume]
gene11857	LOC107419620	1.73802	1.56938	1.8397	0.446891	0.756276	1.39432	0.766468	0.559893	0.477819	0.328552	0.636526	0.267464	0.203328	-0.895657	normal	0.00269178	-1.80916	down	0.000821432	-2.17879	down	--	--	--	--	--	--	--	F-box domain	F-box protein At5g49610 GN=At5g49610 OS=Arabidopsis thaliana (Mouse-ear cress) PE=1 SV=1	R	General function prediction only	F-box protein [Morus notabilis]
gene11858	LOC107419629	39.5123	43.6379	46.2535	71.4567	58.273	60.5105	118.472	105.601	108.438	92.9712	127.662	112.529	0.0130275	0.615701	normal	4.1048e-08	1.06992	up	7.85175e-08	1.12118	up	[QR]	Secondary metabolites biosynthesis, transport and catabolism;; General function prediction only	--	--	--	[A]	RNA processing and modification	Putative methyltransferase	--	A	RNA processing and modification	hypothetical protein CICLE_v10024563mg [Citrus clementina]
gene11861	LOC107419615	3.18764	3.59144	3.30377	3.52273	4.24877	4.16552	7.60107	8.55283	7.13051	7.94692	9.73027	9.94877	0.698747	0.260727	normal	0.0112443	0.977523	normal	0.00204296	1.22281	up	--	--	--	--	--	--	--	--	--	S	Function unknown	PREDICTED: uncharacterized protein LOC102627661 isoform X1 [Citrus sinensis]
gene11866	LOC107419604	3.33936	6.18254	5.45731	5.82334	5.17675	4.82564	3.86558	3.79463	2.72891	1.48055	2.33429	2.18867	0.743311	0.179139	normal	0.0137423	-1.02047	normal	0.000155939	-1.76233	down	--	--	--	K07407|0|fve:101301008|K07407 alpha-galactosidase [EC:3.2.1.22] | (RefSeq) alpha-galactosidase	Galactose metabolism (ko00052);; Glycerolipid metabolism (ko00561);; Sphingolipid metabolism (ko00600);; Glycosphingolipid biosynthesis - globo series (ko00603)	[G]	Carbohydrate transport and metabolism	Melibiase	Alpha-galactosidase (Precursor) OS=Coffea arabica (Arabian coffee) PE=1 SV=1	G	Carbohydrate transport and metabolism	PREDICTED: alpha-galactosidase-like [Fragaria vesca subsp. vesca]
gene11867	LOC107419613	0.350281	0.554376	0.594375	1.94907	2.14353	1.76948	6.09462	5.93926	5.29964	3.09854	3.31197	3.6755	0.000580686	2.01657	up	2.60389e-13	3.25533	up	6.72594e-06	2.49353	up	--	--	--	--	--	[R]	General function prediction only	PPR repeat family;; PPR repeat;; PPR repeat;; Pentatricopeptide repeat domain;; DYW family of nucleic acid deaminases;; Tetratricopeptide repeat	Pentatricopeptide repeat-containing protein DOT4, chloroplastic {ECO:0000305} (Precursor) GN=At4g18750 OS=Arabidopsis thaliana (Mouse-ear cress) PE=2 SV=1	R	General function prediction only	PREDICTED: pentatricopeptide repeat-containing protein At4g21065-like [Populus euphratica]
gene1187	LOC107420813	2.98474	2.31304	3.20542	1.68027	1.28841	1.34329	5.69111	5.63065	5.6205	9.68199	12.2239	12.2905	0.278244	-0.69807	normal	0.110613	0.710575	normal	1.28931e-06	1.77982	up	--	--	--	--	--	--	--	Core-2/I-Branching enzyme	--	S	Function unknown	hypothetical protein PRUPE_ppa018994mg [Prunus persica]
gene11875	LOC107419600	0.789549	1.0591	0.70243	4.79347	3.45343	3.728	6.29235	6.19287	6.05293	5.73163	5.55044	5.47056	0.000148042	2.27199	up	1.66493e-06	2.57463	up	3.86268e-05	2.45104	up	--	--	--	--	--	[R]	General function prediction only	PPR repeat family;; PPR repeat;; PPR repeat;; Pentatricopeptide repeat domain	Pentatricopeptide repeat-containing protein At1g08070 GN=PCMP-H12 OS=Arabidopsis thaliana (Mouse-ear cress) PE=2 SV=1	R	General function prediction only	PREDICTED: pentatricopeptide repeat-containing protein At1g08070-like [Pyrus x bretschneideri]
gene11876	LOC107419617	11.405	6.6045	4.22726	7.86623	7.39773	7.77953	4.09971	5.0994	4.13556	0.571779	1.72832	1.12052	0.91939	0.104019	normal	0.1441	-1.01045	normal	0.00101285	-2.94502	down	--	--	--	--	--	[GC]	Carbohydrate transport and metabolism;; Energy production and conversion	UDP-glucoronosyl and UDP-glucosyl transferase	UDP-glycosyltransferase 79B6 GN=UGT79B6 OS=Arabidopsis thaliana (Mouse-ear cress) PE=2 SV=1	CG	Energy production and conversion;; Carbohydrate transport and metabolism	PREDICTED: UDP-glycosyltransferase 79B6-like [Malus domestica]
gene11877	LOC107419602	3.43968	6.40199	6.25709	4.70462	6.98128	9.78422	12.4523	14.6631	16.3742	10.3569	16.4259	16.9609	0.456309	0.492454	normal	2.02712e-05	1.19406	up	0.00254392	1.21217	up	--	--	--	K15133|0|pper:PRUPE_ppa002594mg|K15133 mediator of RNA polymerase II transcription subunit 17 | (RefSeq) hypothetical protein	--	--	--	Subunit 17 of Mediator complex	Mediator of RNA polymerase II transcription subunit 17 GN=F5O24.60 OS=Arabidopsis thaliana (Mouse-ear cress) PE=1 SV=1	S	Function unknown	hypothetical protein L484_006289 [Morus notabilis]
gene11884	LOC107419618	11.5224	12.5306	13.8928	12.4677	12.973	12.9004	4.13914	3.54696	4.71805	0.382899	0.780418	0.870788	0.855301	0.0843861	normal	2.64019e-09	-1.8623	down	2.79353e-27	-4.38922	down	--	--	--	K14684|7.1277e-180|vvi:100266320|K14684 solute carrier family 25 (mitochondrial phosphate transporter), member 23/24/25/41 | (RefSeq) protein brittle-1, chloroplastic/amyloplastic-like	--	[C]	Energy production and conversion	Mitochondrial carrier protein	Adenine nucleotide transporter BT1, chloroplastic/mitochondrial (Precursor) GN=F8B4.100 OS=Arabidopsis thaliana (Mouse-ear cress) PE=1 SV=1	C	Energy production and conversion	Protein brittle-1 [Morus notabilis]
gene11894	LOC107419661	2.60979	2.89905	2.76212	4.16202	3.97224	4.28726	9.51546	10.7851	11.561	11.3818	10.7282	10.7557	0.232679	0.595308	normal	1.47579e-07	1.62913	up	4.1063e-07	1.70375	up	--	--	--	--	--	--	--	Plant protein of unknown function	UPF0481 protein At3g47200 GN=At3g47200 OS=Arabidopsis thaliana (Mouse-ear cress) PE=2 SV=1	S	Function unknown	PREDICTED: uncharacterized protein LOC104880181 [Vitis vinifera]
gene11898	LOC107419655	75.8632	62.5909	66.1389	64.0699	65.4086	67.6797	18.5552	19.5622	20.755	9.35348	16.6608	18.0278	1	0.00267684	normal	2.11095e-26	-2.06419	down	1.55121e-30	-2.468	down	[E]	Amino acid transport and metabolism	--	K01580|0|cit:102611084|K01580 glutamate decarboxylase [EC:4.1.1.15] | (RefSeq) glutamate decarboxylase 5-like	Alanine, aspartate and glutamate metabolism (ko00250);; beta-Alanine metabolism (ko00410);; Taurine and hypotaurine metabolism (ko00430);; Butanoate metabolism (ko00650)	[E]	Amino acid transport and metabolism	Pyridoxal-dependent decarboxylase conserved domain	Glutamate decarboxylase OS=Solanum lycopersicum (Tomato) PE=1 SV=1	E	Amino acid transport and metabolism	PREDICTED: glutamate decarboxylase 5-like [Citrus sinensis]
gene119	LOC107420700	4.14502	4.47489	4.99438	7.88517	7.16484	7.80698	12.4293	12.6126	11.9843	14.0323	12.1324	10.6692	0.060307	0.794594	normal	0.000243306	1.19919	up	0.000736247	1.21639	up	[R]	General function prediction only	--	--	--	[K]	Transcription	Aminomethyltransferase folate-binding domain;; Glycine cleavage T-protein C-terminal barrel domain	--	K	Transcription	PREDICTED: putative transferase CAF17 homolog, mitochondrial [Prunus mume]
gene11902	LOC107419650	1.40108	1.24215	0.730135	0.912917	0.667237	0.640698	0.627093	0.455694	0.508342	0.121276	0.094644	0.12436	0.404058	-0.678718	normal	0.0372438	-1.32121	normal	1.83539e-06	-3.41401	down	--	--	--	K02325|0|cit:102610782|K02325 DNA polymerase epsilon subunit 2 [EC:2.7.7.7] | (RefSeq) DNA polymerase epsilon subunit 2	Purine metabolism (ko00230);; Pyrimidine metabolism (ko00240);; DNA replication (ko03030);; Base excision repair (ko03410);; Nucleotide excision repair (ko03420)	[L]	Replication, recombination and repair	DNA polymerase alpha/epsilon subunit B;; DNA polymerases epsilon N terminal	--	L	Replication, recombination and repair	DNA polymerase epsilon subunit 2 [Morus notabilis]
gene11904	LOC107419657	4.45938	3.31084	3.73915	3.36063	3.96634	3.40897	3.157	3.42711	3.15854	1.26355	1.96174	1.88031	0.957954	-0.0437984	normal	0.319968	-0.507913	normal	0.00822929	-1.4192	down	--	--	--	K14009|3.26355e-87|gmx:100526877|K14009 B-cell receptor-associated protein 31 | (RefSeq) B-cell receptor-associated protein 29	Protein processing in endoplasmic reticulum (ko04141)	[V]	Defense mechanisms	B-cell receptor-associated protein 31-like	--	V	Defense mechanisms	PREDICTED: B-cell receptor-associated protein 31 [Glycine max]
gene11906	LOC107419658	11.2186	12.4842	13.2792	9.06326	4.48697	4.02959	3.32118	3.33878	2.90373	4.73456	7.43318	6.39857	0.00634832	-1.00463	down	3.27645e-11	-2.21368	down	0.0003914	-1.23984	down	--	--	--	K11982|3.62598e-156|mdm:103409886|K11982 E3 ubiquitin-protein ligase RNF115/126 [EC:2.3.2.27] | (RefSeq) E3 ubiquitin-protein ligase RING1-like	--	[O]	Posttranslational modification, protein turnover, chaperones	zinc-finger;; Ring finger domain;; RING-H2 zinc finger;; Zinc finger, C3HC4 type (RING finger);; Zinc finger, C3HC4 type (RING finger)	E3 ubiquitin-protein ligase RING1-like GN=At3g19950 OS=Arabidopsis thaliana (Mouse-ear cress) PE=1 SV=1	O	Posttranslational modification, protein turnover, chaperones	PREDICTED: E3 ubiquitin-protein ligase RING1-like [Malus domestica]
gene11907	LOC107419648	0.740033	1.14785	1.10177	0.974855	0.89247	1.0889	2.77904	5.12205	4.17923	1.36033	0.299969	0.320771	0.802112	0.231013	normal	9.61136e-05	1.82027	up	0.310595	-0.759327	normal	--	--	--	--	--	[T]	Signal transduction mechanisms	--	Putative disease resistance protein At3g14460 GN=At3g14460 OS=Arabidopsis thaliana (Mouse-ear cress) PE=3 SV=1	T	Signal transduction mechanisms	PREDICTED: putative disease resistance protein At3g14460 [Prunus mume]
gene11922	LOC107419735	5.55122	12.8545	17.025	5.6787	8.78007	5.88994	8.1889	3.70109	3.74671	1.57042	3.91723	2.8688	0.358069	-0.758055	normal	0.0667402	-1.43972	normal	0.00464972	-2.33991	down	[S]	Function unknown	--	--	--	--	--	OPT oligopeptide transporter protein	Probable metal-nicotianamine transporter YSL8 GN=YSL8 OS=Arabidopsis thaliana (Mouse-ear cress) PE=1 SV=2	P	Inorganic ion transport and metabolism	putative metal-nicotianamine transporter YSL7 [Morus notabilis]
gene11923	LOC107419704	10.4628	18.231	19.2192	10.8295	6.2907	9.18833	3.36728	6.59196	5.36834	2.43568	1.82892	3.74667	0.105877	-0.781721	normal	5.66471e-05	-1.9044	down	5.50295e-08	-2.77734	down	[S]	Function unknown	Biological Process: transmembrane transport (GO:0055085);;	--	--	--	--	OPT oligopeptide transporter protein	Probable metal-nicotianamine transporter YSL8 GN=YSL8 OS=Arabidopsis thaliana (Mouse-ear cress) PE=1 SV=2	P	Inorganic ion transport and metabolism	putative metal-nicotianamine transporter YSL7 [Morus notabilis]
gene11934	LOC107419715	2.57711	3.69032	2.72999	9.64139	10.7756	9.10394	15.5122	14.4161	6.10325	13.1714	12.3207	19.8102	2.06801e-05	1.77267	up	0.0149783	1.70476	normal	2.69093e-07	2.05124	up	[R]	General function prediction only	--	--	--	--	--	TPR repeat;; Tetratricopeptide repeat;; Tetratricopeptide repeat;; Tetratricopeptide repeat;; Tetratricopeptide repeat	Hsp70-Hsp90 organizing protein 3 GN=HOP3 OS=Arabidopsis thaliana (Mouse-ear cress) PE=2 SV=1	R	General function prediction only	PREDICTED: tetratricopeptide repeat protein 1-like [Fragaria vesca subsp. vesca]
gene11942	LOC107419682	10.6071	9.0155	9.5151	10.1147	4.31798	6.53317	5.42836	3.68788	3.26218	0.592691	0.909359	0.634545	0.515869	-0.410072	normal	0.00129968	-1.49692	down	6.40399e-12	-3.98575	down	--	--	--	--	--	--	--	Cotton fibre expressed protein;; Domain of unknown function (DUF4408)	--	S	Function unknown	PREDICTED: uncharacterized protein LOC101308473 [Fragaria vesca subsp. vesca]
gene11945	LOC107419684	18.8812	13.3842	11.0566	21.6881	12.9769	11.9787	41.8017	39.2126	37.8757	33.4152	16.8656	15.7826	0.835929	0.166367	normal	0.00475567	1.18336	up	0.613511	0.368732	normal	[T]	Signal transduction mechanisms	--	K05527|4.31509e-51|mdm:103455741|K05527 BolA protein | (RefSeq) sufE-like protein 1, chloroplastic/mitochondrial	--	[T]	Signal transduction mechanisms	BolA-like protein	SufE-like protein, chloroplastic (Precursor) GN=M3E9.70 OS=Arabidopsis thaliana (Mouse-ear cress) PE=1 SV=2	T	Signal transduction mechanisms	PREDICTED: sufE-like protein, chloroplastic [Malus domestica]
gene11956	LOC107419710	0.827132	0.85618	0.83511	2.63288	2.55728	2.23024	6.9152	6.07545	6.74772	7.84979	6.60947	7.02126	0.00250172	1.66977	up	1.43371e-10	2.69407	up	8.31836e-11	2.87919	up	--	--	--	--	--	[R]	General function prediction only	PPR repeat;; PPR repeat family;; Pentatricopeptide repeat domain;; PPR repeat;; Tetratricopeptide repeat	Pentatricopeptide repeat-containing protein At2g13600 GN=PCMP-E76 OS=Arabidopsis thaliana (Mouse-ear cress) PE=3 SV=1	R	General function prediction only	PREDICTED: putative pentatricopeptide repeat-containing protein At3g15130 [Malus domestica]
gene11961	LOC107419712	10.3462	7.033	6.5488	7.91632	5.52808	7.36899	5.76194	4.59281	4.71439	0.800532	1.44856	0.683287	0.805872	-0.142799	normal	0.0162253	-0.934173	normal	1.27814e-11	-3.26732	down	--	--	--	--	--	[GC]	Carbohydrate transport and metabolism;; Energy production and conversion	UDP-glucoronosyl and UDP-glucosyl transferase	UDP-glycosyltransferase 91C1 GN=UGT91C1 OS=Arabidopsis thaliana (Mouse-ear cress) PE=2 SV=1	J	Translation, ribosomal structure and biogenesis	PREDICTED: UDP-glycosyltransferase 91C1-like [Prunus mume]
gene1197	LOC107420791	56.8459	47.5139	45.4375	86.713	79.3647	78.6561	36.3356	39.1386	37.403	19.829	20.7976	21.0649	0.00117266	0.764632	normal	0.000701114	-0.676435	normal	3.27214e-13	-1.52393	down	--	--	--	--	--	--	--	WRKY DNA -binding domain	WRKY transcription factor 6 GN=WRKY6 OS=Arabidopsis thaliana (Mouse-ear cress) PE=1 SV=1	K	Transcription	PREDICTED: probable WRKY transcription factor 31 [Prunus mume]
gene11973	LOC107419719	0.771522	1.27934	1.51271	0.796764	0.810624	0.450943	0.494917	0.644509	0.60684	0.218059	0.111199	0.389995	0.416735	-0.721799	normal	0.0535667	-1.29068	normal	0.00045995	-2.49396	down	--	--	Cellular Component: endoplasmic reticulum (GO:0005783);; Biological Process: intracellular protein transport (GO:0006886);; Cellular Component: integral component of membrane (GO:0016021);;	K14009|3.33529e-87|gmx:100526877|K14009 B-cell receptor-associated protein 31 | (RefSeq) B-cell receptor-associated protein 29	Protein processing in endoplasmic reticulum (ko04141)	[V]	Defense mechanisms	B-cell receptor-associated protein 31-like	--	V	Defense mechanisms	PREDICTED: B-cell receptor-associated protein 31 [Glycine max]
gene1198	LOC107419565	1.07711	1.96479	2.12363	0.479496	0.294677	0.675199	1.05248	0.849779	0.854475	0.492555	0.310738	0.501204	0.0081672	-1.72551	down	0.0389787	-1.23016	normal	0.000346945	-2.33405	down	--	--	Molecular Function: aspartic-type endopeptidase activity (GO:0004190);; Cellular Component: endoplasmic reticulum (GO:0005783);; Biological Process: proteolysis (GO:0006508);; Biological Process: lipid metabolic process (GO:0006629);;	K08245|0|tcc:TCM_030267|K08245 phytepsin [EC:3.4.23.40] | (RefSeq) Saposin-like aspartyl protease family protein	--	[O]	Posttranslational modification, protein turnover, chaperones	Eukaryotic aspartyl protease;; Saposin-like type B, region 1;; Saposin-like type B, region 2;; Xylanase inhibitor N-terminal	Aspartic proteinase A1 (Precursor) GN=F12F1.24 OS=Arabidopsis thaliana (Mouse-ear cress) PE=1 SV=1	O	Posttranslational modification, protein turnover, chaperones	Saposin-like aspartyl protease family protein [Theobroma cacao]
gene11981	LOC107419743	4.8717	4.66018	4.64192	11.8963	11.5617	11.6948	22.6216	20.0611	22.861	13.0152	12.4069	11.9613	0.000255037	1.36653	up	6.9215e-11	1.94067	up	0.00324247	1.15299	up	--	--	Molecular Function: nucleic acid binding (GO:0003676);;	--	--	[R]	General function prediction only	PPR repeat;; PPR repeat family;; PPR repeat;; Pentatricopeptide repeat domain	Pentatricopeptide repeat-containing protein At3g29230 GN=PCMP-E27 OS=Arabidopsis thaliana (Mouse-ear cress) PE=2 SV=1	R	General function prediction only	hypothetical protein L484_025495 [Morus notabilis]
gene11982	LOC107419763	80.8604	91.8197	93.3546	50.9693	59.3443	56.7591	57.8878	55.6423	63.3056	43.637	50.4367	41.177	0.0153909	-0.593936	normal	6.84249e-05	-0.804511	normal	2.69675e-08	-1.1518	down	[T]	Signal transduction mechanisms	Molecular Function: protein serine/threonine phosphatase activity (GO:0004722);; Biological Process: protein dephosphorylation (GO:0006470);; Molecular Function: metal ion binding (GO:0046872);;	K17499|0|tcc:TCM_036898|K17499 protein phosphatase 1G [EC:3.1.3.16] | (RefSeq) Phosphatase 2C family protein isoform 1	--	[T]	Signal transduction mechanisms	Protein phosphatase 2C;; Stage II sporulation protein E (SpoIIE)	Probable protein phosphatase 2C 60 GN=At4g31860 OS=Arabidopsis thaliana (Mouse-ear cress) PE=2 SV=1	T	Signal transduction mechanisms	hypothetical protein JCGZ_07074 [Jatropha curcas]
gene1199	LOC107419227	0.151335	0.243267	0.266459	0.309812	0.191416	0.181881	2.05895	1.28462	1.76735	1.39207	2.00814	1.78025	--	--	--	3.8365e-05	2.64171	up	8.78969e-05	2.67905	up	[RTKL]	General function prediction only;; Signal transduction mechanisms;; Transcription;; Replication, recombination and repair	Biological Process: MAPK cascade (GO:0000165);; Molecular Function: protein serine/threonine kinase activity (GO:0004674);; Biological Process: protein phosphorylation (GO:0006468);;	K20716|3.09125e-132|pop:POPTR_0004s00910g|K20716 mitogen-activated protein kinase kinase kinase 17/18 | (RefSeq) hypothetical protein	--	[T]	Signal transduction mechanisms	Protein kinase domain;; Protein tyrosine kinase;; Kinase-like	Mitogen-activated protein kinase kinase kinase NPK1 GN=NPK1 OS=Nicotiana tabacum (Common tobacco) PE=1 SV=1	T	Signal transduction mechanisms	hypothetical protein POPTR_0004s00910g, partial [Populus trichocarpa]
gene11992	LOC107419765	11.2104	7.77305	8.15298	3.69102	5.02849	3.6572	4.44043	4.7434	4.57294	3.37775	4.86907	2.80601	0.00260319	-1.04912	down	4.98632e-05	-1.2825	down	1.91027e-05	-1.50772	down	--	--	Molecular Function: signal transducer activity (GO:0004871);; Cellular Component: late endosome (GO:0005770);; Biological Process: signal transduction (GO:0007165);; Biological Process: response to light stimulus (GO:0009416);; Biological Process: positive regulation of flower development (GO:0009911);; Biological Process: inflorescence development (GO:0010229);; Biological Process: basipetal aux…	--	--	--	--	NPH3 family;; BTB/POZ domain	BTB/POZ domain-containing protein NPY1 GN=F11C18.20 OS=Arabidopsis thaliana (Mouse-ear cress) PE=2 SV=1	R	General function prediction only	BTB/POZ domain-containing protein NPY1 [Morus notabilis]
gene11994	LOC107419750	7.33076	7.11239	5.97978	3.84192	3.33163	4.01201	4.01844	4.68358	4.70793	2.37632	2.82716	3.03201	0.109544	-0.722458	normal	0.0221188	-0.876553	normal	0.00044842	-1.50477	down	--	--	Molecular Function: catalytic activity (GO:0003824);; Biological Process: metabolic process (GO:0008152);;	K16860|0|vvi:100242220|K16860 phospholipase D3/4 [EC:3.1.4.4] | (RefSeq) PLDZ; phospholipase D Z	Glycerophospholipid metabolism (ko00564);; Ether lipid metabolism (ko00565)	[R]	General function prediction only	PLD-like domain;; Phospholipase D Active site motif	--	R	General function prediction only	hypothetical protein VITISV_036490 [Vitis vinifera]
gene11997	LOC107419758	0.629619	0.963874	1.36994	5.11725	5.31875	5.15484	3.4593	5.39894	3.61581	7.42847	6.43184	2.73322	1.20775e-05	2.43823	up	0.00170139	1.78494	up	0.00402322	2.2309	up	[E]	Amino acid transport and metabolism	Molecular Function: isomerase activity (GO:0016853);; Biological Process: carboxylic acid metabolic process (GO:0019752);;	K01850|6.26104e-127|pmum:103320737|K01850 chorismate mutase [EC:5.4.99.5] | (RefSeq) chorismate mutase 2	Phenylalanine, tyrosine and tryptophan biosynthesis (ko00400);; Biosynthesis of amino acids (ko01230)	[E]	Amino acid transport and metabolism	Chorismate mutase type II	Chorismate mutase 2 GN=CM2 OS=Arabidopsis thaliana (Mouse-ear cress) PE=1 SV=1	E	Amino acid transport and metabolism	Chorismate mutase [Morus notabilis]
gene12009	LOC107419792	13.9907	12.73	13.7203	2.01232	1.77045	2.00377	1.03679	0.789207	1.26161	0.220914	0.741026	0.507061	1.77989e-11	-2.67602	down	1.20697e-22	-3.93711	down	6.61243e-25	-4.84372	down	[MG]	Cell wall/membrane/envelope biogenesis;; Carbohydrate transport and metabolism	Biological Process: cellular metabolic process (GO:0044237);; Molecular Function: dihydrokaempferol 4-reductase activity (GO:0045552);; Molecular Function: coenzyme binding (GO:0050662);; Biological Process: oxidation-reduction process (GO:0055114);;	--	--	[V]	Defense mechanisms	NAD dependent epimerase/dehydratase family;; 3-beta hydroxysteroid dehydrogenase/isomerase family;; NADH(P)-binding;; Male sterility protein;; short chain dehydrogenase;; Polysaccharide biosynthesis protein;; KR domain;; NmrA-like family	Tetraketide alpha-pyrone reductase 1 GN=F23E12.20 OS=Arabidopsis thaliana (Mouse-ear cress) PE=2 SV=1	V	Defense mechanisms	hypothetical protein CICLE_v10001868mg [Citrus clementina]
gene12012	LOC107419831	53.7085	39.7325	38.8258	18.8759	23.5261	22.1582	27.8216	24.9835	25.9397	15.0059	15.093	13.3708	0.000190843	-0.974422	normal	3.26225e-05	-1.00756	down	3.14121e-11	-1.83584	down	--	--	Molecular Function: calcium ion binding (GO:0005509);; Cellular Component: chloroplast thylakoid (GO:0009534);; Biological Process: response to red or far red light (GO:0009639);; Cellular Component: photosystem II oxygen evolving complex (GO:0009654);; Biological Process: plastid organization (GO:0009657);; Biological Process: gene expression (GO:0010467);; Biological Process: photosynthesis (GO…	--	--	--	--	PsbP	PsbP domain-containing protein 3, chloroplastic (Precursor) GN=PPD3 OS=Arabidopsis thaliana (Mouse-ear cress) PE=1 SV=2	R	General function prediction only	PREDICTED: psbP domain-containing protein 3, chloroplastic isoform X1 [Prunus mume]
gene12013	LOC107419841	11.0568	15.466	13.209	36.9297	36.4669	25.0214	44.2657	47.34	40.2208	53.007	52.8206	33.5859	4.04379e-08	1.32237	up	4.21017e-11	1.36887	up	8.57207e-06	1.42398	up	--	--	Biological Process: flower development (GO:0009908);;	--	--	--	--	Domain of unknown function (DUF296)	Putative DNA-binding protein ESCAROLA GN=ESC OS=Arabidopsis thaliana (Mouse-ear cress) PE=2 SV=1	S	Function unknown	PREDICTED: putative DNA-binding protein ESCAROLA [Prunus mume]
gene12018	LOC107419814	4.06734	4.71834	4.29768	0.944709	0.709854	0.907384	0.320933	0.462365	0.662111	0.421801	0.654281	0.282342	0.00011964	-2.23504	down	1.09183e-08	-3.23292	down	1.09065e-07	-3.25561	down	--	--	Biological Process: proteolysis (GO:0006508);; Molecular Function: cysteine-type peptidase activity (GO:0008234);; Molecular Function: 2-alkenal reductase [NAD(P)] activity (GO:0032440);; Biological Process: oxidation-reduction process (GO:0055114);;	K16290|0|cit:102630739|K16290 xylem cysteine proteinase [EC:3.4.22.-] | (RefSeq) xylem cysteine proteinase 2	--	[O]	Posttranslational modification, protein turnover, chaperones	Papain family cysteine protease;; Cathepsin propeptide inhibitor domain (I29)	Xylem cysteine proteinase 2 (Precursor) GN=XCP2 OS=Arabidopsis thaliana (Mouse-ear cress) PE=2 SV=2	O	Posttranslational modification, protein turnover, chaperones	PREDICTED: xylem cysteine proteinase 2-like [Citrus sinensis]
gene12030	LOC107419773	5.55167	5.16768	4.41426	5.55932	1.69874	5.77816	1.1023	5.68263	5.20463	2.91254	2.97619	1.55788	0.854045	-0.152369	normal	0.286438	-0.608004	normal	0.001442	-1.32525	down	[R]	General function prediction only	Molecular Function: zinc ion binding (GO:0008270);; Biological Process: regulation of flower development (GO:0009909);; Biological Process: histone modification (GO:0016570);; Biological Process: floral organ formation (GO:0048449);;	K20027|0|pmum:103336645|K20027 palmitoyltransferase ZDHHC1/11 [EC:2.3.1.225] | (RefSeq) protein S-acyltransferase 21	--	[R]	General function prediction only	DHHC palmitoyltransferase	Protein S-acyltransferase 21 GN=PAT21 OS=Arabidopsis thaliana (Mouse-ear cress) PE=2 SV=1	R	General function prediction only	PREDICTED: protein S-acyltransferase 21 [Prunus mume]
gene12033	LOC107419772	682.971	633.751	614.117	459.888	492.516	499.881	306.985	307.429	303.775	101.955	112.937	120.132	0.274396	-0.355237	normal	1.64242e-05	-1.3398	down	2.67519e-19	-2.77398	down	[G]	Carbohydrate transport and metabolism	Biological Process: glucose metabolic process (GO:0006006);; Biological Process: response to cold (GO:0009409);; Biological Process: response to light stimulus (GO:0009416);; Cellular Component: chloroplast thylakoid membrane (GO:0009535);; Cellular Component: chloroplast stroma (GO:0009570);; Biological Process: response to sucrose (GO:0009744);; Cellular Component: chloroplast envelope (GO:0009…	K05298|0|pmum:103336651|K05298 glyceraldehyde-3-phosphate dehydrogenase (NADP+) (phosphorylating) [EC:1.2.1.13] | (RefSeq) glyceraldehyde-3-phosphate dehydrogenase B, chloroplastic	Carbon fixation in photosynthetic organisms (ko00710);; Carbon metabolism (ko01200)	[G]	Carbohydrate transport and metabolism	Glyceraldehyde 3-phosphate dehydrogenase, C-terminal domain;; Glyceraldehyde 3-phosphate dehydrogenase, NAD binding domain;; CP12 domain	Glyceraldehyde-3-phosphate dehydrogenase GAPB, chloroplastic (Precursor) GN=GAPB OS=Arabidopsis thaliana (Mouse-ear cress) PE=1 SV=2	G	Carbohydrate transport and metabolism	PREDICTED: glyceraldehyde-3-phosphate dehydrogenase B, chloroplastic [Prunus mume]
gene12037	LOC107419784	4.50347	3.22548	3.45569	5.16683	5.48342	4.49454	7.32786	2.56501	7.48083	8.11767	9.1743	9.06488	0.244348	0.709645	normal	0.0321628	1.02398	normal	2.58946e-05	1.81943	up	--	--	Biological Process: systemic acquired resistance (GO:0009627);; Biological Process: response to endoplasmic reticulum stress (GO:0034976);;	--	--	--	--	TLR4 regulator and MIR-interacting MSAP	--	S	Function unknown	hypothetical protein PRUPE_ppa012034mg [Prunus persica]
gene1204	LOC107421118	96.8417	102.557	104.179	58.4097	59.9234	61.9104	63.1426	55.3925	56.5329	42.5133	47.6937	40.9753	0.00898214	-0.635989	normal	3.99761e-08	-1.06673	down	2.98104e-12	-1.44817	down	--	--	Cellular Component: integral component of membrane (GO:0016021);;	K13347|3.08768e-96|pxb:103948198|K13347 peroxisomal membrane protein 2 | (RefSeq) peroxisomal membrane protein PMP22-like	Peroxisome (ko04146)	[R]	General function prediction only	Mpv17 / PMP22 family	Peroxisomal membrane protein PMP22 GN=PMP22 OS=Arabidopsis thaliana (Mouse-ear cress) PE=1 SV=1	R	General function prediction only	PREDICTED: peroxisomal membrane protein PMP22-like [Pyrus x bretschneideri]
gene12042	LOC107419791	0.173096	0.326471	0.204096	0.452797	0.698449	0.477681	0.684543	1.13899	1.01689	3.62039	3.07705	3.02533	0.139747	1.13923	normal	0.00653686	1.6576	up	2.96209e-11	3.46213	up	[KL]	Transcription;; Replication, recombination and repair	Molecular Function: nucleic acid binding (GO:0003676);; Molecular Function: ATP-dependent helicase activity (GO:0008026);;	K15362|0|pxb:103952907|K15362 fanconi anemia group J protein [EC:3.6.4.12] | (RefSeq) Fanconi anemia group J protein homolog	--	[L]	Replication, recombination and repair	Helicase C-terminal domain;; DEAD_2	DNA repair helicase UVH6 GN=F15K9.20 OS=Arabidopsis thaliana (Mouse-ear cress) PE=1 SV=1	L	Replication, recombination and repair	PREDICTED: Fanconi anemia group J protein homolog [Pyrus x bretschneideri]
gene12043	LOC107419767	2.30749	1.64433	1.99907	4.29357	3.74425	3.85318	12.3356	12.4644	12.4667	11.4683	12.2649	9.19303	0.0859132	1.05046	normal	9.45243e-09	2.37142	up	2.42632e-06	2.21729	up	--	--	Molecular Function: transcription factor activity, sequence-specific DNA binding (GO:0003700);; Cellular Component: nucleus (GO:0005634);; Biological Process: regulation of transcription, DNA-templated (GO:0006355);; Molecular Function: sequence-specific DNA binding (GO:0043565);;	--	--	--	--	Homeobox domain	WUSCHEL-related homeobox 8 GN=P0454H12.31 OS=Oryza sativa subsp. japonica (Rice) PE=2 SV=1	K	Transcription	hypothetical protein PHAVU_009G012200g [Phaseolus vulgaris]
gene12045	LOC107419776	725.855	729.661	731.743	463.902	434.769	448.481	414.709	377.474	389.524	253.413	318.375	312.767	0.0158574	-0.643334	normal	6.30106e-06	-1.15893	down	3.65072e-09	-1.54271	down	--	--	Molecular Function: DNA binding (GO:0003677);; Cellular Component: nucleus (GO:0005634);;	--	--	[R]	General function prediction only	HMG (high mobility group) box;; HMG-box domain	HMG1/2-like protein OS=Glycine max (Soybean) PE=2 SV=1	R	General function prediction only	High mobility group B protein 2 [Morus notabilis]
gene12049	LOC107419850	38.6885	42.6233	41.261	28.06	31.7437	30.5845	24.6041	21.9493	21.0375	12.2711	16.2995	15.4816	0.15986	-0.380951	normal	9.62651e-09	-1.1237	down	9.64276e-16	-1.7292	down	[RTKL]	General function prediction only;; Signal transduction mechanisms;; Transcription;; Replication, recombination and repair	--	--	--	[T]	Signal transduction mechanisms	Protein kinase domain;; Protein tyrosine kinase	Serine/threonine-protein kinase CDL1 {ECO:0000305} OS=Arabidopsis thaliana (Mouse-ear cress) PE=1 SV=1	T	Signal transduction mechanisms	Serine/threonine-protein kinase PBS1 [Morus notabilis]
gene12051	LOC107419822	21.7396	24.0648	25.0868	18.4235	28.4074	27.7083	15.675	18.434	17.6905	7.77749	9.63946	10.0016	0.730669	0.122635	normal	0.000330232	-0.723523	normal	2.20703e-14	-1.62218	down	--	--	Cellular Component: plasma membrane (GO:0005886);; Molecular Function: hedgehog receptor activity (GO:0008158);; Cellular Component: plasmodesma (GO:0009506);; Cellular Component: integral component of membrane (GO:0016021);; Biological Process: cholesterol transport (GO:0030301);;	K12385|0|vvi:100242789|K12385 Niemann-Pick C1 protein | (RefSeq) Niemann-Pick C1 protein	--	[I]	Lipid transport and metabolism	Patched family;; Sterol-sensing domain of SREBP cleavage-activation	--	I	Lipid transport and metabolism	PREDICTED: LOW QUALITY PROTEIN: Niemann-Pick C1 protein [Vitis vinifera]
gene12056	LOC107419835	197.779	285.401	265.714	187.107	229.086	238.252	106.43	100.22	99.1776	47.0496	65.1613	71.0211	0.737461	-0.130231	normal	9.89967e-09	-1.53916	down	1.4587e-15	-2.28297	down	--	--	Biological Process: cell adhesion (GO:0007155);; Biological Process: proximal/distal pattern formation (GO:0009954);; Biological Process: floral organ abscission (GO:0010227);; Biological Process: flower morphogenesis (GO:0048439);;	--	--	[TR]	Signal transduction mechanisms;; General function prediction only	BTB/POZ domain;; Farnesoic acid 0-methyl transferase;; F5/8 type C domain;; BTB And C-terminal Kelch	BTB/POZ domain-containing protein At2g30600 GN=At2g30600/At2g30610 OS=Arabidopsis thaliana (Mouse-ear cress) PE=2 SV=1	T	Signal transduction mechanisms	hypothetical protein PRUPE_ppa001540mg [Prunus persica]
gene12058	LOC107419800	74.8104	79.9522	76.9829	66.2211	80.225	80.1765	128.996	144.719	135.935	198.774	191.403	196.763	0.965048	0.0223145	normal	0.0207966	0.554146	normal	1.30828e-05	1.09582	up	[G]	Carbohydrate transport and metabolism	Molecular Function: 1,4-alpha-glucan branching enzyme activity (GO:0003844);; Molecular Function: hydrolase activity, hydrolyzing O-glycosyl compounds (GO:0004553);; Biological Process: glycogen biosynthetic process (GO:0005978);; Molecular Function: cation binding (GO:0043169);;	K00700|0|tcc:TCM_034384|K00700 1,4-alpha-glucan branching enzyme [EC:2.4.1.18] | (RefSeq) Starch branching enzyme 2.2 isoform 1	Starch and sucrose metabolism (ko00500)	[G]	Carbohydrate transport and metabolism	Alpha amylase, C-terminal all-beta domain;; Carbohydrate-binding module 48 (Isoamylase N-terminal domain);; Alpha amylase, catalytic domain	1,4-alpha-glucan-branching enzyme 1, chloroplastic/amyloplastic (Precursor; Fragment) GN=SBEII OS=Pisum sativum (Garden pea) PE=1 SV=1	G	Carbohydrate transport and metabolism	Starch branching enzyme 2.2 isoform 1 [Theobroma cacao]
gene12059	LOC107419801	0.850945	1.21327	0.997388	0.182345	0.413365	0	0.309041	0.210676	0.242603	0	0	0	0.005123	-2.28756	down	0.00075064	-2.24488	down	7.40457e-13	#NAME?	down	--	--	--	--	--	--	--	--	--	S	Function unknown	Uncharacterized protein TCM_034382 [Theobroma cacao]
gene12064	LOC107419849	14.0818	14.6389	15.8892	11.597	10.6464	20.492	35.7139	37.5869	34.8455	21.6685	23.1804	46.2343	0.119166	0.422144	normal	4.05702e-07	0.989069	normal	7.94398e-10	1.26289	up	[S]	Function unknown	Cellular Component: nucleus (GO:0005634);; Biological Process: nucleotide biosynthetic process (GO:0009165);; Biological Process: ribosome biogenesis (GO:0042254);;	K14799|0|pmum:103342198|K14799 pre-rRNA-processing protein TSR1 | (RefSeq) pre-rRNA-processing protein TSR1 homolog	--	[S]	Function unknown	Protein of unknown function (DUF663);; AARP2CN (NUC121) domain	--	S	Function unknown	PREDICTED: pre-rRNA-processing protein TSR1 homolog [Prunus mume]
gene12066	LOC107419775	80.7632	73.5601	74.0761	39.2569	40.5534	34.4196	25.5129	27.6961	28.9389	20.851	21.5602	21.3484	0.000211997	-0.860479	normal	5.18014e-17	-1.61797	down	3.96898e-20	-1.93006	down	--	--	Cellular Component: chloroplast (GO:0009507);;	--	--	--	--	Protein of unknown function (DUF760)	--	S	Function unknown	hypothetical protein PRUPE_ppa008268mg [Prunus persica]
gene12069	LOC107419783	13.5447	13.2653	14.9752	7.95184	8.51785	9.187	7.81931	9.07665	7.59158	10.0992	11.6501	11.4018	0.0730676	-0.625102	normal	0.000729105	-1.01059	down	0.110578	-0.531456	normal	[R]	General function prediction only	Molecular Function: nucleotide binding (GO:0000166);; Cellular Component: nucleus (GO:0005634);; Cellular Component: Cul4-RING E3 ubiquitin ligase complex (GO:0080008);;	--	--	[S]	Function unknown	WD domain, G-beta repeat	WD repeat-containing protein DWA2 GN=DWA2 OS=Arabidopsis thaliana (Mouse-ear cress) PE=1 SV=1	R	General function prediction only	hypothetical protein PRUPE_ppa007910mg [Prunus persica]
gene12074	LOC107419846	34.8022	36.0725	35.0437	58.3859	59.1411	56.6079	84.7868	78.5365	75.4319	100.861	105.557	101.044	0.0009719	0.77424	normal	4.48156e-06	0.905769	normal	4.25105e-10	1.29217	up	--	--	Molecular Function: protein kinase activity (GO:0004672);; Molecular Function: ATP binding (GO:0005524);; Biological Process: protein phosphorylation (GO:0006468);;	K14500|0|tcc:TCM_034358|K14500 BR-signaling kinase [EC:2.7.11.1] | (RefSeq) BR-signaling kinase 1	Plant hormone signal transduction (ko04075)	--	--	Protein tyrosine kinase;; Protein kinase domain;; TPR repeat	Probable serine/threonine-protein kinase At4g35230 GN=At4g35230 OS=Arabidopsis thaliana (Mouse-ear cress) PE=1 SV=1	T	Signal transduction mechanisms	hypothetical protein JCGZ_08122 [Jatropha curcas]
gene12081	LOC107419810	1.30327	1.14806	1.2026	1.26406	0.893482	1.04004	0.802252	0.606246	0.370294	0.430991	0.314343	0.265707	0.862419	-0.182274	normal	0.0435328	-1.29561	normal	0.00256882	-2.05337	down	--	--	Cellular Component: integral component of membrane (GO:0016021);;	--	--	[E]	Amino acid transport and metabolism	Transmembrane amino acid transporter protein	Lysine histidine transporter-like 8 GN=AATL1 OS=Arabidopsis thaliana (Mouse-ear cress) PE=1 SV=1	E	Amino acid transport and metabolism	hypothetical protein POPTR_0002s01430g [Populus trichocarpa]
gene12083	LOC107419808	2.57605	1.39647	0.446943	3.74313	2.38931	3.29876	2.21454	1.68237	3.57203	5.55631	6.63903	5.42209	0.0711444	1.15106	normal	0.709489	0.423112	normal	2.84888e-05	1.74375	up	--	--	Molecular Function: L-amino-acid oxidase activity (GO:0001716);; Molecular Function: DNA binding (GO:0003677);; Cellular Component: nucleus (GO:0005634);; Biological Process: histone deacetylation (GO:0016575);; Biological Process: root development (GO:0048364);; Biological Process: histone H3-K4 methylation (GO:0051568);; Biological Process: oxidation-reduction process (GO:0055114);;	K11450|0|pper:PRUPE_ppa001504mg|K11450 lysine-specific histone demethylase 1A [EC:1.-.-.-] | (RefSeq) hypothetical protein	--	[Q]	Secondary metabolites biosynthesis, transport and catabolism	Flavin containing amine oxidoreductase;; SWIRM domain;; NAD(P)-binding Rossmann-like domain;; Thi4 family;; FAD dependent oxidoreductase;; FAD binding domain	Lysine-specific histone demethylase 1 homolog 1 GN=F23N19.19 OS=Arabidopsis thaliana (Mouse-ear cress) PE=1 SV=1	Q	Secondary metabolites biosynthesis, transport and catabolism	Lysine-specific histone demethylase 1-1-like protein [Morus notabilis]
gene12084	LOC107419806	100.287	112.637	124.378	307.954	424.644	412.121	331.283	378.022	398.594	549.276	481.868	465.916	3.58841e-16	1.8166	up	7.86299e-12	1.44846	up	2.8408e-16	1.90748	up	--	--	Biological Process: response to stress (GO:0006950);; Biological Process: response to water (GO:0009415);; Cellular Component: cell part (GO:0044464);;	--	--	--	--	Dehydrin	Phosphoprotein ECPP44 GN=ECPP44 OS=Daucus carota (Wild carrot) PE=1 SV=1	R	General function prediction only	Phosphoprotein ECPP44, putative [Ricinus communis]
gene12086	LOC107419804	3.95031	7.25214	7.00353	3.56803	4.67934	3.75392	2.93507	3.30854	3.63802	1.68626	2.84628	1.85608	0.833406	-0.148619	normal	0.0193826	-1.03457	normal	0.00138525	-1.56758	down	[C]	Energy production and conversion	Molecular Function: zinc ion binding (GO:0008270);; Molecular Function: S-(hydroxymethyl)glutathione dehydrogenase activity (GO:0051903);; Biological Process: oxidation-reduction process (GO:0055114);;	K00121|0|pxb:103927182|K00121 S-(hydroxymethyl)glutathione dehydrogenase / alcohol dehydrogenase [EC:1.1.1.284 1.1.1.1] | (RefSeq) alcohol dehydrogenase-like 7	Glycolysis / Gluconeogenesis (ko00010);; Fatty acid degradation (ko00071);; Tyrosine metabolism (ko00350);; Carbon metabolism (ko01200)	[Q]	Secondary metabolites biosynthesis, transport and catabolism	Alcohol dehydrogenase GroES-like domain;; Zinc-binding dehydrogenase	Alcohol dehydrogenase-like 7 GN=At5g42250 OS=Arabidopsis thaliana (Mouse-ear cress) PE=2 SV=1	Q	Secondary metabolites biosynthesis, transport and catabolism	Alcohol dehydrogenase-like 7 [Morus notabilis]
gene12090	LOC107419904	0.326061	0.619786	0.585854	0.253361	0.073161	0.070817	0.07617	0.073415	0.077742	0	0	0.046664	0.0194177	-1.82641	normal	1.39384e-05	-2.93458	down	1.23976e-09	-5.11356	down	--	--	Molecular Function: extracellular ligand-gated ion channel activity (GO:0005230);; Biological Process: transport (GO:0006810);; Cellular Component: membrane (GO:0016020);; Biological Process: single-organism process (GO:0044699);;	K05387|0|tcc:TCM_036849|K05387 glutamate receptor, ionotropic, plant | (RefSeq) Glutamate receptor 2.9	--	[PET]	Inorganic ion transport and metabolism;; Amino acid transport and metabolism;; Signal transduction mechanisms	Receptor family ligand binding region;; Ligand-gated ion channel;; Periplasmic binding protein;; Bacterial extracellular solute-binding proteins, family 3	Glutamate receptor 2.7 (Precursor) GN=GLR2.7 OS=Arabidopsis thaliana (Mouse-ear cress) PE=2 SV=3	P	Inorganic ion transport and metabolism	Glutamate receptor 2.9 [Theobroma cacao]
gene12093	LOC107419903	14.105	9.09586	9.39959	4.40384	6.10091	6.54936	3.88043	5.24098	5.35591	6.39953	8.52937	7.30425	0.0283043	-0.879747	normal	0.000137989	-1.43089	down	0.0405119	-0.792509	normal	--	--	Cellular Component: plasma membrane (GO:0005886);;	--	--	[R]	General function prediction only	NADH(P)-binding;; NAD dependent epimerase/dehydratase family;; 3-beta hydroxysteroid dehydrogenase/isomerase family;; NmrA-like family	Uncharacterized protein At1g32220, chloroplastic (Precursor) GN=At1g32220 OS=Arabidopsis thaliana (Mouse-ear cress) PE=2 SV=1	R	General function prediction only	PREDICTED: uncharacterized protein At1g32220, chloroplastic [Prunus mume]
gene12095	LOC107419941	554.958	599.339	590.539	709.328	646.989	660.529	346.438	311.051	322.341	136.971	141.298	144.831	0.43455	0.267248	normal	9.05907e-05	-1.09887	down	6.2323e-17	-2.28947	down	--	--	Cellular Component: intracellular (GO:0005622);; Molecular Function: zinc ion binding (GO:0008270);;	--	--	[K]	Transcription	CCT motif;; B-box zinc finger	Zinc finger protein CONSTANS-LIKE 4 GN=COL4 OS=Arabidopsis thaliana (Mouse-ear cress) PE=2 SV=2	R	General function prediction only	Zinc finger protein CONSTANS-LIKE 4 [Morus notabilis]
gene12099	LOC107419893	1.66213	1.50659	1.77395	7.33763	4.05723	4.35645	2.56295	2.37321	3.50342	3.65044	2.78459	2.04893	0.00379768	1.73252	up	0.442351	0.501802	normal	0.446406	0.537405	normal	--	--	--	--	--	--	--	Protein of unknown function (DUF1336)	Protein ENHANCED DISEASE RESISTANCE 2-like GN=EDR2L OS=Arabidopsis thaliana (Mouse-ear cress) PE=2 SV=1	R	General function prediction only	hypothetical protein L484_007150 [Morus notabilis]
gene12102	LOC107419943	170.909	176.419	172.508	122.254	107.573	113.389	54.0628	50.6043	48.9659	7.79846	8.10091	7.6228	0.0391373	-0.536694	normal	4.07203e-22	-2.01638	down	6.05895e-90	-4.70729	down	--	--	--	--	--	[O]	Posttranslational modification, protein turnover, chaperones	Xylanase inhibitor N-terminal;; Xylanase inhibitor C-terminal;; Eukaryotic aspartyl protease	Protein ASPARTIC PROTEASE IN GUARD CELL 2 (Precursor) GN=ASPG2 OS=Arabidopsis thaliana (Mouse-ear cress) PE=2 SV=1	O	Posttranslational modification, protein turnover, chaperones	PREDICTED: protein ASPARTIC PROTEASE IN GUARD CELL 2-like isoform X1 [Prunus mume]
gene12103	LOC107419897	7.04227	8.99319	8.85137	11.5206	33.2596	38.553	7.05368	4.62605	3.32404	0.729128	2.91914	2.52612	0.0964667	1.62104	normal	4.10815e-06	-1.49914	down	2.91852e-14	-2.75973	down	--	--	--	--	--	[O]	Posttranslational modification, protein turnover, chaperones	Xylanase inhibitor N-terminal;; Xylanase inhibitor C-terminal;; Eukaryotic aspartyl protease	Protein ASPARTIC PROTEASE IN GUARD CELL 2 (Precursor) GN=ASPG2 OS=Arabidopsis thaliana (Mouse-ear cress) PE=2 SV=1	O	Posttranslational modification, protein turnover, chaperones	hypothetical protein PRUPE_ppa004762mg [Prunus persica]
gene12104	LOC107419906	37.315	38.1575	8.63046	29.7861	27.3153	29.6068	1.86567	0.996394	0.78342	0	0.197568	0.083413	0.795443	0.236681	normal	9.97592e-05	-4.58167	down	6.37156e-09	-8.13309	down	--	--	--	--	--	[O]	Posttranslational modification, protein turnover, chaperones	Xylanase inhibitor N-terminal;; Xylanase inhibitor C-terminal;; Eukaryotic aspartyl protease	Protein ASPARTIC PROTEASE IN GUARD CELL 1 (Precursor) GN=ASPG1 OS=Arabidopsis thaliana (Mouse-ear cress) PE=1 SV=1	O	Posttranslational modification, protein turnover, chaperones	PREDICTED: protein ASPARTIC PROTEASE IN GUARD CELL 2-like [Pyrus x bretschneideri]
gene12106	LOC107419917	0.955693	1.08606	0.81689	6.83782	5.30267	4.5975	0.390477	0.404338	0.240853	0.09143	0.191484	0.114551	1.39586e-07	2.59589	up	0.0117329	-1.66053	normal	3.54983e-05	-2.96377	down	--	--	--	--	--	[O]	Posttranslational modification, protein turnover, chaperones	Xylanase inhibitor N-terminal;; Xylanase inhibitor C-terminal;; Eukaryotic aspartyl protease	Protein ASPARTIC PROTEASE IN GUARD CELL 1 (Precursor) GN=ASPG1 OS=Arabidopsis thaliana (Mouse-ear cress) PE=1 SV=1	O	Posttranslational modification, protein turnover, chaperones	PREDICTED: protein ASPARTIC PROTEASE IN GUARD CELL 2-like [Fragaria vesca subsp. vesca]
gene12108	LOC107419911	0.242994	0.294489	0.237691	0.809471	0.616688	0.941063	2.73141	2.77825	2.89171	2.99765	2.49651	3.06883	0.0276674	1.63397	normal	2.53331e-08	3.126	up	1.5938e-07	3.17484	up	--	--	--	--	--	[R]	General function prediction only	PPR repeat family;; PPR repeat;; Pentatricopeptide repeat domain;; PPR repeat	Putative pentatricopeptide repeat-containing protein At3g25970 GN=PCMP-E46 OS=Arabidopsis thaliana (Mouse-ear cress) PE=3 SV=2	R	General function prediction only	hypothetical protein L484_007144 [Morus notabilis]
gene12109	LOC107419925	0.039753	0.028715	0	0.043627	0.065144	0.137347	0.538648	0.875372	0.535851	1.64295	2.74626	2.03138	--	--	--	3.42515e-08	4.27576	up	3.80967e-12	5.8922	up	--	--	--	K00430|7.48618e-177|pmum:103320700|K00430 peroxidase [EC:1.11.1.7] | (RefSeq) peroxidase 18-like	Phenylpropanoid biosynthesis (ko00940)	--	--	Peroxidase	Peroxidase 18 (Precursor) GN=F27C12.28 OS=Arabidopsis thaliana (Mouse-ear cress) PE=3 SV=1	G	Carbohydrate transport and metabolism	PREDICTED: peroxidase 18-like [Prunus mume]
gene12110	LOC107419894	8.9268	8.95771	9.13295	9.09665	13.7545	13.5543	18.3329	19.1014	23.6293	36.9607	26.5102	32.4778	0.150567	0.536224	normal	0.000833958	0.917104	normal	5.18135e-10	1.6074	up	--	--	--	K18328|0|pxb:103953299|K18328 lariat debranching enzyme [EC:3.1.-.-] | (RefSeq) lariat debranching enzyme-like	--	[A]	RNA processing and modification	Lariat debranching enzyme, C-terminal domain;; Calcineurin-like phosphoesterase	Lariat debranching enzyme GN=DBR1 OS=Arabidopsis thaliana (Mouse-ear cress) PE=2 SV=1	A	RNA processing and modification	Lariat debranching enzyme [Morus notabilis]
gene12111	LOC107419939	64.0521	45.1362	47.8162	47.6549	62.6335	56.9684	115.41	152.941	154.979	296.007	192.516	189.792	0.683851	0.14437	normal	1.73708e-07	1.16146	up	2.57995e-05	1.87102	up	[PR]	Inorganic ion transport and metabolism;; General function prediction only	--	--	--	--	--	Pheophorbide a oxygenase;; Rieske [2Fe-2S] domain	Protein TIC 55, chloroplastic (Precursor) GN=TIC55 OS=Pisum sativum (Garden pea) PE=1 SV=1	S	Function unknown	hypothetical protein CICLE_v10007965mg [Citrus clementina]
gene12112	LOC107419891	24.4708	25.5565	26.6361	52.2742	46.7871	44.4009	69.4931	62.7093	56.982	67.4571	78.3975	76.7729	4.30401e-05	0.957999	normal	1.95886e-07	1.03081	up	9.51874e-10	1.2838	up	--	--	--	--	--	[A]	RNA processing and modification	G-patch domain	Zinc finger CCCH domain-containing protein 22 GN=At2g24830 OS=Arabidopsis thaliana (Mouse-ear cress) PE=2 SV=1	A	RNA processing and modification	Zinc finger CCCH domain-containing protein 18 [Morus notabilis]
gene12115	LOC107419908	9.93808	11.4016	10.9147	43.247	37.4123	38.6174	38.9887	38.9401	42.0185	47.5796	39.2119	34.0564	1.76904e-12	1.94477	up	2.08697e-09	1.62719	up	2.42683e-08	1.66377	up	--	--	--	--	--	--	--	VQ motif	--	S	Function unknown	hypothetical protein L484_007135 [Morus notabilis]
gene12121	LOC107419944	4.09173	4.59652	4.03032	4.98218	5.3562	5.73337	7.72165	8.46393	8.12492	11.1286	11.2109	10.7868	0.422796	0.387545	normal	0.0463277	0.67637	normal	0.000595936	1.12824	up	--	--	--	K11366|0|pper:PRUPE_ppa003724mg|K11366 ubiquitin carboxyl-terminal hydrolase 22/27/51 [EC:3.4.19.12] | (RefSeq) hypothetical protein	--	[O]	Posttranslational modification, protein turnover, chaperones	Ubiquitin carboxyl-terminal hydrolase;; Ubiquitin carboxyl-terminal hydrolase;; Zn-finger in ubiquitin-hydrolases and other protein	Ubiquitin carboxyl-terminal hydrolase 22 GN=UBP22 OS=Arabidopsis thaliana (Mouse-ear cress) PE=2 SV=1	O	Posttranslational modification, protein turnover, chaperones	Ubiquitin carboxyl-terminal hydrolase 22 [Morus notabilis]
gene12129	LOC107419928	3.34604	3.93607	4.00029	5.81565	8.6656	7.42924	14.0926	12.0998	13.5441	24.0506	25.9664	20.1413	0.00293014	1.03513	up	5.74727e-09	1.58907	up	9.20374e-21	2.39471	up	--	--	--	--	--	--	--	Myb/SANT-like DNA-binding domain;; Myb/SANT-like DNA-binding domain	Uncharacterized protein At2g29880 GN=At2g29880 OS=Arabidopsis thaliana (Mouse-ear cress) PE=2 SV=1	S	Function unknown	PREDICTED: uncharacterized protein LOC103320717 [Prunus mume]
gene1213	LOC107421001	16.6244	16.6634	14.6528	11.46	11.9952	11.6648	9.54021	10.7635	11.0768	5.36607	5.51171	4.74052	0.224991	-0.402216	normal	0.00063502	-0.885539	normal	3.29191e-10	-1.87941	down	--	--	--	K19891|0|pper:PRUPE_ppa003984mg|K19891 glucan endo-1,3-beta-glucosidase 1/2/3 [EC:3.2.1.39] | (RefSeq) hypothetical protein	Starch and sucrose metabolism (ko00500)	--	--	Glycosyl hydrolases family 17;; X8 domain	Glucan endo-1,3-beta-glucosidase 1 (Precursor) OS=Arabidopsis thaliana (Mouse-ear cress) PE=1 SV=3	R	General function prediction only	hypothetical protein PRUPE_ppa003984mg [Prunus persica]
gene12133	LOC107419875	4.07246	3.6246	3.42563	4.33739	3.9373	3.23362	1.6168	2.16508	1.72076	1.95815	1.23299	1.23197	0.842447	0.153681	normal	0.0250282	-1.19105	normal	0.00905243	-1.49633	down	[GEPR]	Carbohydrate transport and metabolism;; Amino acid transport and metabolism;; Inorganic ion transport and metabolism;; General function prediction only	--	--	--	--	--	BT1 family;; Major Facilitator Superfamily	Probable folate-biopterin transporter 6 GN=At5g10820 OS=Arabidopsis thaliana (Mouse-ear cress) PE=2 SV=1	R	General function prediction only	PREDICTED: probable folate-biopterin transporter 6 isoform X3 [Malus domestica]
gene1214	LOC107420715	94.1247	39.6652	41.0394	125.935	96.2091	98.0035	36.3836	34.7296	34.3627	3.19197	6.77475	5.38699	0.0573664	0.930451	normal	0.182936	-0.99862	normal	0.000324697	-3.76179	down	[EH]	Amino acid transport and metabolism;; Coenzyme transport and metabolism	--	K05907|0|vvi:100854884|K05907 adenylyl-sulfate reductase (glutathione) [EC:1.8.4.9] | (RefSeq) 5'-adenylylsulfate reductase 3, chloroplastic	Sulfur metabolism (ko00920)	[E]	Amino acid transport and metabolism	Phosphoadenosine phosphosulfate reductase family;; Thioredoxin	5&apos;-adenylylsulfate reductase 1, chloroplastic (Precursor) GN=F4H6.13 OS=Arabidopsis thaliana (Mouse-ear cress) PE=1 SV=2	E	Amino acid transport and metabolism	5&apos;-adenylylsulfate reductase 1 [Morus notabilis]
gene12141	LOC107419907	16.113	15.6442	21.1344	20.0926	30.9857	34.664	10.1313	9.20479	6.98925	2.51803	2.74713	2.54299	0.0392767	0.754218	normal	2.51208e-05	-1.266	down	2.16299e-16	-2.98661	down	[T]	Signal transduction mechanisms	--	K14492|6.11159e-89|mdm:103451909|K14492 two-component response regulator ARR-A family | (RefSeq) two-component response regulator ARR5-like	Plant hormone signal transduction (ko04075)	[K]	Transcription	Response regulator receiver domain	Two-component response regulator ARR3 GN=ARR3 OS=Arabidopsis thaliana (Mouse-ear cress) PE=2 SV=1	K	Transcription	PREDICTED: two-component response regulator ARR5-like [Malus domestica]
gene12146	LOC107419890	2.0185	2.56829	2.24178	4.34839	3.61621	3.18018	7.77511	7.87373	7.45351	5.45092	6.90852	6.44494	0.203328	0.763535	normal	0.000569894	1.48761	up	0.0168307	1.20982	normal	[T]	Signal transduction mechanisms	--	--	--	[R]	General function prediction only	WD domain, G-beta repeat;; PQQ-like domain	Zinc finger CCCH domain-containing protein 62 GN=ZFWD4 OS=Arabidopsis thaliana (Mouse-ear cress) PE=2 SV=1	R	General function prediction only	PREDICTED: vegetative incompatibility protein HET-E-1 [Vitis vinifera]
gene12153	LOC107419922	0	0	0	0.144143	0.048809	0.031505	1.71106	2.69176	2.16878	8.24843	12.5279	14.2175	--	--	--	1.13612e-14	Inf	up	3.46789e-29	Inf	up	--	--	--	--	--	--	--	Gibberellin regulated protein	Snakin-2 (Precursor) GN=SN2 OS=Solanum tuberosum (Potato) PE=1 SV=1	R	General function prediction only	hypothetical protein L484_027833 [Morus notabilis]
gene12160	LOC107419889	10.3643	8.89199	8.85698	20.0388	19.9174	16.9682	55.2275	62.2942	55.9994	43.4147	48.5234	46.6816	0.000123696	1.04165	up	2.0124e-31	2.30889	up	2.63696e-19	2.00044	up	[LKJ]	Replication, recombination and repair;; Transcription;; Translation, ribosomal structure and biogenesis	--	--	--	[A]	RNA processing and modification	DEAD/DEAH box helicase;; Helicase conserved C-terminal domain	DEAD-box ATP-dependent RNA helicase 22 GN=RH22 OS=Arabidopsis thaliana (Mouse-ear cress) PE=2 SV=1	A	RNA processing and modification	DEAD-box ATP-dependent RNA helicase 22 [Morus notabilis]
gene12161	LOC107419902	20.5809	19.6896	20.3091	36.266	33.3282	32.6588	61.2843	55.7328	55.3523	52.9683	41.4793	44.1896	0.00131146	0.81327	normal	5.18036e-10	1.24157	up	3.4352e-05	0.951798	normal	--	--	--	--	--	--	--	RNA recognition motif. (a.k.a. RRM, RBD, or RNP domain)	--	R	General function prediction only	hypothetical protein L484_027830 [Morus notabilis]
gene12163	LOC107419860	18.7047	13.0371	19.4209	9.11594	13.466	12.6843	3.17796	2.98653	3.14824	1.30045	1.42132	1.58788	0.117014	-0.470834	normal	2.28586e-17	-2.69269	down	7.06294e-27	-3.80369	down	--	--	--	K18810|8.18571e-169|vvi:100255261|K18810 cyclin D1/2/4, plant | (RefSeq) cyclin-D1-1	--	[D]	Cell cycle control, cell division, chromosome partitioning	Cyclin, N-terminal domain;; Cyclin, C-terminal domain	Cyclin-D1-1 GN=F20P5.7 OS=Arabidopsis thaliana (Mouse-ear cress) PE=1 SV=3	D	Cell cycle control, cell division, chromosome partitioning	PREDICTED: cyclin-D1-1 isoform X2 [Vitis vinifera]
gene12165	LOC107419901	8.62015	9.65881	12.1864	13.5664	13.436	12.8135	10.2221	9.92845	9.38447	4.73557	3.75317	5.76182	0.350618	0.436432	normal	0.515488	-0.309401	normal	0.00440745	-1.35611	down	--	--	--	--	--	--	--	Domain of unknown function (DUF4228)	--	S	Function unknown	hypothetical protein L484_027825 [Morus notabilis]
gene12166	LOC107419888	1.51728	0.653211	1.07257	1.18696	0.751304	0.590213	0	0.187742	0.558277	1.39083	0.031548	1.20487	0.744523	-0.345198	normal	0.000340108	-2.37955	down	0.119383	-1.15745	normal	--	--	--	--	--	[F]	Nucleotide transport and metabolism	Permease family	Nucleobase-ascorbate transporter 6 GN=NAT6 OS=Arabidopsis thaliana (Mouse-ear cress) PE=2 SV=2	P	Inorganic ion transport and metabolism	Nucleobase-ascorbate transporter 6 [Morus notabilis]
gene12168	LOC107419953	39.5763	55.4499	54.3624	26.357	24.6507	23.0312	27.536	22.5159	23.4738	9.32863	11.3591	11.6364	4.53834e-05	-0.953423	normal	4.34867e-08	-1.28802	down	2.31593e-19	-2.4542	down	[RTKL]	General function prediction only;; Signal transduction mechanisms;; Transcription;; Replication, recombination and repair	--	K04733|0|vvi:100243693|K04733 interleukin-1 receptor-associated kinase 4 [EC:2.7.11.1] | (RefSeq) putative receptor protein kinase ZmPK1	--	--	--	Protein kinase domain;; Protein tyrosine kinase;; D-mannose binding lectin;; S-locus glycoprotein family	Putative receptor protein kinase ZmPK1 (Precursor) GN=PK1 OS=Zea mays (Maize) PE=2 SV=2	T	Signal transduction mechanisms	Putative receptor protein kinase ZmPK1 [Morus notabilis]
gene12171	LOC107420003	19.3014	20.8221	21.1505	51.6015	38.854	35.4578	19.4976	18.3692	21.0027	19.974	12.955	11.7015	0.000371023	1.10033	up	0.261914	-0.32433	normal	0.0192704	-0.694985	normal	[KAD]	Transcription;; RNA processing and modification;; Cell cycle control, cell division, chromosome partitioning	--	K09422|1.93166e-128|pper:PRUPE_ppa008979mg|K09422 myb proto-oncogene protein, plant | (RefSeq) hypothetical protein	--	[K]	Transcription	Myb-like DNA-binding domain;; Myb-like DNA-binding domain	Transcription factor MYB44 GN=K8K14.2 OS=Arabidopsis thaliana (Mouse-ear cress) PE=2 SV=1	K	Transcription	hypothetical protein PRUPE_ppa008979mg [Prunus persica]
gene12172	LOC107419984	0.861285	0.963745	0.86036	0.165604	0.13513	0.042707	0.36547	0.086332	0.609756	0.096505	0.346265	0.38333	0.00114469	-2.73712	down	0.019353	-1.55203	normal	0.00790862	-1.88434	down	--	--	--	--	--	--	--	Domain of unknown function (DUF303)	Probable carbohydrate esterase At4g34215 GN=At4g34215 OS=Arabidopsis thaliana (Mouse-ear cress) PE=1 SV=2	S	Function unknown	PREDICTED: probable carbohydrate esterase At4g34215-like [Citrus sinensis]
gene12174	LOC107420012	479.896	375.152	376.788	544.955	384.931	408.553	86.477	96.3094	97.3338	15.8129	13.3673	15.0155	0.633235	0.180311	normal	9.78278e-25	-2.40492	down	1.94047e-64	-5.04485	down	[E]	Amino acid transport and metabolism	--	K13051|0|pxb:103945320|K13051 beta-aspartyl-peptidase (threonine type) [EC:3.4.19.5] | (RefSeq) probable isoaspartyl peptidase/L-asparaginase 2	--	[E]	Amino acid transport and metabolism	Asparaginase	Isoaspartyl peptidase/L-asparaginase 2 subunit beta (Precursor) GN=At3g16150 OS=Arabidopsis thaliana (Mouse-ear cress) PE=2 SV=2	E	Amino acid transport and metabolism	putative isoaspartyl peptidase/L-asparaginase 2 [Morus notabilis]
gene12175	LOC107419965	4.41589	4.84353	5.88587	7.84933	7.40326	6.20291	3.64497	3.53865	2.80351	0.772422	1.50732	2.03851	0.230714	0.561503	normal	0.0622819	-0.864549	normal	8.25818e-05	-2.0564	down	[D]	Cell cycle control, cell division, chromosome partitioning	--	K14505|1.23038e-144|pxb:103945321|K14505 cyclin D3, plant | (RefSeq) cyclin-D3-1-like	Plant hormone signal transduction (ko04075)	[D]	Cell cycle control, cell division, chromosome partitioning	Cyclin, N-terminal domain;; Cyclin, C-terminal domain	Cyclin-D3-1 GN=F28A23.80 OS=Arabidopsis thaliana (Mouse-ear cress) PE=1 SV=3	D	Cell cycle control, cell division, chromosome partitioning	PREDICTED: cyclin-D3-1-like [Pyrus x bretschneideri]
gene12179	LOC107419980	8.79415	8.34095	9.95459	6.41958	5.17662	6.05892	2.69332	2.56271	2.82538	1.25124	1.60369	2.18086	0.158672	-0.592996	normal	2.14305e-08	-2.02842	down	1.10159e-10	-2.69312	down	--	--	--	--	--	--	--	bHLH-MYC and R2R3-MYB transcription factors N-terminal	Transcription factor EMB1444 GN=EMB1444 OS=Arabidopsis thaliana (Mouse-ear cress) PE=2 SV=1	S	Function unknown	PREDICTED: uncharacterized protein LOC103945329 [Pyrus x bretschneideri]
gene12183	LOC107419971	0.089482	0.061307	0.110581	0.476099	0.475741	0.460718	0.398603	0.081621	0.186389	0.02025	0.167708	0.30512	0.00298791	2.39658	up	--	--	--	--	--	--	[RTKL]	General function prediction only;; Signal transduction mechanisms;; Transcription;; Replication, recombination and repair	--	--	--	--	--	Protein kinase domain;; Protein tyrosine kinase;; Leucine rich repeat;; Leucine Rich repeats (2 copies);; Leucine Rich Repeat;; Leucine rich repeat	Probable inactive receptor kinase At5g67200 (Precursor) GN=At5g67200 OS=Arabidopsis thaliana (Mouse-ear cress) PE=1 SV=1	T	Signal transduction mechanisms	hypothetical protein JCGZ_16103 [Jatropha curcas]
gene12184	LOC107419974	17.3087	17.9991	20.3001	61.0053	54.6002	50.0109	92.1073	81.9243	79.5905	84.5747	114.136	110.718	1.71055e-11	1.63351	up	1.15136e-20	1.9227	up	4.86658e-24	2.22783	up	--	--	--	--	--	--	--	--	--	S	Function unknown	conserved hypothetical protein [Ricinus communis]
gene12188	LOC107419968	22.7624	20.2486	22.2485	45.5454	34.9747	38.6453	67.7259	60.2155	64.5186	80.4201	70.6146	73.3888	0.00157722	0.928286	normal	5.23259e-08	1.29325	up	8.08034e-10	1.53747	up	[O]	Posttranslational modification, protein turnover, chaperones	--	K10577|2.54192e-110|vvi:100262698|K10577 ubiquitin-conjugating enzyme E2 I | (RefSeq) SUMO-conjugating enzyme SCE1	RNA transport (ko03013);; Ubiquitin mediated proteolysis (ko04120)	[O]	Posttranslational modification, protein turnover, chaperones	Ubiquitin-conjugating enzyme	SUMO-conjugating enzyme SCE1 GN=T10K17.80 OS=Arabidopsis thaliana (Mouse-ear cress) PE=1 SV=1	O	Posttranslational modification, protein turnover, chaperones	hypothetical protein VITISV_001138 [Vitis vinifera]
gene1219	LOC107419478	103.082	82.9284	80.6993	166.142	164.327	152.261	201.978	210.178	202.578	226.601	269.817	262.982	0.000139462	0.88074	normal	1.03108e-05	0.906809	normal	1.19397e-08	1.23366	up	[E]	Amino acid transport and metabolism	--	K01759|0|gmx:100794901|K01759 lactoylglutathione lyase [EC:4.4.1.5] | (RefSeq) putative lactoylglutathione lyase	Pyruvate metabolism (ko00620)	[G]	Carbohydrate transport and metabolism	Glyoxalase/Bleomycin resistance protein/Dioxygenase superfamily;; Glyoxalase-like domain;; Glyoxalase/Bleomycin resistance protein/Dioxygenase superfamily;; Glyoxalase-like domain;; CppA N-terminal	Putative lactoylglutathione lyase OS=Brassica oleracea var. gemmifera (Brussel sprouts) PE=2 SV=1	G	Carbohydrate transport and metabolism	Putative lactoylglutathione lyase [Glycine soja]
gene12191	LOC107419959	0.856188	2.18605	11.8759	15.7506	2.41728	3.75278	34.288	30.0874	31.9623	8.81049	40.7149	9.40197	0.771477	0.641558	normal	4.54275e-11	2.42857	up	0.306422	1.73515	normal	--	--	--	K09286|1.07207e-66|fve:101298190|K09286 EREBP-like factor | (RefSeq) ethylene-responsive transcription factor RAP2-1-like	--	--	--	AP2 domain	Ethylene-responsive transcription factor RAP2-1 GN=F2G19.32 OS=Arabidopsis thaliana (Mouse-ear cress) PE=2 SV=1	K	Transcription	Ethylene-responsive transcription factor [Morus notabilis]
gene12192	LOC107419981	2.19837	1.38916	1.36358	3.90734	1.59899	0.731025	0.885485	0.734391	0.425626	0.106699	0.567642	0.767966	0.781462	0.401509	normal	0.0218148	-1.50417	normal	0.00431849	-2.01669	down	--	--	--	--	--	--	--	Homeobox domain	WUSCHEL-related homeobox 4 GN=WOX4 OS=Arabidopsis thaliana (Mouse-ear cress) PE=2 SV=1	K	Transcription	WUSCHEL related homeobox 4 [Theobroma cacao]
gene12196	LOC107419978	4.48852	1.80201	3.09254	8.64267	9.93204	10.1727	15.2866	12.8407	13.4042	11.155	8.12137	9.18681	1.33017e-05	1.66663	up	1.64033e-08	1.87615	up	0.00102646	1.3554	up	--	--	--	--	--	--	--	Transferase family	Uncharacterized acetyltransferase At3g50280 GN=At3g50280 OS=Arabidopsis thaliana (Mouse-ear cress) PE=3 SV=1	S	Function unknown	hypothetical protein VITISV_032623 [Vitis vinifera]
gene122	LOC107419477	10.3415	15.77	14.0425	12.8489	16.7012	13.8463	5.40658	5.37481	7.03656	4.65326	6.1079	5.76363	0.695505	0.15598	normal	6.37836e-07	-1.4133	down	1.03527e-06	-1.53534	down	[Q]	Secondary metabolites biosynthesis, transport and catabolism	--	K00276|0|pop:POPTR_0001s07880g|K00276 primary-amine oxidase [EC:1.4.3.21] | (RefSeq) hypothetical protein	Glycine, serine and threonine metabolism (ko00260);; Tyrosine metabolism (ko00350);; Phenylalanine metabolism (ko00360);; beta-Alanine metabolism (ko00410);; Isoquinoline alkaloid biosynthesis (ko00950);; Tropane, piperidine and pyridine alkaloid biosynthesis (ko00960)	[Q]	Secondary metabolites biosynthesis, transport and catabolism	Copper amine oxidase, enzyme domain;; Copper amine oxidase, N2 domain;; Copper amine oxidase, N3 domain	Primary amine oxidase (Precursor) GN=At1g62810 OS=Arabidopsis thaliana (Mouse-ear cress) PE=2 SV=1	Q	Secondary metabolites biosynthesis, transport and catabolism	PREDICTED: primary amine oxidase-like [Vitis vinifera]
gene1220	LOC107419511	1.78557	1.91759	2.28459	0.261587	0.416363	0.274057	0.531165	0.455447	0.449621	0.215671	0.246311	0.188984	0.000376334	-2.30756	down	0.000493365	-2.06431	down	2.03416e-06	-3.16775	down	[E]	Amino acid transport and metabolism	--	K05359|0|pmum:103324547|K05359 arogenate/prephenate dehydratase [EC:4.2.1.91 4.2.1.51] | (RefSeq) arogenate dehydratase/prephenate dehydratase 1, chloroplastic	Phenylalanine, tyrosine and tryptophan biosynthesis (ko00400);; Biosynthesis of amino acids (ko01230)	[E]	Amino acid transport and metabolism	Prephenate dehydratase;; ACT domain	Arogenate dehydratase/prephenate dehydratase 1, chloroplastic (Precursor) GN=F25C20.4 OS=Arabidopsis thaliana (Mouse-ear cress) PE=1 SV=1	E	Amino acid transport and metabolism	PREDICTED: arogenate dehydratase/prephenate dehydratase 1, chloroplastic [Prunus mume]
gene12200	LOC107419997	1.43115	1.26054	1.38683	0.475646	0.737654	1.03097	0.557186	0.636091	0.303645	0.589047	1.12274	1.41276	0.28253	-0.804908	normal	0.00552771	-1.71672	down	0.384061	-0.634941	normal	--	--	--	--	--	--	--	Helix-loop-helix DNA-binding domain	Transcription factor SPATULA OS=Arabidopsis thaliana (Mouse-ear cress) PE=1 SV=1	K	Transcription	Transcription factor SPATULA [Morus notabilis]
gene12203	LOC107420011	7.20936	4.19632	4.01546	4.03167	3.78334	3.84912	1.16155	1.03871	1.2661	0.368922	0.514097	0.41631	0.50795	-0.346521	normal	3.18149e-05	-2.41892	down	1.15627e-08	-3.80011	down	[O]	Posttranslational modification, protein turnover, chaperones	--	--	--	--	--	Subtilase family;; Peptidase inhibitor I9;; PA domain	Subtilisin-like protease (Precursor) GN=At5g67360 OS=Arabidopsis thaliana (Mouse-ear cress) PE=1 SV=1	O	Posttranslational modification, protein turnover, chaperones	PREDICTED: subtilisin-like protease [Malus domestica]
gene12205	LOC107419955	1.86617	1.16866	1.22622	1.68486	0.712477	0.669739	0.039719	0.340385	0.228468	0.288081	0.266024	0.172491	0.667635	-0.401313	normal	3.75134e-06	-3.06025	down	7.29537e-05	-2.74068	down	--	--	Cellular Component: plasma membrane (GO:0005886);;	--	--	--	--	Late embryogenesis abundant protein	--	S	Function unknown	PREDICTED: uncharacterized protein LOC100254049 [Vitis vinifera]
gene1221	LOC107420896	2.07877	1.84851	1.89653	0.433457	0.253687	1.03384	0.385499	0.275565	0.092087	0.27161	0.812051	0.708605	0.00634506	-1.68899	down	9.88565e-08	-3.2003	down	0.00189508	-1.93858	down	--	--	--	--	--	[R]	General function prediction only	GPCR-chaperone;; Ankyrin repeats (3 copies);; Ankyrin repeats (many copies);; Ankyrin repeat;; Ankyrin repeat	--	R	General function prediction only	PREDICTED: ankyrin repeat domain-containing protein 13C [Pyrus x bretschneideri]
gene12211	LOC107420005	2.16793	1.60361	2.11885	1.30887	1.20809	1.21783	0.522166	0.866671	1.0058	0.658023	0.35584	0.810144	0.40715	-0.589096	normal	0.00541322	-1.55629	down	0.00160451	-1.94024	down	--	--	Cellular Component: plasma membrane (GO:0005886);;	--	--	--	--	Remorin, C-terminal region	Uncharacterized protein At3g61260 GN=At3g61260 OS=Arabidopsis thaliana (Mouse-ear cress) PE=1 SV=1	S	Function unknown	hypothetical protein L484_009552 [Morus notabilis]
gene12212	LOC107419946	10.6351	13.68	13.5416	3.80534	6.20062	5.01029	9.38953	9.60793	8.25882	8.54776	7.80575	8.83304	5.03385e-05	-1.23951	down	0.0115077	-0.698692	normal	0.00987865	-0.78274	normal	--	--	--	K14292|0|pmum:103320344|K14292 trimethylguanosine synthase [EC:2.1.1.-] | (RefSeq) uncharacterized LOC103320344	RNA transport (ko03013)	[R]	General function prediction only	RNA cap guanine-N2 methyltransferase;; Met-10+ like-protein;; Methyltransferase domain;; Methyltransferase domain;; Methyltransferase domain;; Putative RNA methylase family UPF0020;; Conserved hypothetical protein 95	--	R	General function prediction only	PREDICTED: uncharacterized protein LOC103320344 [Prunus mume]
gene12214	LOC107420002	92.8309	104.466	103.545	150.251	174.519	165.692	187.445	192.79	192.186	276.092	249.895	261.9	0.000940364	0.789178	normal	0.00169623	0.693024	normal	5.45422e-07	1.16472	up	--	--	Molecular Function: DNA binding (GO:0003677);; Biological Process: response to organic substance (GO:0010033);; Biological Process: regulation of cellular process (GO:0050794);; Biological Process: response to oxygen-containing compound (GO:1901700);;	K14432|1.95859e-163|tcc:TCM_033824|K14432 ABA responsive element binding factor | (RefSeq) Abscisic acid responsive elements-binding factor 2 isoform 1	Plant hormone signal transduction (ko04075)	--	--	bZIP transcription factor;; Basic region leucine zipper	ABSCISIC ACID-INSENSITIVE 5-like protein 5 GN=T2P3 OS=Arabidopsis thaliana (Mouse-ear cress) PE=1 SV=1	K	Transcription	Abscisic acid responsive elements-binding factor 2 isoform 1 [Theobroma cacao]
gene12215	LOC107419976	11.0294	11.2558	10.9913	13.9228	12.2872	13.2881	26.7096	29.9839	27.6636	35.254	30.4773	28.721	0.536246	0.311566	normal	0.000436808	1.06225	up	7.05402e-05	1.26707	up	--	--	Molecular Function: binding (GO:0005488);;	--	--	--	--	Protein of unknown function (DUF3223)	Protein DCL, chloroplastic (Precursor) GN=DCL OS=Solanum lycopersicum (Tomato) PE=2 SV=1	S	Function unknown	hypothetical protein L484_009556 [Morus notabilis]
gene12218	LOC107420000	4.09591	3.14679	7.90945	7.97275	3.75258	8.3058	13.953	39.0428	10.3689	81.5108	63.2503	23.9536	0.437134	0.557558	normal	0.0379604	1.92441	normal	6.61976e-05	3.26737	up	--	--	--	--	--	--	--	--	--	S	Function unknown	hypothetical protein PRUPE_ppa010429mg [Prunus persica]
gene12220	LOC107419950	9.42094	9.61314	8.98458	9.84014	9.03968	7.99251	7.72217	7.12228	6.47212	5.28055	5.3404	4.98777	0.993674	0.00368501	normal	0.0997066	-0.624708	normal	0.00728311	-1.10549	down	[Q]	Secondary metabolites biosynthesis, transport and catabolism	Molecular Function: monooxygenase activity (GO:0004497);; Molecular Function: iron ion binding (GO:0005506);; Molecular Function: electron carrier activity (GO:0009055);; Molecular Function: oxidoreductase activity, acting on paired donors, with incorporation or reduction of molecular oxygen (GO:0016705);; Molecular Function: heme binding (GO:0020037);; Biological Process: oxidation-reduction pro…	K09843|0|pop:POPTR_0014s02910g|K09843 (+)-abscisic acid 8'-hydroxylase [EC:1.14.13.93] | (RefSeq) hypothetical protein	Carotenoid biosynthesis (ko00906)	[QI]	Secondary metabolites biosynthesis, transport and catabolism;; Lipid transport and metabolism	Cytochrome P450	Abscisic acid 8&apos;-hydroxylase 3 OS=Oryza sativa subsp. japonica (Rice) PE=2 SV=1	Q	Secondary metabolites biosynthesis, transport and catabolism	hypothetical protein POPTR_0014s02910g [Populus trichocarpa]
gene12224	LOC107419977	131.246	133.201	135.988	113.76	103.558	108.551	109.209	101.358	110.971	56.0352	56.8601	53.0589	0.434776	-0.239254	normal	0.00441412	-0.583238	normal	1.58962e-13	-1.5152	down	--	--	Biological Process: rRNA processing (GO:0006364);; Cellular Component: chloroplast thylakoid membrane (GO:0009535);; Biological Process: photosynthesis, light harvesting in photosystem I (GO:0009768);; Cellular Component: photosystem I antenna complex (GO:0009782);; Biological Process: thylakoid membrane organization (GO:0010027);; Biological Process: photosystem II assembly (GO:0010207);; Cellul…	K08911|6.85708e-121|pper:PRUPE_ppa010039mg|K08911 light-harvesting complex I chlorophyll a/b binding protein 5 | (RefSeq) hypothetical protein	Photosynthesis - antenna proteins (ko00196)	--	--	Chlorophyll A-B binding protein	Chlorophyll a-b binding protein 4, chloroplastic (Precursor) GN=F1P2.20 OS=Arabidopsis thaliana (Mouse-ear cress) PE=1 SV=1	R	General function prediction only	hypothetical protein PRUPE_ppa010039mg [Prunus persica]
gene12227	LOC107419975	0.514721	1.02721	1.07468	0.07249	0.191752	0.125816	0.260694	0.1358	0.315536	0.321948	0.342442	0.49701	0.000539425	-2.62125	down	0.00173286	-2.04362	down	0.0555394	-1.37497	normal	[M]	Cell wall/membrane/envelope biogenesis	Biological Process: starch metabolic process (GO:0005982);; Molecular Function: glycogenin glucosyltransferase activity (GO:0008466);; Biological Process: plant-type secondary cell wall biogenesis (GO:0009834);; Biological Process: meristem initiation (GO:0010014);; Biological Process: xylem development (GO:0010089);; Biological Process: glucuronoxylan biosynthetic process (GO:0010417);; Molecula…	K20890|0|pper:PRUPE_ppa003165mg|K20890 xylan alpha-glucuronosyltransferase [EC:2.4.1.-] | (RefSeq) hypothetical protein	--	[G]	Carbohydrate transport and metabolism	Glycosyl transferase family 8	UDP-glucuronate:xylan alpha-glucuronosyltransferase 2 GN=F17M5.90/F17M5.100 OS=Arabidopsis thaliana (Mouse-ear cress) PE=2 SV=1	G	Carbohydrate transport and metabolism	hypothetical protein PRUPE_ppa003165mg [Prunus persica]
gene12229	LOC107419966	16.9692	32.4297	34.0942	13.7176	15.1535	16.2879	11.1547	12.2675	7.6139	5.07299	5.74037	5.15551	0.104109	-0.890697	normal	0.00249376	-1.70414	down	3.59706e-05	-2.51384	down	--	--	Cellular Component: chloroplast envelope (GO:0009941);;	--	--	--	--	Tic22-like family	Protein TIC 22, chloroplastic (Precursor) GN=F17M5.110 OS=Arabidopsis thaliana (Mouse-ear cress) PE=1 SV=1	S	Function unknown	PREDICTED: protein TIC 22, chloroplastic [Malus domestica]
gene1223	LOC107420881	1.12624	0.624558	1.10464	0.756927	2.08098	0.88255	2.65988	1.4269	2.11478	2.0594	4.51617	4.13028	0.739208	0.345178	normal	0.172923	0.917754	normal	0.00119802	1.99249	up	--	--	Cellular Component: mitochondrion (GO:0005739);; Cellular Component: vacuolar lumen (GO:0005775);; Cellular Component: autophagosome (GO:0005776);; Biological Process: autophagy (GO:0006914);; Molecular Function: Atg8 ligase activity (GO:0019776);; Molecular Function: Atg8 activating enzyme activity (GO:0019779);; Molecular Function: Atg8-specific protease activity (GO:0019786);; Biological Proce…	K08341|2.68382e-57|cit:102627991|K08341 GABA(A) receptor-associated protein | (RefSeq) autophagy-related protein 8C	Regulation of autophagy (ko04140)	[Z]	Cytoskeleton	Autophagy protein Atg8 ubiquitin like	Autophagy-related protein 8C (Precursor) GN=OSJNBa0056O06.5 OS=Oryza sativa subsp. japonica (Rice) PE=2 SV=1	Z	Cytoskeleton	PREDICTED: autophagy-related protein 8C-like isoform X2 [Elaeis guineensis]
gene12245	LOC107420164	10.7964	11.6868	13.7919	8.89019	15.5356	10.4243	29.5944	30.5703	34.7469	69.0318	53.1173	58.0815	0.679451	-0.16998	normal	7.94394e-11	1.31514	up	5.2384e-23	2.43777	up	--	--	--	--	--	--	--	--	--	S	Function unknown	Hydroxyproline-rich glycoprotein family protein [Theobroma cacao]
gene12247	LOC107420173	40.257	36.9039	33.0994	29.5831	32.2886	31.2617	12.3699	12.1243	10.5942	2.2582	7.41246	8.36606	0.552429	-0.188128	normal	3.8245e-20	-1.91867	down	2.5494e-31	-2.86855	down	--	--	Biological Process: very long-chain fatty acid metabolic process (GO:0000038);; Cellular Component: endoplasmic reticulum (GO:0005783);; Biological Process: fatty acid biosynthetic process (GO:0006633);; Biological Process: response to cold (GO:0009409);; Biological Process: response to light stimulus (GO:0009416);; Biological Process: epidermal cell differentiation (GO:0009913);; Cellular Compon…	K15397|0|pper:PRUPE_ppa004011mg|K15397 3-ketoacyl-CoA synthase [EC:2.3.1.199] | (RefSeq) hypothetical protein	Fatty acid elongation (ko00062)	--	--	FAE1/Type III polyketide synthase-like protein;; 3-Oxoacyl-[acyl-carrier-protein (ACP)] synthase III C terminal;; Chalcone and stilbene synthases, C-terminal domain	3-ketoacyl-CoA synthase 10 GN=T1D16.11 OS=Arabidopsis thaliana (Mouse-ear cress) PE=1 SV=2	I	Lipid transport and metabolism	hypothetical protein PRUPE_ppa004011mg [Prunus persica]
gene12252	LOC107420046	6.81132	4.52457	5.43604	3.13089	4.84775	3.32167	3.52177	4.26657	4.2306	2.36824	4.15276	2.74352	0.202826	-0.586532	normal	0.0344922	-0.808467	normal	0.00490742	-1.17491	down	[MG]	Cell wall/membrane/envelope biogenesis;; Carbohydrate transport and metabolism	Molecular Function: 3-beta-hydroxy-delta5-steroid dehydrogenase activity (GO:0003854);; Biological Process: steroid biosynthetic process (GO:0006694);; Molecular Function: sterol-4-alpha-carboxylate 3-dehydrogenase (decarboxylating) activity (GO:0047012);; Biological Process: oxidation-reduction process (GO:0055114);;	K07748|0|fve:101292864|K07748 sterol-4alpha-carboxylate 3-dehydrogenase (decarboxylating) [EC:1.1.1.170] | (RefSeq) 3beta-hydroxysteroid-dehydrogenase/decarboxylase isoform 2	Steroid biosynthesis (ko00100)	[IE]	Lipid transport and metabolism;; Amino acid transport and metabolism	3-beta hydroxysteroid dehydrogenase/isomerase family;; Reticulon;; NAD dependent epimerase/dehydratase family;; Male sterility protein;; NADH(P)-binding;; RmlD substrate binding domain;; Polysaccharide biosynthesis protein;; NmrA-like family	3beta-hydroxysteroid-dehydrogenase/decarboxylase isoform 2 GN=T1D16.10 OS=Arabidopsis thaliana (Mouse-ear cress) PE=2 SV=2	G	Carbohydrate transport and metabolism	PREDICTED: 3beta-hydroxysteroid-dehydrogenase/decarboxylase isoform 2-like [Fragaria vesca subsp. vesca]
gene12263	LOC107420058	3.53162	3.52161	1.82386	0.787659	0.961044	0.592541	0.671649	1.21748	1.35458	1.13878	3.58405	3.97248	0.00431547	-1.85135	down	0.00324331	-1.7355	down	0.658994	-0.319796	normal	[R]	General function prediction only	Molecular Function: catalytic activity (GO:0003824);; Biological Process: metabolic process (GO:0008152);;	--	--	[R]	General function prediction only	Alpha/beta hydrolase family;; Alpha/beta hydrolase family;; alpha/beta hydrolase fold;; Prolyl oligopeptidase family	--	R	General function prediction only	hypothetical protein PRUPE_ppa009136mg [Prunus persica]
gene12264	LOC107420057	8.49951	9.02083	8.87408	3.00124	4.45632	3.94764	6.09035	5.61718	5.39485	3.45576	3.98239	3.38268	0.00361744	-1.09969	down	0.0130736	-0.837612	normal	3.01564e-05	-1.57544	down	--	--	Molecular Function: GTPase activity (GO:0003924);; Molecular Function: signal transducer activity (GO:0004871);; Molecular Function: GTP binding (GO:0005525);; Biological Process: obsolete GTP catabolic process (GO:0006184);; Biological Process: G-protein coupled receptor signaling pathway (GO:0007186);; Molecular Function: G-protein beta/gamma-subunit complex binding (GO:0031683);;	--	--	[DT]	Cell cycle control, cell division, chromosome partitioning;; Signal transduction mechanisms	G-protein alpha subunit;; ADP-ribosylation factor family	Guanine nucleotide-binding protein alpha-1 subunit GN=GPA1 OS=Lotus japonicus (Lotus corniculatus var. japonicus) PE=2 SV=1	DT	Cell cycle control, cell division, chromosome partitioning;; Signal transduction mechanisms	Guanine nucleotide-binding protein alpha-1 subunit [Morus notabilis]
gene12273	LOC107420122	8.0172	4.82215	6.37002	3.28299	2.5923	2.26256	1.87585	1.95852	1.43141	1.69944	2.19547	2.20043	0.0313129	-1.17391	normal	1.87576e-05	-2.12763	down	0.000450567	-1.89906	down	--	--	--	--	--	--	--	--	--	R	General function prediction only	hypothetical protein L484_018601 [Morus notabilis]
gene12276	LOC107420171	22.4246	23.7414	24.3596	14.3635	16.5754	17.8199	15.4306	14.5072	14.719	9.77893	11.2231	10.5175	0.082398	-0.482189	normal	1.86109e-06	-1.03033	down	9.468e-10	-1.48823	down	[C]	Energy production and conversion	Molecular Function: UDP-N-acetylmuramate dehydrogenase activity (GO:0008762);; Biological Process: cytokinin catabolic process (GO:0009823);; Molecular Function: cytokinin dehydrogenase activity (GO:0019139);; Molecular Function: flavin adenine dinucleotide binding (GO:0050660);; Biological Process: oxidation-reduction process (GO:0055114);;	K00279|0|pper:PRUPE_ppa004276mg|K00279 cytokinin dehydrogenase [EC:1.5.99.12] | (RefSeq) hypothetical protein	Zeatin biosynthesis (ko00908)	[C]	Energy production and conversion	Cytokinin dehydrogenase 1, FAD and cytokinin binding;; FAD binding domain	Cytokinin dehydrogenase 7 GN=F13M11.? OS=Arabidopsis thaliana (Mouse-ear cress) PE=1 SV=1	C	Energy production and conversion	hypothetical protein PRUPE_ppa004276mg [Prunus persica]
gene12279	LOC107420060	6.4045	6.82848	7.04536	4.41691	3.42913	6.86036	8.59845	7.6263	7.20775	3.74932	3.70882	3.4617	0.128627	-0.589013	normal	0.465154	-0.263305	normal	0.000247456	-1.33078	down	--	--	--	--	--	[K]	Transcription	Myb/SANT-like DNA-binding domain	Trihelix transcription factor GT-2 GN=GT-2 OS=Arabidopsis thaliana (Mouse-ear cress) PE=2 SV=1	K	Transcription	PREDICTED: trihelix transcription factor GTL2-like [Prunus mume]
gene1228	LOC107421010	37.6723	39.9248	45.1237	68.7102	67.3436	60.0069	13.2196	44.07	28.0454	16.1443	34.1154	20.0625	0.00191925	0.730742	normal	0.0450503	-0.804763	normal	8.10696e-06	-1.08603	down	[C]	Energy production and conversion	Cellular Component: chloroplast thylakoid membrane (GO:0009535);; Biological Process: photosynthetic electron transport in photosystem II (GO:0009772);; Cellular Component: chloroplast envelope (GO:0009941);; Biological Process: ATP synthesis coupled proton transport (GO:0015986);; Cellular Component: proton-transporting ATP synthase complex, catalytic core F(1) (GO:0045261);; Molecular Function:…	--	--	[C]	Energy production and conversion	ATP synthase	ATP synthase gamma chain, chloroplastic (Precursor) GN=ATPC OS=Nicotiana tabacum (Common tobacco) PE=1 SV=1	C	Energy production and conversion	PREDICTED: ATP synthase gamma chain, chloroplastic-like [Cucumis sativus]
gene12282	LOC107420091	31.1833	29.6463	25.2302	39.296	36.0568	36.8635	35.8915	33.5461	37.3609	14.5361	15.9214	14.1917	0.142731	0.453835	normal	0.884113	0.057639	normal	8.8583e-05	-1.18342	down	--	--	Biological Process: response to stress (GO:0006950);; Cellular Component: chloroplast thylakoid membrane (GO:0009535);; Molecular Function: heat shock protein binding (GO:0031072);;	--	--	--	--	DnaJ domain	--	O	Posttranslational modification, protein turnover, chaperones	hypothetical protein JCGZ_07610 [Jatropha curcas]
gene12289	LOC107420066	1.75733	1.80222	2.38243	9.94276	11.0009	10.1796	18.7082	13.5391	16.259	16.6574	15.7235	15.9017	5.31768e-08	2.38588	up	1.778e-16	2.96753	up	6.74621e-12	2.81267	up	[M]	Cell wall/membrane/envelope biogenesis	Cellular Component: membrane (GO:0016020);; Biological Process: transmembrane transport (GO:0055085);;	--	--	[M]	Cell wall/membrane/envelope biogenesis	Mechanosensitive ion channel	Mechanosensitive ion channel protein 10 GN=MSL10 OS=Arabidopsis thaliana (Mouse-ear cress) PE=1 SV=1	M	Cell wall/membrane/envelope biogenesis	hypothetical protein JCGZ_07615 [Jatropha curcas]
gene12292	LOC107420072	3.64807	2.28558	2.24271	2.70961	1.79966	1.95096	0.222981	0.354864	0.215516	0.34269	0.113424	0.07584	0.71565	-0.274712	normal	7.65245e-10	-3.58921	down	2.55512e-10	-4.09839	down	--	--	--	--	--	--	--	--	--	S	Function unknown	PREDICTED: uncharacterized protein LOC103952602 [Pyrus x bretschneideri]
gene12294	LOC107420160	22.8791	29.6838	28.3645	71.9269	77.1793	40.8463	99.352	50.9394	52.7863	101.29	113.853	59.4988	0.000144533	1.15901	up	0.00228539	1.08817	up	3.54924e-09	1.50277	up	--	--	Molecular Function: binding (GO:0005488);;	--	--	[R]	General function prediction only	PPR repeat family;; PPR repeat;; Domain of unknown function (DUF3594);; PPR repeat;; Pentatricopeptide repeat domain;; PHD-finger	PHD finger protein ALFIN-LIKE 5, N-terminally processed GN=AL5 OS=Arabidopsis thaliana (Mouse-ear cress) PE=2 SV=1	R	General function prediction only	Pentatricopeptide repeat superfamily protein, putative [Theobroma cacao]
gene12298	LOC107420073	0	0	0	0.133246	0.655648	0.530603	2.01443	2.03882	1.78961	0.802688	1.57424	2.04311	--	--	--	4.96436e-15	Inf	up	--	--	--	[O]	Posttranslational modification, protein turnover, chaperones	Cellular Component: cytoplasm (GO:0005737);; Biological Process: protein folding (GO:0006457);; Biological Process: response to heat (GO:0009408);; Biological Process: response to high light intensity (GO:0009644);; Biological Process: response to endoplasmic reticulum stress (GO:0034976);; Biological Process: response to hydrogen peroxide (GO:0042542);;	K13993|5.63351e-72|cit:102608313|K13993 HSP20 family protein | (RefSeq) 17.7 kDa class II heat shock protein	Protein processing in endoplasmic reticulum (ko04141)	[O]	Posttranslational modification, protein turnover, chaperones	Hsp20/alpha crystallin family	17.6 kDa class II heat shock protein GN=HSP17.6 OS=Arabidopsis thaliana (Mouse-ear cress) PE=2 SV=1	O	Posttranslational modification, protein turnover, chaperones	hypothetical protein L484_003775 [Morus notabilis]
gene12299	LOC107420074	0	0.042332	0.176683	0.025865	0.022517	0.276586	0.668558	0.637133	0.663137	0.966245	0.894441	0.971628	--	--	--	--	--	--	6.28683e-06	3.30524	up	[O]	Posttranslational modification, protein turnover, chaperones	--	--	--	[O]	Posttranslational modification, protein turnover, chaperones	Hsp20/alpha crystallin family	18.8 kDa class II heat shock protein GN=SHSP-2 OS=Ipomoea nil (Japanese morning glory) PE=2 SV=1	O	Posttranslational modification, protein turnover, chaperones	PREDICTED: 17.1 kDa class II heat shock protein-like [Eucalyptus grandis]
gene12300	LOC107420159	8.05505	9.7851	11.1526	121.161	79.118	82.8461	65.2764	53.4446	53.6065	72.0444	65.0484	58.4814	1.65064e-11	3.34984	up	1.79808e-19	2.30497	up	2.11866e-20	2.51094	up	[O]	Posttranslational modification, protein turnover, chaperones	Cellular Component: cytoplasm (GO:0005737);; Biological Process: protein folding (GO:0006457);; Biological Process: hyperosmotic response (GO:0006972);; Biological Process: response to heat (GO:0009408);; Biological Process: response to high light intensity (GO:0009644);; Biological Process: response to hydrogen peroxide (GO:0042542);; Molecular Function: unfolded protein binding (GO:0051082);;	K13993|5.39475e-80|vvi:100261109|K13993 HSP20 family protein | (RefSeq) 17.3 kDa class II heat shock protein	Protein processing in endoplasmic reticulum (ko04141)	[O]	Posttranslational modification, protein turnover, chaperones	Hsp20/alpha crystallin family	17.9 kDa class II heat shock protein GN=HSP17.9-D OS=Glycine max (Soybean) PE=3 SV=1	O	Posttranslational modification, protein turnover, chaperones	cytosolic class II low molecular weight heat shock protein [Prunus dulcis]
gene12306	LOC107420078	3.03138	3.3296	4.29674	4.79197	4.61079	4.71936	2.42105	1.30016	2.16591	0.747555	1.33543	1.30062	0.481588	0.443764	normal	0.0346962	-1.14927	normal	0.000743319	-2.03234	down	[M]	Cell wall/membrane/envelope biogenesis	Cellular Component: plasma membrane (GO:0005886);; Biological Process: lipid biosynthetic process (GO:0008610);;	K13384|0|mdm:103455798|K13384 (S)-coclaurine N-methyltransferase [EC:2.1.1.140] | (RefSeq) (S)-coclaurine N-methyltransferase-like	Isoquinoline alkaloid biosynthesis (ko00950)	--	--	Mycolic acid cyclopropane synthetase;; Methyltransferase domain;; Methyltransferase domain;; Methyltransferase domain;; Methyltransferase domain;; Methyltransferase domain;; Methyltransferase small domain;; Protein-L-isoaspartate(D-aspartate) O-methyltransferase (PCMT);; rRNA small subunit methyltransferase G;; Putative methyltransferase	(S)-coclaurine N-methyltransferase OS=Thalictrum flavum subsp. glaucum (Yellow meadow rue) PE=1 SV=1	R	General function prediction only	PREDICTED: (S)-coclaurine N-methyltransferase-like [Malus domestica]
gene12308	LOC107420043	3.64869	2.33303	2.64886	6.6775	7.40394	7.34049	17.9018	19.8532	15.8888	6.70411	4.20837	4.7878	0.00196954	1.37883	up	1.26463e-12	2.29927	up	0.249027	0.635979	normal	[M]	Cell wall/membrane/envelope biogenesis	Cellular Component: plasma membrane (GO:0005886);; Molecular Function: methyltransferase activity (GO:0008168);; Biological Process: lipid biosynthetic process (GO:0008610);; Biological Process: methylation (GO:0032259);;	K13384|2.53276e-164|mdm:103455798|K13384 (S)-coclaurine N-methyltransferase [EC:2.1.1.140] | (RefSeq) (S)-coclaurine N-methyltransferase-like	Isoquinoline alkaloid biosynthesis (ko00950)	--	--	Mycolic acid cyclopropane synthetase;; Methyltransferase domain;; Methyltransferase domain;; Methyltransferase domain;; Methyltransferase domain;; Methyltransferase domain;; Methyltransferase small domain;; Putative methyltransferase;; Protein-L-isoaspartate(D-aspartate) O-methyltransferase (PCMT);; rRNA small subunit methyltransferase G	(S)-coclaurine N-methyltransferase OS=Thalictrum flavum subsp. glaucum (Yellow meadow rue) PE=1 SV=1	R	General function prediction only	PREDICTED: (S)-coclaurine N-methyltransferase-like [Malus domestica]
gene1231	LOC107420278	9.97011	9.47278	11.3184	15.5686	16.1624	15.9417	25.1402	25.1776	24.5089	21.364	23.3841	21.946	0.00836108	0.678171	normal	6.17398e-07	1.00228	up	0.000123775	0.867283	normal	[R]	General function prediction only	Biological Process: telomere maintenance (GO:0000723);; Biological Process: response to stimulus (GO:0050896);;	K15450|0|pper:PRUPE_ppa000678mg|K15450 tRNA wybutosine-synthesizing protein 3 [EC:2.1.1.282] | (RefSeq) hypothetical protein	--	[R]	General function prediction only	Methyltransferase TYW3;; Galactose oxidase, central domain;; Met-10+ like-protein;; Kelch motif;; Galactose oxidase, central domain;; Kelch motif;; Kelch motif;; Kelch motif	tRNA wybutosine-synthesizing protein 2 homolog GN=At4g04670 OS=Arabidopsis thaliana (Mouse-ear cress) PE=2 SV=1	R	General function prediction only	tRNA wybutosine-synthesizing protein [Morus notabilis]
gene12311	LOC107420083	1.61747	1.677	0.587409	2.57973	3.25755	5.05981	5.62179	10.7991	6.74744	3.93234	4.74083	4.75345	0.0696	1.31108	normal	0.000405327	2.00614	up	0.0218965	1.50813	normal	--	--	Cellular Component: nucleus (GO:0005634);;	K17968|3.50623e-39|tcc:TCM_037337|K17968 TRIAP1/MDM35 family protein | (RefSeq) hypothetical protein	--	[S]	Function unknown	Uncharacterised protein family (UPF0203)	Uncharacterized protein At4g33100 GN=At4g33100 OS=Arabidopsis thaliana (Mouse-ear cress) PE=3 SV=1	S	Function unknown	Uncharacterized protein TCM_037337 [Theobroma cacao]
gene12319	LOC107420104	1.80681	2.6837	2.24193	0.764967	0.38285	0.716117	0.244068	0.300226	0.127309	0.123933	2.00569	1.24598	0.00308543	-1.75661	down	1.74415e-09	-3.53831	down	0.0390163	-1.2289	normal	--	--	Cellular Component: plasmodesma (GO:0009506);; Cellular Component: Golgi transport complex (GO:0017119);;	K20295|0|pmum:103320585|K20295 conserved oligomeric Golgi complex subunit 8 | (RefSeq) conserved oligomeric Golgi complex subunit 8	--	[U]	Intracellular trafficking, secretion, and vesicular transport	Dor1-like family;; Vps51/Vps67	--	U	Intracellular trafficking, secretion, and vesicular transport	hypothetical protein L484_002999 [Morus notabilis]
gene1232	LOC107420772	945.784	1076.61	1150.02	731.48	823.457	761.953	342.292	299.352	294.431	242.327	222.846	214.699	0.244707	-0.396937	normal	1.33583e-09	-2.02675	down	5.03852e-12	-2.46531	down	[P]	Inorganic ion transport and metabolism	Molecular Function: peroxidase activity (GO:0004601);; Biological Process: water transport (GO:0006833);; Biological Process: response to oxidative stress (GO:0006979);; Biological Process: response to salt stress (GO:0009651);; Biological Process: response to fructose (GO:0009750);; Biological Process: cysteine biosynthetic process (GO:0019344);; Biological Process: glucosinolate biosynthetic pr…	K00430|0|cit:102631301|K00430 peroxidase [EC:1.11.1.7] | (RefSeq) peroxidase 42	Phenylpropanoid biosynthesis (ko00940)	--	--	Peroxidase	Peroxidase 42 (Precursor) OS=Arabidopsis thaliana (Mouse-ear cress) PE=1 SV=2	G	Carbohydrate transport and metabolism	PREDICTED: peroxidase 42-like [Citrus sinensis]
gene12326	LOC107420034	0.028421	0.268555	0.181886	0.632418	1.62374	1.63874	0.453085	0.58108	0.606832	0.130588	0.346205	0.073861	0.00253292	2.74996	up	0.0392409	1.39246	normal	--	--	--	[RTKL]	General function prediction only;; Signal transduction mechanisms;; Transcription;; Replication, recombination and repair	Molecular Function: nucleotide binding (GO:0000166);; Molecular Function: protein kinase activity (GO:0004672);; Biological Process: phosphorylation (GO:0016310);; Cellular Component: intracellular part (GO:0044424);;	K02218|4.84802e-29|pop:POPTR_0018s07090g|K02218 casein kinase 1 [EC:2.7.11.1] | (RefSeq) casein kinase family protein	--	[T]	Signal transduction mechanisms	Protein kinase domain;; Protein tyrosine kinase	Casein kinase I isoform delta-like GN=At4g26100 OS=Arabidopsis thaliana (Mouse-ear cress) PE=2 SV=2	T	Signal transduction mechanisms	putative protein kinase ADK1 [Oryza sativa Japonica Group]
gene12327	LOC107420134	4.35841	3.61104	3.06332	6.7056	10.5231	7.343	8.1937	5.8444	7.95066	2.42629	8.59156	2.46801	0.0029585	1.05114	up	0.687601	0.201846	normal	0.741737	-0.220916	normal	--	--	Molecular Function: transporter activity (GO:0005215);; Cellular Component: mitochondrial inner membrane (GO:0005743);; Biological Process: mitochondrial transport (GO:0006839);; Cellular Component: integral component of membrane (GO:0016021);; Biological Process: transmembrane transport (GO:0055085);;	--	--	[C]	Energy production and conversion	Mitochondrial carrier protein	Mitochondrial adenine nucleotide transporter ADNT1 OS=Arabidopsis thaliana (Mouse-ear cress) PE=2 SV=1	C	Energy production and conversion	Mitochondrial substrate carrier family protein B [Morus notabilis]
gene12328	LOC107420133	20.9432	29.7234	28.3175	16.6741	17.3327	16.1597	16.0785	16.1804	14.3012	9.1254	11.1601	10.348	0.0157122	-0.635936	normal	1.81089e-06	-1.01193	down	7.50658e-12	-1.63842	down	--	--	Biological Process: zinc II ion transport (GO:0006829);; Biological Process: single-organism cellular process (GO:0044763);;	--	--	--	--	--	--	S	Function unknown	hypothetical protein L484_019483 [Morus notabilis]
gene12329	LOC107420144	0.670362	1.77782	1.05519	0.058871	0.15464	0.031003	0.022931	0.020204	0.06107	0.267138	0	0	1.70948e-06	-3.72291	down	1.73635e-09	-4.94609	down	1.07963e-07	-4.10053	down	--	--	Molecular Function: calmodulin binding (GO:0005516);;	--	--	--	--	IQ calmodulin-binding motif	Protein IQ-DOMAIN 1 GN=IQD1 OS=Arabidopsis thaliana (Mouse-ear cress) PE=1 SV=1	S	Function unknown	Protein IQ-DOMAIN 1 [Morus notabilis]
gene12330	LOC107420143	26.183	26.2855	21.7596	9.40219	8.04938	8.50022	5.76192	6.50157	5.48465	4.65042	4.3075	4.44097	4.89875e-09	-1.43429	down	7.51104e-25	-2.31437	down	1.70298e-25	-2.65913	down	[Q]	Secondary metabolites biosynthesis, transport and catabolism	Molecular Function: iron ion binding (GO:0005506);; Molecular Function: electron carrier activity (GO:0009055);; Molecular Function: heme binding (GO:0020037);; Biological Process: oxidation-reduction process (GO:0055114);; Molecular Function: aromatase activity (GO:0070330);;	K20771|0|pmum:103320572|K20771 carlactone C-19 oxidase [EC:1.14.-.-] | (RefSeq) cytochrome P450 711A1-like	--	[Q]	Secondary metabolites biosynthesis, transport and catabolism	Cytochrome P450	Cytochrome P450 711A1 OS=Arabidopsis thaliana (Mouse-ear cress) PE=2 SV=1	Q	Secondary metabolites biosynthesis, transport and catabolism	PREDICTED: cytochrome P450 711A1-like [Prunus mume]
gene12331	LOC107420051	8.93069	6.52867	6.27094	10.2205	20.6509	15.9781	12.864	22.1867	14.467	24.9151	28.892	35.9103	0.0386399	1.10889	normal	0.0292635	0.879171	normal	9.2007e-12	1.71844	up	[K]	Transcription	Molecular Function: DNA binding (GO:0003677);; Biological Process: regulation of transcription, DNA-templated (GO:0006355);; Biological Process: response to heat (GO:0009408);;	K09419|3.12879e-161|tcc:TCM_037308|K09419 heat shock transcription factor, other eukaryote | (RefSeq) Heat shock transcription factor A2 isoform 1	--	[K]	Transcription	HSF-type DNA-binding	Heat shock factor protein HSF30 GN=HSF30 OS=Solanum peruvianum (Peruvian tomato) PE=2 SV=1	K	Transcription	Heat shock transcription factor A2 isoform 4 [Theobroma cacao]
gene12332	LOC107420156	12.2023	6.02754	5.23397	13.0096	9.18722	9.10868	24.7547	28.486	27.0101	10.2255	21.8389	27.3668	0.296368	0.673509	normal	7.3506e-08	1.66472	up	0.10976	1.19268	normal	--	--	Cellular Component: cytoplasm (GO:0005737);; Molecular Function: electron carrier activity (GO:0009055);; Molecular Function: protein disulfide oxidoreductase activity (GO:0015035);; Biological Process: cell redox homeostasis (GO:0045454);; Biological Process: anther development (GO:0048653);;	K03676|3.04826e-62|mdm:103415396|K03676 glutaredoxin 3 | (RefSeq) glutaredoxin-C6-like	--	[O]	Posttranslational modification, protein turnover, chaperones	Glutaredoxin	Glutaredoxin-C6 GN=F26P21.160 OS=Arabidopsis thaliana (Mouse-ear cress) PE=2 SV=2	O	Posttranslational modification, protein turnover, chaperones	glutaredoxin 2 [Hevea brasiliensis]
gene12333	LOC107420065	1.89925	2.43513	2.17432	3.61083	5.24759	4.14041	7.64536	7.16787	6.13537	7.4024	8.28151	8.34434	0.0312775	1.21412	normal	0.000530042	1.60969	up	2.23445e-05	2.00005	up	--	--	Molecular Function: ATP transmembrane transporter activity (GO:0005347);; Cellular Component: mitochondrial inner membrane (GO:0005743);; Biological Process: mitochondrial transport (GO:0006839);; Biological Process: ATP transport (GO:0015867);; Cellular Component: integral component of membrane (GO:0016021);; Biological Process: anther development (GO:0048653);; Biological Process: transmembrane…	K05863|0|tcc:TCM_037305|K05863 solute carrier family 25 (mitochondrial adenine nucleotide translocator), member 4/5/6/31 | (RefSeq) Mitochondrial substrate carrier family protein	--	[C]	Energy production and conversion	Mitochondrial carrier protein	Probable ADP,ATP carrier protein At5g56450 GN=At5g56450 OS=Arabidopsis thaliana (Mouse-ear cress) PE=2 SV=1	C	Energy production and conversion	Mitochondrial substrate carrier family protein [Theobroma cacao]
gene12337	LOC107420041	39.9574	27.9387	53.0033	51.371	50.0018	70.1518	175.94	122.992	179.261	154.093	121.766	124.829	0.18148	0.527655	normal	1.70871e-07	1.69465	up	2.05994e-08	1.44418	up	[MG]	Cell wall/membrane/envelope biogenesis;; Carbohydrate transport and metabolism	Molecular Function: nucleotide binding (GO:0000166);; Molecular Function: sulfotransferase activity (GO:0008146);; Molecular Function: zinc ion binding (GO:0008270);; Cellular Component: chloroplast (GO:0009507);; Biological Process: cellular response to phosphate starvation (GO:0016036);; Biological Process: galactolipid biosynthetic process (GO:0019375);; Biological Process: sulfolipid biosynth…	K06118|0|pper:PRUPE_ppa005001mg|K06118 UDP-sulfoquinovose synthase [EC:3.13.1.1] | (RefSeq) hypothetical protein	Amino sugar and nucleotide sugar metabolism (ko00520);; Glycerolipid metabolism (ko00561)	[M]	Cell wall/membrane/envelope biogenesis	NAD dependent epimerase/dehydratase family	UDP-sulfoquinovose synthase, chloroplastic (Precursor) GN=SQD1 OS=Spinacia oleracea (Spinach) PE=1 SV=1	M	Cell wall/membrane/envelope biogenesis	PREDICTED: UDP-sulfoquinovose synthase, chloroplastic [Prunus mume]
gene12338	LOC107420047	0.972104	0.616435	0.471172	0.153027	0.077014	0.14501	0.197666	0.074133	0.076006	0.109938	0.056852	0.01301	0.00388237	-2.27524	down	7.67114e-05	-2.7399	down	1.8668e-06	-3.56387	down	[CI]	Energy production and conversion;; Lipid transport and metabolism	Molecular Function: iron ion binding (GO:0005506);; Biological Process: fatty acid biosynthetic process (GO:0006633);; Molecular Function: oxidoreductase activity, acting on paired donors, with oxidation of a pair of donors resulting in the reduction of molecular oxygen to two molecules of water (GO:0016717);; Molecular Function: heme binding (GO:0020037);; Molecular Function: sphingolipid delta-…	K13076|0|tcc:TCM_037294|K13076 Delta8-fatty-acid desaturase [EC:1.14.19.4] | (RefSeq) Fatty acid/sphingolipid desaturase	--	[I]	Lipid transport and metabolism	Fatty acid desaturase;; Cytochrome b5-like Heme/Steroid binding domain	Delta(8)-fatty-acid desaturase GN=sld1 OS=Helianthus annuus (Common sunflower) PE=1 SV=1	I	Lipid transport and metabolism	Fatty acid/sphingolipid desaturase [Theobroma cacao]
gene1234	LOC107419468	10.7101	8.14043	8.39016	9.6095	11.125	9.42802	9.85708	8.23833	8.92441	4.54431	5.17349	4.86998	0.702182	0.177665	normal	0.391294	-0.294658	normal	0.00108985	-1.17175	down	[RTKL]	General function prediction only;; Signal transduction mechanisms;; Transcription;; Replication, recombination and repair	Molecular Function: protein serine/threonine kinase activity (GO:0004674);; Molecular Function: calcium ion binding (GO:0005509);; Molecular Function: ATP binding (GO:0005524);; Biological Process: protein phosphorylation (GO:0006468);;	K13412|0|pmum:103324535|K13412 calcium-dependent protein kinase [EC:2.7.11.1] | (RefSeq) calcium-dependent protein kinase 2-like	Plant-pathogen interaction (ko04626)	[T]	Signal transduction mechanisms	Protein kinase domain;; EF hand;; EF-hand domain pair;; Protein tyrosine kinase;; EF-hand domain pair;; EF-hand domain;; EF hand;; Cytoskeletal-regulatory complex EF hand;; Secreted protein acidic and rich in cysteine Ca binding region	Calcium-dependent protein kinase 2 GN=CPK2 OS=Zea mays (Maize) PE=2 SV=1	T	Signal transduction mechanisms	PREDICTED: LOW QUALITY PROTEIN: calcium-dependent protein kinase 2-like [Prunus mume]
gene12344	LOC107420163	60.1346	45.7258	46.9234	37.33	41.4867	47.0527	49.421	49.4034	50.0995	23.5834	24.4892	23.6237	0.473402	-0.21705	normal	0.187147	-0.292094	normal	1.41884e-08	-1.25218	down	--	--	Molecular Function: zinc ion transmembrane transporter activity (GO:0005385);; Cellular Component: integral component of membrane (GO:0016021);; Molecular Function: 2-alkenal reductase [NAD(P)] activity (GO:0032440);; Biological Process: oxidation-reduction process (GO:0055114);; Biological Process: zinc II ion transmembrane transport (GO:0071577);;	K14709|0|pxb:103952105|K14709 solute carrier family 39 (zinc transporter), member 1/2/3 | (RefSeq) zinc transporter 4, chloroplastic	--	[P]	Inorganic ion transport and metabolism	ZIP Zinc transporter	Fe(2+) transport protein 3, chloroplastic (Precursor) GN=IRT3 OS=Arabidopsis thaliana (Mouse-ear cress) PE=2 SV=3	P	Inorganic ion transport and metabolism	PREDICTED: zinc transporter 4, chloroplastic-like isoform X1 [Pyrus x bretschneideri]
gene12346	LOC107420088	17.3194	13.6669	14.2314	28.1294	33.5271	36.864	43.5862	39.2911	46.2167	33.8817	36.9428	35.4359	1.46305e-05	1.18044	up	1.32698e-07	1.24235	up	0.000369736	0.984847	normal	[K]	Transcription	--	--	--	[K]	Transcription	GATA zinc finger	Putative GATA transcription factor 22 GN=GATA22 OS=Arabidopsis thaliana (Mouse-ear cress) PE=3 SV=1	K	Transcription	Putative GATA transcription factor 22 [Morus notabilis]
gene12347	LOC107420125	1167.82	777.189	763.73	808.904	894.31	897.012	376.259	388.48	383.724	185.923	189.479	189.888	0.981638	-0.00468093	normal	0.00143917	-1.50647	down	1.13645e-06	-2.50709	down	[E]	Amino acid transport and metabolism	Molecular Function: glycine dehydrogenase (decarboxylating) activity (GO:0004375);; Molecular Function: ATP binding (GO:0005524);; Cellular Component: mitochondrion (GO:0005739);; Biological Process: glycine catabolic process (GO:0006546);; Cellular Component: chloroplast envelope (GO:0009941);; Molecular Function: pyridoxal phosphate binding (GO:0030170);; Biological Process: response to cadmium…	K00281|0|mdm:103455829|K00281 glycine dehydrogenase [EC:1.4.4.2] | (RefSeq) glycine dehydrogenase (decarboxylating), mitochondrial	Glycine, serine and threonine metabolism (ko00260);; Glyoxylate and dicarboxylate metabolism (ko00630);; Carbon metabolism (ko01200)	[E]	Amino acid transport and metabolism	Glycine cleavage system P-protein;; Beta-eliminating lyase;; Aminotransferase class-V	Glycine dehydrogenase (decarboxylating), mitochondrial (Precursor) GN=GDCSP OS=Solanum tuberosum (Potato) PE=2 SV=1	E	Amino acid transport and metabolism	PREDICTED: glycine dehydrogenase (decarboxylating), mitochondrial isoform X2 [Pyrus x bretschneideri]
gene12352	LOC107420139	0.017926	0.355009	0.431953	0.138292	1.01329	0.457243	3.7517	2.5054	2.93189	0.194901	0.035234	0.019918	--	--	--	5.32534e-06	2.75529	up	--	--	--	[TZDR]	Signal transduction mechanisms;; Cytoskeleton;; Cell cycle control, cell division, chromosome partitioning;; General function prediction only	Molecular Function: catalytic activity (GO:0003824);; Molecular Function: calcium ion binding (GO:0005509);; Biological Process: metabolic process (GO:0008152);;	K06268|4.80979e-134|pper:PRUPE_ppa010315mg|K06268 serine/threonine-protein phosphatase 2B regulatory subunit | (RefSeq) hypothetical protein	--	[T]	Signal transduction mechanisms	EF-hand domain pair;; EF hand;; EF-hand domain;; EF-hand domain pair;; EF hand	Calcineurin B-like protein 10 GN=CBL10 OS=Arabidopsis thaliana (Mouse-ear cress) PE=1 SV=1	T	Signal transduction mechanisms	PREDICTED: calcineurin B-like protein 10 isoform X2 [Prunus mume]
gene12353	LOC107420138	0.973835	0.627203	0.933845	1.3347	1.68241	2.97569	3.64798	5.34857	4.68184	8.54941	12.6889	11.6913	0.0372262	1.40279	normal	3.50841e-05	2.19427	up	1.83848e-13	3.4565	up	--	--	Molecular Function: catalytic activity (GO:0003824);; Molecular Function: calcium ion binding (GO:0005509);; Biological Process: metabolic process (GO:0008152);;	K06268|3.93792e-148|pper:PRUPE_ppa010315mg|K06268 serine/threonine-protein phosphatase 2B regulatory subunit | (RefSeq) hypothetical protein	--	[T]	Signal transduction mechanisms	EF hand;; EF-hand domain pair;; EF-hand domain;; EF-hand domain pair;; EF hand	Calcineurin B-like protein 10 GN=CBL10 OS=Arabidopsis thaliana (Mouse-ear cress) PE=1 SV=1	T	Signal transduction mechanisms	hypothetical protein PRUPE_ppa010315mg [Prunus persica]
gene12354	LOC107420137	5.3619	6.50563	6.8919	6.21377	6.8869	6.9474	9.96501	10.5679	10.3422	13.589	14.2789	16.7461	0.89696	-0.0752372	normal	0.318087	0.338098	normal	0.000278578	1.04605	up	[BQ]	Chromatin structure and dynamics;; Secondary metabolites biosynthesis, transport and catabolism	Molecular Function: histone deacetylase activity (GO:0004407);; Biological Process: histone deacetylation (GO:0016575);;	K11418|0|pmum:103320545|K11418 histone deacetylase 11 [EC:3.5.1.98] | (RefSeq) histone deacetylase 2	--	[B]	Chromatin structure and dynamics	Histone deacetylase domain	Histone deacetylase 2 GN=HDA2 OS=Arabidopsis thaliana (Mouse-ear cress) PE=2 SV=2	B	Chromatin structure and dynamics	PREDICTED: histone deacetylase 2 [Prunus mume]
gene12356	LOC107420077	5.06363	5.67157	4.59874	10.2233	13.9411	15.9766	14.8343	15.0929	14.1919	7.33981	9.30295	10.9531	0.000194152	1.3989	up	0.00104955	1.17044	up	0.286314	0.512982	normal	--	--	Molecular Function: nucleic acid binding (GO:0003676);;	--	--	--	--	Myb-like DNA-binding domain	Transcription factor DIVARICATA GN=DIVARICATA OS=Antirrhinum majus (Garden snapdragon) PE=2 SV=1	K	Transcription	Myb transcription factor family protein, putative [Theobroma cacao]
gene12357	LOC107420095	9.14578	6.52237	8.37457	5.17564	5.46058	4.95954	3.76913	3.25662	3.3157	2.24786	2.13247	2.44581	0.362526	-0.565908	normal	0.00284619	-1.47588	down	0.000206372	-2.05385	down	--	--	Molecular Function: receptor activity (GO:0004872);; Biological Process: fatty acid catabolic process (GO:0009062);; Biological Process: abscisic acid-activated signaling pathway (GO:0009738);; Molecular Function: protein homodimerization activity (GO:0042803);;	--	--	--	--	Polyketide cyclase / dehydrase and lipid transport;; Pathogenesis-related protein Bet v I family	Abscisic acid receptor PYL2 GN=T19L18.15 OS=Arabidopsis thaliana (Mouse-ear cress) PE=1 SV=1	R	General function prediction only	PREDICTED: abscisic acid receptor PYL2 isoform X2 [Cucumis melo]
gene12359	LOC107420085	3.91729	5.45508	4.97085	1.6121	1.68324	1.84753	4.1733	3.02518	3.05858	0.813668	1.07197	1.42766	0.0132511	-1.45455	normal	0.155241	-0.770743	normal	0.00019532	-2.21902	down	--	--	Biological Process: metabolic process (GO:0008152);; Molecular Function: phosphatase activity (GO:0016791);;	K13248|8.53245e-118|vvi:100247400|K13248 pyridoxal phosphate phosphatase PHOSPHO2 [EC:3.1.3.74] | (RefSeq) inorganic pyrophosphatase 3	Vitamin B6 metabolism (ko00750)	[R]	General function prediction only	Putative Phosphatase;; haloacid dehalogenase-like hydrolase;; Haloacid dehalogenase-like hydrolase	Inorganic pyrophosphatase 1 GN=PS2 OS=Arabidopsis thaliana (Mouse-ear cress) PE=1 SV=1	R	General function prediction only	Inorganic pyrophosphatase 2 [Morus notabilis]
gene1236	LOC107419537	8.66981	9.42063	10.865	5.01036	4.38873	4.99934	9.06098	8.91595	9.04446	6.17976	5.24363	4.97241	0.00813183	-0.915446	normal	0.27964	-0.35337	normal	0.00162733	-1.05635	down	--	--	--	--	--	--	--	--	--	S	Function unknown	PREDICTED: uncharacterized protein LOC100245273 [Vitis vinifera]
gene12360	LOC107420081	10.1256	10.4255	9.74405	2.87382	3.70123	2.72573	2.11232	2.58999	2.00435	2.16043	4.1437	4.3837	0.000177402	-1.59826	down	3.31759e-09	-2.38894	down	0.000102973	-1.66462	down	--	--	Biological Process: cell differentiation (GO:0030154);;	--	--	[S]	Function unknown	Ndr family;; Alpha/beta hydrolase family	Pollen-specific protein SF21 GN=SF21 OS=Helianthus annuus (Common sunflower) PE=2 SV=1	R	General function prediction only	PREDICTED: pollen-specific protein SF21 [Prunus mume]
gene12372	LOC107420110	6.00082	4.69537	4.96412	4.1181	3.96663	4.89494	7.84837	8.72321	8.30042	16.4196	12.1633	11.7014	0.774399	-0.176754	normal	0.227484	0.470109	normal	0.000609388	1.17038	up	--	--	Molecular Function: acetylglucosaminyltransferase activity (GO:0008375);; Cellular Component: membrane (GO:0016020);;	--	--	--	--	Core-2/I-Branching enzyme	--	S	Function unknown	PREDICTED: uncharacterized protein LOC103320525 [Prunus mume]
gene12379	LOC107420178	1.17459	1.19198	1.14438	2.16818	2.00169	1.9546	0.424976	0.451382	0.66285	0.070096	0.400338	0.570184	0.305847	0.862236	normal	0.0330355	-1.43965	normal	0.00560741	-1.97435	down	--	--	--	--	--	--	--	--	--	S	Function unknown	hypothetical protein L484_021937 [Morus notabilis]
gene1238	LOC107421095	0	0	0	0.061711	0	0	0.137391	0.254242	0.293967	1.45934	2.65961	2.44722	--	--	--	--	--	--	4.17437e-13	Inf	up	--	--	--	--	--	--	--	Domain of unknown function (DUF4228)	--	S	Function unknown	hypothetical protein L484_006299 [Morus notabilis]
gene12381	LOC107420179	33.6778	23.0794	23.3712	25.9278	31.965	31.1859	18.9222	21.1563	16.9364	10.7003	16.8873	15.6674	0.558545	0.206333	normal	0.00887865	-0.759621	normal	0.0003852	-1.13982	down	[G]	Carbohydrate transport and metabolism	Cellular Component: cytosol (GO:0005829);; Biological Process: glycogen biosynthetic process (GO:0005978);; Molecular Function: glucose-1-phosphate adenylyltransferase activity (GO:0008878);; Cellular Component: chloroplast (GO:0009507);; Biological Process: starch biosynthetic process (GO:0019252);;	K00975|0|pper:PRUPE_ppa004135mg|K00975 glucose-1-phosphate adenylyltransferase [EC:2.7.7.27] | (RefSeq) hypothetical protein	Starch and sucrose metabolism (ko00500);; Amino sugar and nucleotide sugar metabolism (ko00520)	[M]	Cell wall/membrane/envelope biogenesis	Nucleotidyl transferase	Glucose-1-phosphate adenylyltransferase large subunit, chloroplastic/amyloplastic (Precursor) GN=AGPS1 OS=Beta vulgaris (Sugar beet) PE=2 SV=1	M	Cell wall/membrane/envelope biogenesis	hypothetical protein PRUPE_ppa004135mg [Prunus persica]
gene12383	LOC107420289	8.42906	13.7987	13.514	6.38209	2.89487	3.14201	3.12178	3.05509	2.18116	1.07007	1.06426	0.709949	0.00211029	-1.45458	down	4.75119e-09	-2.35933	down	9.23375e-17	-3.87579	down	[MG]	Cell wall/membrane/envelope biogenesis;; Carbohydrate transport and metabolism	Molecular Function: nucleotide binding (GO:0000166);; Biological Process: anthocyanin-containing compound biosynthetic process (GO:0009718);; Biological Process: cellular metabolic process (GO:0044237);; Molecular Function: dihydrokaempferol 4-reductase activity (GO:0045552);; Molecular Function: coenzyme binding (GO:0050662);; Biological Process: oxidation-reduction process (GO:0055114);;	K13082|0|pper:PRUPE_ppa008069mg|K13082 bifunctional dihydroflavonol 4-reductase/flavanone 4-reductase [EC:1.1.1.219 1.1.1.234] | (RefSeq) hypothetical protein	Flavonoid biosynthesis (ko00941)	[V]	Defense mechanisms	NAD dependent epimerase/dehydratase family;; 3-beta hydroxysteroid dehydrogenase/isomerase family;; NADH(P)-binding;; Male sterility protein;; NmrA-like family;; short chain dehydrogenase;; KR domain	Bifunctional dihydroflavonol 4-reductase/flavanone 4-reductase GN=DFR OS=Malus domestica (Apple) PE=1 SV=1	Q	Secondary metabolites biosynthesis, transport and catabolism	dihydroflavonol 4-reductase [Prunus avium]
gene12386	LOC107420293	11.0587	16.0049	16.4475	4.12647	1.28865	0.975094	0.863792	1.16152	1.08435	0.179403	0.630356	0.971497	6.73631e-11	-2.68786	down	2.44927e-26	-4.06292	down	2.4375e-28	-4.85372	down	[MG]	Cell wall/membrane/envelope biogenesis;; Carbohydrate transport and metabolism	Molecular Function: nucleotide binding (GO:0000166);; Biological Process: anthocyanin-containing compound biosynthetic process (GO:0009718);; Biological Process: cellular metabolic process (GO:0044237);; Molecular Function: dihydrokaempferol 4-reductase activity (GO:0045552);; Molecular Function: flavanone 4-reductase activity (GO:0047890);; Molecular Function: coenzyme binding (GO:0050662);; Bio…	K13082|0|vvi:100233141|K13082 bifunctional dihydroflavonol 4-reductase/flavanone 4-reductase [EC:1.1.1.219 1.1.1.234] | (RefSeq) DFR, FNR, dfr1; dihydroflavonol reductase	Flavonoid biosynthesis (ko00941)	[V]	Defense mechanisms	NAD dependent epimerase/dehydratase family;; 3-beta hydroxysteroid dehydrogenase/isomerase family;; NADH(P)-binding;; Male sterility protein;; NmrA-like family;; short chain dehydrogenase;; KR domain;; Polysaccharide biosynthesis protein	Bifunctional dihydroflavonol 4-reductase/flavanone 4-reductase GN=DFR OS=Malus domestica (Apple) PE=1 SV=1	Q	Secondary metabolites biosynthesis, transport and catabolism	dihydroflavonol-4-reductase [Vitis rotundifolia]
gene12387	LOC107420219	4.88999	8.37068	7.83938	10.4484	11.7953	10.1867	19.4712	16.8402	17.4076	14.2064	17.5914	16.3456	0.0854162	0.694026	normal	0.000136587	1.16114	up	0.00458154	0.987064	normal	[E]	Amino acid transport and metabolism	Molecular Function: ornithine carbamoyltransferase activity (GO:0004585);; Biological Process: purine nucleotide biosynthetic process (GO:0006164);; Biological Process: ornithine metabolic process (GO:0006591);; Cellular Component: chloroplast stroma (GO:0009570);; Molecular Function: amino acid binding (GO:0016597);; Biological Process: plant ovule development (GO:0048481);;	K00611|0|pper:PRUPE_ppa007159mg|K00611 ornithine carbamoyltransferase [EC:2.1.3.3] | (RefSeq) hypothetical protein	Arginine biosynthesis (ko00220);; Biosynthesis of amino acids (ko01230)	[E]	Amino acid transport and metabolism	Aspartate/ornithine carbamoyltransferase, Asp/Orn binding domain;; Aspartate/ornithine carbamoyltransferase, carbamoyl-P binding domain	Ornithine carbamoyltransferase, chloroplastic (Precursor) GN=ARGF OS=Pisum sativum (Garden pea) PE=2 SV=1	E	Amino acid transport and metabolism	Ornithine carbamoyltransferase [Morus notabilis]
gene12391	LOC107420288	9.4758	7.8348	7.77346	6.532	7.38394	5.8086	7.70786	4.08611	5.69586	2.41904	6.68187	4.26494	0.394218	-0.281164	normal	0.00463941	-0.737652	normal	0.000734443	-1.04921	down	--	--	Biological Process: protein folding (GO:0006457);; Molecular Function: heat shock protein binding (GO:0031072);;	--	--	[R]	General function prediction only	DnaJ domain	Auxilin-like protein 1 GN=AUL1 OS=Arabidopsis thaliana (Mouse-ear cress) PE=2 SV=2	O	Posttranslational modification, protein turnover, chaperones	PREDICTED: auxilin-like protein 1 [Prunus mume]
gene1240	LOC107421055	79.8686	58.0698	64.7154	62.0658	51.6073	55.8477	34.0273	31.2973	30.3209	8.52532	10.4403	10.8144	0.576496	-0.179026	normal	1.53497e-09	-1.3573	down	5.39108e-27	-3.04148	down	[V]	Defense mechanisms	Biological Process: drug transmembrane transport (GO:0006855);; Molecular Function: drug transmembrane transporter activity (GO:0015238);; Molecular Function: antiporter activity (GO:0015297);; Cellular Component: membrane (GO:0016020);;	K03327|0|vvi:100252079|K03327 multidrug resistance protein, MATE family | (RefSeq) protein DETOXIFICATION 40	--	[R]	General function prediction only	MatE	Protein TRANSPARENT TESTA 12 GN=F17J16_80 OS=Arabidopsis thaliana (Mouse-ear cress) PE=2 SV=1	S	Function unknown	PREDICTED: protein TRANSPARENT TESTA 12-like [Eucalyptus grandis]
gene12400	LOC107420270	0.653982	0.74938	0.589709	1.83066	1.88021	1.8501	2.56419	2.71287	2.75365	1.74846	2.04119	2.50388	0.0103309	1.52922	normal	0.000934017	1.73574	up	0.0198541	1.40248	normal	--	--	--	--	--	--	--	--	--	R	General function prediction only	isoflavone reductase family protein [Populus trichocarpa]
gene12404	LOC107420262	1.40641	2.63248	2.00873	1.71448	0.839597	1.33527	0.707434	0.340953	0.149758	0.461757	0.035895	0.267011	0.470219	-0.596542	normal	0.000123389	-2.39691	down	1.44742e-05	-2.98987	down	--	--	Molecular Function: DNA binding (GO:0003677);; Molecular Function: chromatin binding (GO:0003682);; Cellular Component: nucleus (GO:0005634);;	--	--	[O]	Posttranslational modification, protein turnover, chaperones	Myb-like DNA-binding domain	Protein RADIALIS-like 6 GN=F22H5.3 OS=Arabidopsis thaliana (Mouse-ear cress) PE=2 SV=1	K	Transcription	PREDICTED: protein RADIALIS-like 6 [Prunus mume]
gene12406	LOC107420238	0.072214	0.202579	0.040103	0.215848	0.192912	0.120326	0.892883	0.581171	0.988697	0.702508	0.70818	1.51622	--	--	--	--	--	--	0.00143699	2.74681	up	--	--	--	--	--	--	--	ZF-HD protein dimerisation region	Zinc-finger homeodomain protein 5 GN=F22H5.4 OS=Arabidopsis thaliana (Mouse-ear cress) PE=1 SV=1	K	Transcription	Homeobox protein 33 isoform 1 [Theobroma cacao]
gene12407	LOC107420186	0.471235	0.497617	0.451036	1.5025	1.29932	1.44859	3.39303	3.12254	2.94499	4.25327	3.43381	3.14375	0.00909225	1.62977	up	1.00951e-06	2.4586	up	5.04675e-07	2.67648	up	[IQ]	Lipid transport and metabolism;; Secondary metabolites biosynthesis, transport and catabolism	Molecular Function: catalytic activity (GO:0003824);; Biological Process: metabolic process (GO:0008152);;	--	--	[R]	General function prediction only	AMP-binding enzyme	4-coumarate--CoA ligase-like 6 GN=4CLL6 OS=Arabidopsis thaliana (Mouse-ear cress) PE=2 SV=2	I	Lipid transport and metabolism	hypothetical protein PRUPE_ppa022828mg [Prunus persica]
gene1241	LOC107419518	27.929	19.5906	19.2724	20.2846	13.9516	14.7719	10.2945	10.2088	8.02705	7.49036	12.4283	11.2115	0.349407	-0.385914	normal	2.42936e-06	-1.49475	down	2.96414e-05	-1.35162	down	[V]	Defense mechanisms	Biological Process: drug transmembrane transport (GO:0006855);; Molecular Function: drug transmembrane transporter activity (GO:0015238);; Molecular Function: antiporter activity (GO:0015297);; Cellular Component: membrane (GO:0016020);;	K03327|0|vvi:100262309|K03327 multidrug resistance protein, MATE family | (RefSeq) protein DETOXIFICATION 40	--	[R]	General function prediction only	MatE	Protein TRANSPARENT TESTA 12 GN=F17J16_80 OS=Arabidopsis thaliana (Mouse-ear cress) PE=2 SV=1	S	Function unknown	Protein TRANSPARENT TESTA 12 -like protein [Gossypium arboreum]
gene12412	LOC107420249	6.02692	6.12484	4.35321	9.01708	6.85702	7.88365	0.231012	0.035981	0	0	0	0	0.388067	0.582982	normal	7.88636e-16	-6.01979	down	1.01856e-18	#NAME?	down	--	--	Molecular Function: DNA binding (GO:0003677);; Molecular Function: chromatin binding (GO:0003682);; Cellular Component: nucleus (GO:0005634);;	--	--	[O]	Posttranslational modification, protein turnover, chaperones	Myb-like DNA-binding domain	Protein RADIALIS-like 2 GN=F2G1.8 OS=Arabidopsis thaliana (Mouse-ear cress) PE=2 SV=1	K	Transcription	DnaJ homolog subfamily C member 2 [Morus notabilis]
gene12414	LOC107420251	16.8753	13.5248	13.7221	6.89731	6.85664	7.06832	6.12116	6.91568	6.28825	7.17128	7.20509	6.67335	0.000441609	-1.02394	down	2.48191e-08	-1.46432	down	3.47118e-06	-1.32951	down	--	--	Molecular Function: 5'-nucleotidase activity (GO:0008253);; Molecular Function: metal ion binding (GO:0046872);;	--	--	[F]	Nucleotide transport and metabolism	5' nucleotidase family	--	F	Nucleotide transport and metabolism	hypothetical protein L484_001597 [Morus notabilis]
gene12415	LOC107420221	4.45034	4.5766	5.43275	10.3377	8.56562	6.60968	13.1584	11.6069	12.7206	13.0512	16.0273	22.7791	0.140261	0.674263	normal	0.0326356	0.805956	normal	0.000931762	1.20724	up	--	--	Cellular Component: chloroplast thylakoid membrane (GO:0009535);;	--	--	--	--	--	--	S	Function unknown	hypothetical protein L484_001599 [Morus notabilis]
gene12416	LOC107420254	14.454	8.35302	10.6908	4.40284	4.00744	5.88882	5.19082	6.46993	5.95527	7.33816	6.70531	7.90907	0.000710268	-1.055	down	1.97852e-05	-1.20087	down	0.0168753	-0.738287	normal	[Q]	Secondary metabolites biosynthesis, transport and catabolism	Molecular Function: methyltransferase activity (GO:0008168);; Biological Process: methylation (GO:0032259);;	--	--	--	--	Leucine carboxyl methyltransferase	--	S	Function unknown	hypothetical protein PRUPE_ppa007442mg [Prunus persica]
gene12425	LOC107420213	4.96708	8.27454	7.40313	13.1752	11.9413	10.6496	21.2472	23.9373	22.5899	30.9548	18.7096	20.1213	0.0194874	0.813676	normal	1.14374e-07	1.40695	up	0.00103106	1.45669	up	--	--	Biological Process: carbohydrate metabolic process (GO:0005975);; Molecular Function: glucan endo-1,3-beta-D-glucosidase activity (GO:0042973);;	--	--	--	--	Glycosyl hydrolases family 17;; X8 domain	Glucan endo-1,3-beta-glucosidase 7 (Precursor) GN=At4g34480 OS=Arabidopsis thaliana (Mouse-ear cress) PE=1 SV=2	R	General function prediction only	Glucan endo-1,3-beta-glucosidase 7 [Morus notabilis]
gene12431	LOC107420253	10.7026	10.1	2.38771	8.76323	8.06394	10.3024	3.51909	2.90996	5.84573	14.5382	11.4048	12.9991	0.838453	0.119307	normal	0.97189	0.0398599	normal	2.28291e-21	2.23244	up	--	--	--	--	--	--	--	Protein of unknown function (DUF1195)	--	S	Function unknown	Aldehyde dehydrogenase [Gossypium arboreum]
gene12440	LOC107420255	15.3908	14.9245	15.3715	11.1875	13.6145	12.6223	18.441	21.0984	22.2303	45.2512	41.2601	40.0414	0.538257	-0.216931	normal	0.395709	0.217169	normal	2.61603e-09	1.26895	up	--	--	--	--	--	--	--	Domain of unknown function (DUF4091)	--	S	Function unknown	PREDICTED: uncharacterized protein LOC103320824 [Prunus mume]
gene12444	LOC107420227	6.91222	6.15437	6.78314	5.54755	6.85839	6.09933	3.7889	3.66678	4.0731	3.41534	2.49371	2.44905	0.960359	-0.0356071	normal	0.00761669	-1.06721	down	0.000814298	-1.48269	down	[Q]	Secondary metabolites biosynthesis, transport and catabolism	Molecular Function: monooxygenase activity (GO:0004497);; Molecular Function: iron ion binding (GO:0005506);; Molecular Function: electron carrier activity (GO:0009055);; Molecular Function: oxidoreductase activity, acting on paired donors, with incorporation or reduction of molecular oxygen (GO:0016705);; Molecular Function: oxygen binding (GO:0019825);; Molecular Function: heme binding (GO:0020…	--	--	[QI]	Secondary metabolites biosynthesis, transport and catabolism;; Lipid transport and metabolism	Cytochrome P450	Cytochrome P450 734A1 GN=F18A8.8 OS=Arabidopsis thaliana (Mouse-ear cress) PE=2 SV=1	Q	Secondary metabolites biosynthesis, transport and catabolism	hypothetical protein PRUPE_ppa004539mg [Prunus persica]
gene12448	LOC107420175	51.8369	56.0396	56.9031	39.4791	59.1376	52.512	13.7134	15.6094	14.8789	5.22731	5.61524	6.59168	0.884503	-0.0526847	normal	1.58635e-28	-2.14423	down	5.45838e-57	-3.4529	down	--	--	--	--	--	[R]	General function prediction only	DnaJ domain	J domain-containing protein required for chloroplast accumulation response 1 GN=JAC1 OS=Arabidopsis thaliana (Mouse-ear cress) PE=1 SV=1	R	General function prediction only	PREDICTED: J domain-containing protein required for chloroplast accumulation response 1 [Prunus mume]
gene12454	LOC107420223	1.29171	2.00814	2.04862	2.18346	2.68013	2.4454	6.87438	6.39299	6.72306	14.9396	13.187	14.8391	0.454674	0.519466	normal	0.000156901	1.61772	up	4.30594e-14	2.7678	up	[L]	Replication, recombination and repair	Biological Process: base-excision repair (GO:0006284);; Biological Process: DNA methylation (GO:0006306);; Molecular Function: DNA-3-methyladenine glycosylase activity (GO:0008725);;	K01246|1.63822e-155|pmum:103320814|K01246 DNA-3-methyladenine glycosylase I [EC:3.2.2.20] | (RefSeq) probable GMP synthase [glutamine-hydrolyzing]	Base excision repair (ko03410)	--	--	Methyladenine glycosylase	--	R	General function prediction only	PREDICTED: uncharacterized protein LOC103320814 [Prunus mume]
gene12455	LOC107420215	4.06707	3.35015	3.56443	7.93909	7.79641	6.94543	12.79	13.6756	14.6469	20.0766	15.7671	16.2993	0.0168722	1.10259	normal	4.9594e-06	1.63493	up	3.5053e-08	2.00273	up	--	--	Molecular Function: DNA binding (GO:0003677);; Molecular Function: transcription factor activity, sequence-specific DNA binding (GO:0003700);; Cellular Component: nucleus (GO:0005634);; Cellular Component: cytosol (GO:0005829);; Biological Process: regulation of transcription, DNA-templated (GO:0006355);; Biological Process: brassinosteroid mediated signaling pathway (GO:0009742);;	K14503|1.53319e-136|tcc:TCM_033994|K14503 brassinosteroid resistant 1/2 | (RefSeq) Brassinosteroid signaling positive regulator family protein	Plant hormone signal transduction (ko04075)	--	--	Plant protein of unknown function (DUF822)	Protein BRASSINAZOLE-RESISTANT 1 GN=F9E10_7 OS=Arabidopsis thaliana (Mouse-ear cress) PE=1 SV=1	K	Transcription	hypothetical protein L484_021209 [Morus notabilis]
gene12458	LOC107420216	18.8945	16.2376	18.7808	12.8813	13.1973	15.6524	17.8456	13.686	13.2647	5.92101	12.1237	7.63686	0.424112	-0.315705	normal	0.0745263	-0.534614	normal	6.02556e-05	-1.31816	down	--	--	--	--	--	--	--	Sin3 binding region of histone deacetylase complex subunit SAP30	--	S	Function unknown	hypothetical protein L484_021213 [Morus notabilis]
gene12459	LOC107420241	37.3938	28.5878	29.0284	13.9136	10.9217	10.6819	23.8592	21.2634	21.6757	18.4914	16.2542	13.9738	0.000183546	-1.35808	down	0.0157515	-0.775462	normal	0.000653755	-1.20512	down	[J]	Translation, ribosomal structure and biogenesis	Molecular Function: structural constituent of ribosome (GO:0003735);; Biological Process: translation (GO:0006412);; Cellular Component: large ribosomal subunit (GO:0015934);;	K02907|1.47174e-62|fve:101304309|K02907 large subunit ribosomal protein L30 | (RefSeq) uncharacterized LOC101304309	Ribosome (ko03010)	--	--	Ribosomal protein L30p/L7e	--	J	Translation, ribosomal structure and biogenesis	PREDICTED: 50S ribosomal protein L30-like [Fragaria vesca subsp. vesca]
gene12463	LOC107420236	2.72368	3.6921	2.71773	2.31395	1.98624	2.75701	1.22366	1.03559	1.57813	0.905965	1.44809	1.11677	0.761647	-0.238753	normal	0.0108383	-1.38901	normal	0.0096849	-1.5411	down	[I]	Lipid transport and metabolism	Biological Process: metabolic process (GO:0008152);; Molecular Function: transferase activity, transferring acyl groups (GO:0016746);;	K13513|0|pxb:103955441|K13513 lysocardiolipin and lysophospholipid acyltransferase [EC:2.3.1.- 2.3.1.51] | (RefSeq) probable 1-acyl-sn-glycerol-3-phosphate acyltransferase 4	Glycerolipid metabolism (ko00561);; Glycerophospholipid metabolism (ko00564)	[I]	Lipid transport and metabolism	Acyltransferase	Probable 1-acyl-sn-glycerol-3-phosphate acyltransferase 4 GN=F25A4.2 OS=Arabidopsis thaliana (Mouse-ear cress) PE=2 SV=1	I	Lipid transport and metabolism	PREDICTED: probable 1-acyl-sn-glycerol-3-phosphate acyltransferase 4 isoform X2 [Pyrus x bretschneideri]
gene12467	LOC107420199	3.94873	3.01291	4.0398	1.5855	0.973055	1.03897	0.368862	0.61252	0.682116	0.117081	0.107256	0.342852	0.0178617	-1.54061	normal	1.12407e-06	-2.96138	down	7.51857e-10	-4.4062	down	[M]	Cell wall/membrane/envelope biogenesis	Cellular Component: endoplasmic reticulum (GO:0005783);; Biological Process: xylem and phloem pattern formation (GO:0010051);; Biological Process: glucuronoxylan biosynthetic process (GO:0010417);; Molecular Function: transferase activity, transferring glycosyl groups (GO:0016757);; Biological Process: multicellular organism reproduction (GO:0032504);; Biological Process: leaf development (GO:004…	--	--	--	--	Glycosyl transferase family 8	Probable galacturonosyltransferase-like 1 GN=F18O14.2 OS=Arabidopsis thaliana (Mouse-ear cress) PE=2 SV=1	G	Carbohydrate transport and metabolism	putative galacturonosyltransferase-like 1 [Morus notabilis]
gene12470	LOC107420217	2.62282	2.22965	1.90487	4.45576	5.35265	5.23328	8.19465	8.37157	8.50626	9.83551	8.16119	6.34831	0.0167166	1.21312	normal	5.23707e-05	1.64913	up	0.000186549	1.67582	up	--	--	Molecular Function: ligase activity (GO:0016874);;	--	--	--	--	F-box domain;; FBD	F-box/FBD/LRR-repeat protein At1g13570 GN=At1g13570 OS=Arabidopsis thaliana (Mouse-ear cress) PE=2 SV=1	R	General function prediction only	hypothetical protein JCGZ_04378 [Jatropha curcas]
gene12472	LOC107420281	158.05	151.137	156.552	105.577	104.363	112.224	73.3529	81.4919	90.549	49.7796	36.6264	42.7162	0.063227	-0.475025	normal	8.00229e-10	-1.19195	down	5.49572e-24	-2.09298	down	[J]	Translation, ribosomal structure and biogenesis	Cellular Component: plastid small ribosomal subunit (GO:0000312);; Molecular Function: structural constituent of ribosome (GO:0003735);; Biological Process: translation (GO:0006412);; Cellular Component: chloroplast stroma (GO:0009570);; Cellular Component: chloroplast envelope (GO:0009941);; Cellular Component: membrane (GO:0016020);; Molecular Function: rRNA binding (GO:0019843);; Cellular Comp…	K02996|1.70442e-104|fve:101306723|K02996 small subunit ribosomal protein S9 | (RefSeq) 30S ribosomal protein S9, chloroplastic	Ribosome (ko03010)	[J]	Translation, ribosomal structure and biogenesis	Ribosomal protein S9/S16	30S ribosomal protein S9, chloroplastic (Precursor; Fragment) GN=PRPS9 OS=Spinacia oleracea (Spinach) PE=1 SV=1	J	Translation, ribosomal structure and biogenesis	PREDICTED: 30S ribosomal protein S9, chloroplastic-like [Fragaria vesca subsp. vesca]
gene12473	LOC107420280	20.6557	14.436	14.6276	12.4539	14.8907	13.5631	29.4073	29.7069	24.5986	44.6344	43.5498	43.9457	0.14427	-0.411645	normal	0.108295	0.361245	normal	4.89916e-07	1.0554	up	--	--	Molecular Function: zinc ion binding (GO:0008270);;	K11968|0|csv:101205066|K11968 ariadne-1 [EC:2.3.2.27] | (RefSeq) probable E3 ubiquitin-protein ligase ARI2	--	[O]	Posttranslational modification, protein turnover, chaperones	IBR domain	Probable E3 ubiquitin-protein ligase ARI1 GN=ARI1 OS=Arabidopsis thaliana (Mouse-ear cress) PE=2 SV=1	R	General function prediction only	PREDICTED: probable E3 ubiquitin-protein ligase ARI1-like [Cucumis sativus]
gene12477	LOC107420212	2.81365	3.80056	3.7284	9.39029	7.0921	7.13264	12.1569	12.5023	13.1191	11.1079	8.34558	8.91083	0.00072593	1.25039	up	2.02837e-07	1.59992	up	0.00110426	1.21172	up	--	--	--	K11968|0|mdm:103440450|K11968 ariadne-1 [EC:2.3.2.27] | (RefSeq) probable E3 ubiquitin-protein ligase ARI8	--	[O]	Posttranslational modification, protein turnover, chaperones	IBR domain	Probable E3 ubiquitin-protein ligase ARI8 GN=ARI8 OS=Arabidopsis thaliana (Mouse-ear cress) PE=2 SV=1	O	Posttranslational modification, protein turnover, chaperones	putative E3 ubiquitin-protein ligase ARI8 [Morus notabilis]
gene1248	LOC107419886	68.2417	64.6085	69.0551	46.8789	45.9938	46.4259	29.1215	28.5124	28.9546	11.1141	13.7215	12.6325	0.0789889	-0.478274	normal	1.46539e-12	-1.48825	down	7.5438e-27	-2.67507	down	[O]	Posttranslational modification, protein turnover, chaperones	--	K13993|1.02007e-74|pvu:PHAVU_006G150600g|K13993 HSP20 family protein | (RefSeq) hypothetical protein	Protein processing in endoplasmic reticulum (ko04141)	[O]	Posttranslational modification, protein turnover, chaperones	Hsp20/alpha crystallin family	15.4 kDa class V heat shock protein GN=HSP15.4 OS=Arabidopsis thaliana (Mouse-ear cress) PE=2 SV=1	O	Posttranslational modification, protein turnover, chaperones	hypothetical protein L484_012864 [Morus notabilis]
gene12480	LOC107420232	12.3248	12.2239	11.3555	13.492	19.5119	17.8082	37.2084	26.1995	39.8845	27.4189	33.6386	36.7783	0.136225	0.539442	normal	8.85495e-05	1.24296	up	3.60011e-06	1.24883	up	--	--	Cellular Component: plastid (GO:0009536);;	--	--	--	--	--	--	S	Function unknown	PREDICTED: uncharacterized protein LOC103320790 [Prunus mume]
gene12481	LOC107420290	28.412	26.2806	25.7118	41.7631	25.6461	24.745	13.8834	12.0892	11.0522	4.2329	5.04075	4.04628	0.601358	0.260475	normal	2.67358e-10	-1.38489	down	1.2172e-26	-2.83698	down	--	--	Biological Process: sulfur amino acid metabolic process (GO:0000096);; Biological Process: MAPK cascade (GO:0000165);; Molecular Function: monooxygenase activity (GO:0004497);; Molecular Function: iron ion binding (GO:0005506);; Cellular Component: mitochondrion (GO:0005739);; Biological Process: glycine catabolic process (GO:0006546);; Biological Process: tryptophan catabolic process (GO:0006569…	K01723|0|pop:POPTR_0002s13220g|K01723 hydroperoxide dehydratase [EC:4.2.1.92] | (RefSeq) POPTRDRAFT_644172; allene oxide synthase family protein	alpha-Linolenic acid metabolism (ko00592)	--	--	Cytochrome P450	Allene oxide synthase, chloroplastic (Precursor) GN=CYP74A OS=Linum usitatissimum (Flax) PE=1 SV=1	Q	Secondary metabolites biosynthesis, transport and catabolism	Allene oxide synthase [Morus notabilis]
gene1249	LOC107420336	1.43405	1.05147	1.37348	0.265053	0.128631	0.342154	0.124713	0.224085	0.247023	0.117914	0.173083	0.097215	4.05207e-05	-2.32054	down	6.06312e-08	-2.94905	down	7.5805e-09	-3.51776	down	--	--	--	K16743|0|pmum:103324517|K16743 abnormal spindle-like microcephaly-associated protein | (RefSeq) abnormal spindle-like microcephaly-associated protein homolog	--	[Z]	Cytoskeleton	IQ calmodulin-binding motif;; Calponin homology (CH) domain;; Armadillo/beta-catenin-like repeat	Myosin-14 GN=F16A16.180 OS=Arabidopsis thaliana (Mouse-ear cress) PE=3 SV=1	Z	Cytoskeleton	PREDICTED: LOW QUALITY PROTEIN: abnormal spindle-like microcephaly-associated protein homolog [Prunus mume]
gene12491	LOC107420297	3.37423	5.58065	6.46889	6.45472	1.10987	3.86858	1.84461	1.48226	1.54199	1.06344	1.31158	1.57951	0.649455	-0.455122	normal	5.72125e-05	-1.9113	down	1.37533e-05	-2.18761	down	[Q]	Secondary metabolites biosynthesis, transport and catabolism	Molecular Function: monooxygenase activity (GO:0004497);; Molecular Function: oxidoreductase activity, acting on paired donors, with incorporation or reduction of molecular oxygen (GO:0016705);; Molecular Function: metal ion binding (GO:0046872);;	--	--	[Q]	Secondary metabolites biosynthesis, transport and catabolism	Cytochrome P450	Cytochrome P450 82A3 GN=CYP82A3 OS=Glycine max (Soybean) PE=2 SV=1	Q	Secondary metabolites biosynthesis, transport and catabolism	Cytochrome P450 82A3 [Morus notabilis]
gene12494	LOC107420286	8.75593	9.54504	9.47787	4.49877	4.25122	6.0807	3.02149	3.7142	3.03426	1.38694	1.66683	1.12672	0.0257321	-0.860068	normal	4.45206e-07	-1.77073	down	6.15856e-13	-2.9751	down	[Q]	Secondary metabolites biosynthesis, transport and catabolism	--	--	--	[Q]	Secondary metabolites biosynthesis, transport and catabolism	Cytochrome P450	Cytochrome P450 82A3 GN=CYP82A3 OS=Glycine max (Soybean) PE=2 SV=1	Q	Secondary metabolites biosynthesis, transport and catabolism	Cytochrome P450 82A3 [Morus notabilis]
gene12497	LOC107420287	0.715211	0.780057	0.870151	1.75997	1.21851	0.870272	2.02389	1.74399	2.32531	4.15135	4.5965	3.77047	0.32778	0.763231	normal	0.0778481	1.0937	normal	0.000151612	2.15345	up	[Q]	Secondary metabolites biosynthesis, transport and catabolism	--	--	--	[Q]	Secondary metabolites biosynthesis, transport and catabolism	Cytochrome P450	Cytochrome P450 82C4 GN=CYP82C4 OS=Arabidopsis thaliana (Mouse-ear cress) PE=2 SV=1	Q	Secondary metabolites biosynthesis, transport and catabolism	PREDICTED: cytochrome P450 CYP82D47-like [Prunus mume]
gene12498	LOC107420304	0.598032	0.138738	0.102776	1.79571	1.79682	1.36052	0.433292	0.560266	0.428681	0.195982	0.657671	0.282011	0.000309573	2.56069	up	--	--	--	--	--	--	--	--	--	--	--	--	--	WRKY DNA -binding domain	WRKY transcription factor 18 GN=WRKY18 OS=Arabidopsis thaliana (Mouse-ear cress) PE=1 SV=2	K	Transcription	PREDICTED: probable WRKY transcription factor 40 isoform X3 [Pyrus x bretschneideri]
gene125	LOC107419572	65.1369	66.7319	63.0989	103.69	116.576	122.505	162.784	164.173	168.626	140.187	145.792	147.656	0.000189592	0.868997	normal	2.20444e-07	1.07853	up	2.85969e-05	0.907361	normal	--	--	--	--	--	[K]	Transcription	--	Protein CHLOROPLAST IMPORT APPARATUS 2 (Precursor) GN=CIA2 OS=Arabidopsis thaliana (Mouse-ear cress) PE=2 SV=1	K	Transcription	PREDICTED: protein CHLOROPLAST IMPORT APPARATUS 2-like isoform 2 [Fragaria vesca subsp. vesca]
gene1250	LOC107420370	68.7708	68.8492	72.2878	39.9351	36.8412	37.7271	38.2135	36.5722	37.6501	38.8348	34.4817	35.2413	0.000746385	-0.81605	normal	5.08386e-09	-1.16732	down	5.01307e-08	-1.19463	down	[S]	Function unknown	--	K13989|4.94185e-162|gmx:100791885|K13989 Derlin-2/3 | (RefSeq) derlin-2.2	Protein processing in endoplasmic reticulum (ko04141)	[S]	Function unknown	Der1-like family	Derlin-2.2 GN=DER2.2 OS=Arabidopsis thaliana (Mouse-ear cress) PE=2 SV=1	S	Function unknown	PREDICTED: derlin-2.2 isoform 1 [Glycine max]
gene12505	LOC107420312	3.92528	4.2071	4.54788	12.7698	12.3741	12.1133	16.5851	18.6604	19.1959	15.6983	16.9368	16.3859	1.45508e-08	1.63442	up	1.29911e-13	1.86298	up	2.49759e-09	1.71078	up	[O]	Posttranslational modification, protein turnover, chaperones	--	K03695|0|pmum:103320749|K03695 ATP-dependent Clp protease ATP-binding subunit ClpB | (RefSeq) chaperone protein ClpB4, mitochondrial	--	[O]	Posttranslational modification, protein turnover, chaperones	AAA domain (Cdc48 subfamily);; ATPase family associated with various cellular activities (AAA);; Clp amino terminal domain;; AAA domain (dynein-related subfamily);; AAA ATPase domain;; Sigma-54 interaction domain;; AAA domain;; AAA domain;; IstB-like ATP binding protein;; AAA domain;; AAA domain;; Zeta toxin;; Magnesium chelatase, subunit ChlI;; Archaeal ATPase;; RNA helicase;; Holliday junction …	Chaperone protein ClpB4, mitochondrial (Precursor) GN=F13D4.100 OS=Arabidopsis thaliana (Mouse-ear cress) PE=2 SV=1	O	Posttranslational modification, protein turnover, chaperones	Chaperone protein [Morus notabilis]
gene12508	LOC107420357	4.80499	4.61761	4.75775	5.28221	3.82257	2.50189	0.202119	0.113662	0.019907	0	0.043656	0.079525	0.664673	-0.274426	normal	1.00617e-21	-5.24184	down	3.32376e-23	-6.58557	down	--	--	--	K15400|0|cit:102625549|K15400 omega-hydroxypalmitate O-feruloyl transferase [EC:2.3.1.188] | (RefSeq) omega-hydroxypalmitate O-feruloyl transferase	Cutin, suberine and wax biosynthesis (ko00073)	--	--	Transferase family	Omega-hydroxypalmitate O-feruloyl transferase GN=MEE6.11 OS=Arabidopsis thaliana (Mouse-ear cress) PE=1 SV=1	S	Function unknown	PREDICTED: omega-hydroxypalmitate O-feruloyl transferase-like [Citrus sinensis]
gene12509	LOC107420356	7.29637	5.67498	5.88301	11.4934	9.01738	9.20679	12.7729	16.4498	13.5013	17.5598	14.8221	17.8081	0.0194053	0.733621	normal	0.000478274	0.903482	normal	1.44967e-06	1.26423	up	[TK]	Signal transduction mechanisms;; Transcription	--	K14491|0|pper:PRUPE_ppa024819mg|K14491 two-component response regulator ARR-B family | (RefSeq) hypothetical protein	Plant hormone signal transduction (ko04075)	[K]	Transcription	Response regulator receiver domain;; Myb-like DNA-binding domain	Two-component response regulator ARR12 GN=ARR12 OS=Arabidopsis thaliana (Mouse-ear cress) PE=2 SV=2	K	Transcription	Two-component response regulator [Morus notabilis]
gene12515	LOC107420326	2.72853	2.27757	2.58828	3.18928	2.3109	2.76777	0.799128	0.296983	0.260646	0.443066	0.227879	0.130374	0.845807	0.185908	normal	2.57523e-05	-2.68883	down	2.0439e-06	-3.3514	down	--	--	--	--	--	--	--	AP2 domain	Ethylene-responsive transcription factor ERF003 GN=ERF003 OS=Arabidopsis thaliana (Mouse-ear cress) PE=2 SV=1	K	Transcription	hypothetical protein PRUPE_ppa011795mg [Prunus persica]
gene12518	LOC107420360	86.0989	92.2622	91.0632	52.9239	56.5727	58.5515	62.4478	61.3987	60.2832	53.5401	50.5246	51.086	0.00563499	-0.665089	normal	1.97601e-05	-0.860245	normal	2.75398e-07	-1.07006	down	[E]	Amino acid transport and metabolism	--	K00811|0|pop:POPTR_0018s02250g|K00811 aspartate aminotransferase, chloroplastic [EC:2.6.1.1] | (RefSeq) POPTRDRAFT_835828; aspartate aminotransferase 2 family protein	Arginine biosynthesis (ko00220);; Alanine, aspartate and glutamate metabolism (ko00250);; Cysteine and methionine metabolism (ko00270);; Arginine and proline metabolism (ko00330);; Tyrosine metabolism (ko00350);; Phenylalanine metabolism (ko00360);; Phenylalanine, tyrosine and tryptophan biosynthesis (ko00400);; Isoquinoline alkaloid biosynthesis (ko00950);; Tropane, piperidine and pyridine alkal…	[E]	Amino acid transport and metabolism	Aminotransferase class I and II	Aspartate aminotransferase P2, mitochondrial (Precursor; Fragment) OS=Lupinus angustifolius (Narrow-leaved blue lupine) PE=2 SV=1	E	Amino acid transport and metabolism	PREDICTED: aspartate aminotransferase, chloroplastic [Populus euphratica]
gene12522	LOC107420359	15.5415	16.8919	14.9437	11.2844	12.2977	11.5909	9.27417	9.40528	10.4516	6.30776	7.65192	7.21024	0.230777	-0.374883	normal	4.51962e-05	-0.96213	normal	1.25379e-07	-1.40663	down	[RTKL]	General function prediction only;; Signal transduction mechanisms;; Transcription;; Replication, recombination and repair	--	--	--	[T]	Signal transduction mechanisms	Protein kinase domain;; Protein tyrosine kinase;; Kinase-like	Mitogen-activated protein kinase kinase kinase YODA GN=YDA OS=Arabidopsis thaliana (Mouse-ear cress) PE=1 SV=1	T	Signal transduction mechanisms	Mitogen-activated protein kinase kinase kinase A [Morus notabilis]
gene12527	LOC107420343	3.82746	5.61831	7.20391	5.89715	6.31559	9.47904	2.77663	1.54347	3.38648	0.105821	0.606527	0.484545	0.391772	0.431476	normal	0.00278911	-1.38315	down	3.5027e-12	-4.00088	down	[O]	Posttranslational modification, protein turnover, chaperones	--	K13963|0|pper:PRUPE_ppa006990mg|K13963 serpin B | (RefSeq) hypothetical protein	--	[V]	Defense mechanisms	Serpin (serine protease inhibitor)	Serpin-ZX GN=At1g47710 OS=Arabidopsis thaliana (Mouse-ear cress) PE=1 SV=1	V	Defense mechanisms	hypothetical protein L484_014443 [Morus notabilis]
gene12537	LOC107420354	69.9302	58.7951	56.731	50.9358	42.0085	43.0752	30.2437	30.6419	29.1558	24.1604	20.7813	21.3381	0.146788	-0.38965	normal	1.09983e-11	-1.31029	down	1.47492e-16	-1.72796	down	[U]	Intracellular trafficking, secretion, and vesicular transport	Biological Process: proteolysis (GO:0006508);; Molecular Function: serine-type peptidase activity (GO:0008236);; Cellular Component: integral component of membrane (GO:0016021);;	K03100|0|vvi:100243802|K03100 signal peptidase I [EC:3.4.21.89] | (RefSeq) probable thylakoidal processing peptidase 2, chloroplastic-like	Protein export (ko03060)	[O]	Posttranslational modification, protein turnover, chaperones	Signal peptidase, peptidase S26;; Peptidase S24-like	Probable thylakoidal processing peptidase 2, chloroplastic (Precursor) GN=TPP2 OS=Arabidopsis thaliana (Mouse-ear cress) PE=2 SV=1	O	Posttranslational modification, protein turnover, chaperones	putative thylakoidal processing peptidase 2 [Morus notabilis]
gene12538	LOC107420358	8.95038	10.7107	10.2742	28.676	23.9073	22.3261	22.3747	16.6386	16.9468	19.6049	27.8065	27.038	3.87781e-08	1.38322	up	0.0181471	0.637386	normal	4.51957e-05	1.06541	up	--	--	Biological Process: amino acid transmembrane transport (GO:0003333);; Biological Process: regulation of meristem growth (GO:0010075);; Molecular Function: amino acid transmembrane transporter activity (GO:0015171);; Cellular Component: integral component of membrane (GO:0016021);;	--	--	[E]	Amino acid transport and metabolism	Transmembrane amino acid transporter protein	Lysine histidine transporter-like 8 GN=AATL1 OS=Arabidopsis thaliana (Mouse-ear cress) PE=1 SV=1	E	Amino acid transport and metabolism	hypothetical protein L484_014437 [Morus notabilis]
gene12539	LOC107420329	1.197	0.900923	0.905047	5.17369	3.57765	2.95639	1.746	1.67228	1.8255	1.85438	1.8829	1.92387	0.000376334	2.01408	up	0.459199	0.536145	normal	0.367495	0.664499	normal	--	--	--	--	--	--	--	Dof domain, zinc finger	Dof zinc finger protein DOF5.8 GN=DOF5.8 OS=Arabidopsis thaliana (Mouse-ear cress) PE=2 SV=1	K	Transcription	PREDICTED: dof zinc finger protein DOF3.4-like [Nelumbo nucifera]
gene12556	LOC107420383	21.5537	12.0941	12.1965	14.4294	19.5676	22.8698	4.7339	3.58727	1.57868	9.58428	12.1846	12.6646	0.514186	0.357235	normal	7.41242e-05	-2.4305	down	0.180564	-0.615172	normal	[T]	Signal transduction mechanisms	Biological Process: phosphorelay signal transduction system (GO:0000160);; Molecular Function: signal transducer activity (GO:0004871);; Biological Process: cytokinin-activated signaling pathway (GO:0009736);; Molecular Function: oxidoreductase activity (GO:0016491);; Molecular Function: transferase activity, transferring phosphorus-containing groups (GO:0016772);; Cellular Component: intracellul…	K14490|5.03601e-66|pxb:103957070|K14490 histidine-containing phosphotransfer peotein | (RefSeq) histidine-containing phosphotransfer protein 4-like	Plant hormone signal transduction (ko04075)	[T]	Signal transduction mechanisms	Hpt domain	Histidine-containing phosphotransfer protein 4 GN=AHP4 OS=Arabidopsis thaliana (Mouse-ear cress) PE=1 SV=2	T	Signal transduction mechanisms	Histidine-containing phosphotransfer protein 4 [Morus notabilis]
gene12559	LOC107420388	38.6917	30.2582	32.0572	11.5693	16.7267	15.2491	16.6685	18.067	19.9596	16.4837	14.0623	15.0533	1.08662e-05	-1.02779	down	1.01797e-06	-0.979426	normal	2.54778e-08	-1.21703	down	[C]	Energy production and conversion	Molecular Function: malate dehydrogenase (decarboxylating) (NADP+) activity (GO:0004473);; Biological Process: gluconeogenesis (GO:0006094);; Biological Process: malate metabolic process (GO:0006108);; Biological Process: fatty acid biosynthetic process (GO:0006633);; Biological Process: cytoskeleton organization (GO:0007010);; Molecular Function: zinc ion binding (GO:0008270);; Biological Proces…	K00029|0|cit:102622357|K00029 malate dehydrogenase (oxaloacetate-decarboxylating)(NADP+) [EC:1.1.1.40] | (RefSeq) NADP-dependent malic enzyme	Pyruvate metabolism (ko00620);; Carbon fixation in photosynthetic organisms (ko00710);; Carbon metabolism (ko01200)	[C]	Energy production and conversion	Malic enzyme, NAD binding domain;; Malic enzyme, N-terminal domain	NADP-dependent malic enzyme OS=Vitis vinifera (Grape) PE=2 SV=1	C	Energy production and conversion	NADP-dependent malic enzyme [Morus notabilis]
gene12569	LOC107420372	2.7366	2.46768	2.50619	4.74932	4.58427	4.46599	7.56935	6.90736	6.66477	6.92182	6.10619	5.64987	0.0421637	0.893729	normal	0.00081189	1.18463	up	0.0114502	1.03005	normal	--	--	--	--	--	[R]	General function prediction only	PPR repeat family;; PPR repeat;; PPR repeat;; Pentatricopeptide repeat domain;; DYW family of nucleic acid deaminases;; Tetratricopeptide repeat;; Tetratricopeptide repeat	Pentatricopeptide repeat-containing protein At1g25360 GN=PCMP-H74 OS=Arabidopsis thaliana (Mouse-ear cress) PE=2 SV=1	R	General function prediction only	hypothetical protein L484_005164 [Morus notabilis]
gene12570	LOC107420364	1.30019	2.90008	2.5003	3.17337	3.38093	3.69123	3.13936	2.23093	2.67124	7.20861	8.6746	8.63061	0.159749	0.64243	normal	0.915954	-0.0625927	normal	1.57832e-06	1.58169	up	[Z]	Cytoskeleton	Molecular Function: binding (GO:0005488);;	K11498|0|pper:PRUPE_ppa019074mg|K11498 centromeric protein E | (RefSeq) hypothetical protein	--	[Z]	Cytoskeleton	Kinesin motor domain;; Domain of unknown function (DUF3490)	Kinesin-like protein NACK1 GN=NACK1 OS=Nicotiana tabacum (Common tobacco) PE=1 SV=1	Z	Cytoskeleton	hypothetical protein PRUPE_ppa019074mg [Prunus persica]
gene12573	LOC107420401	0.022594	0	0	0.057127	0.024188	0.012464	0.3049	0.268927	0.319668	0.174134	0.197507	0.168746	--	--	--	1.49925e-09	5.04105	up	--	--	--	[RTKL]	General function prediction only;; Signal transduction mechanisms;; Transcription;; Replication, recombination and repair	--	--	--	--	--	Leucine Rich repeats (2 copies);; Leucine rich repeat;; Leucine Rich Repeat;; Protein kinase domain;; Protein tyrosine kinase;; Leucine Rich repeat;; Leucine rich repeat;; Leucine rich repeat N-terminal domain	Probable LRR receptor-like serine/threonine-protein kinase At4g36180 (Precursor) GN=At4g36180 OS=Arabidopsis thaliana (Mouse-ear cress) PE=2 SV=1	T	Signal transduction mechanisms	hypothetical protein JCGZ_04517 [Jatropha curcas]
gene12576	LOC107420385	8.7943	12.7374	10.4185	15.7769	16.9127	17.9924	24.8781	35.4654	25.2266	26.9502	24.023	25.2515	0.00116887	0.763635	normal	1.21968e-08	1.12942	up	1.02044e-07	1.11309	up	--	--	Biological Process: metabolic process (GO:0008152);; Molecular Function: oxidoreductase activity (GO:0016491);;	--	--	[Q]	Secondary metabolites biosynthesis, transport and catabolism	Flavin containing amine oxidoreductase;; NAD(P)-binding Rossmann-like domain;; SWIRM domain;; FAD dependent oxidoreductase;; HI0933-like protein;; Pyridine nucleotide-disulphide oxidoreductase;; Thi4 family;; FAD binding domain;; FAD binding domain	Lysine-specific histone demethylase 1 homolog 3 OS=Arabidopsis thaliana (Mouse-ear cress) PE=1 SV=1	Q	Secondary metabolites biosynthesis, transport and catabolism	hypothetical protein JCGZ_04520 [Jatropha curcas]
gene12581	LOC107420381	6.09218	5.31903	7.03258	2.7836	2.71727	3.82986	3.3836	2.93883	4.6077	1.04595	0.971859	2.60891	0.141205	-0.96297	normal	0.0817691	-0.99527	normal	0.000547815	-2.18142	down	--	--	Cellular Component: membrane (GO:0016020);;	--	--	--	--	EamA-like transporter family;; Fungal protein of unknown function (DUF1774)	--	S	Function unknown	PREDICTED: uncharacterized protein LOC100259103 isoform X1 [Vitis vinifera]
gene12590	LOC107420386	5.89885	6.39117	7.76897	7.17684	8.83519	7.24183	20.7782	21.1302	22.791	32.985	28.7391	31.408	0.456309	0.291488	normal	4.9863e-11	1.43922	up	7.58527e-19	1.98764	up	--	--	Molecular Function: DNA binding (GO:0003677);; Cellular Component: nucleus (GO:0005634);; Biological Process: regulation of transcription, DNA-templated (GO:0006355);; Biological Process: auxin-activated signaling pathway (GO:0009734);; Molecular Function: protein dimerization activity (GO:0046983);;	K14486|0|pmum:103321274|K14486 auxin response factor | (RefSeq) auxin response factor 5	Plant hormone signal transduction (ko04075)	--	--	Auxin response factor;; AUX/IAA family;; B3 DNA binding domain	Auxin response factor 5 GN=F6F9.10 OS=Arabidopsis thaliana (Mouse-ear cress) PE=1 SV=3	K	Transcription	Auxin response factor 5 [Morus notabilis]
gene12594	LOC107420413	4.41177	4.46466	5.50175	6.41599	9.87478	9.07234	11.0485	14.4305	12.8015	10.9833	12.7741	15.4805	0.052993	0.871252	normal	0.00153647	1.13478	up	0.00209974	1.19106	up	--	--	Biological Process: intracellular protein transport (GO:0006886);; Biological Process: retrograde transport, endosome to Golgi (GO:0042147);;	K18468|2.11553e-177|pmum:103321226|K18468 vacuolar protein sorting-associated protein 35 | (RefSeq) vacuolar protein sorting-associated protein 35B	Endocytosis (ko04144)	[U]	Intracellular trafficking, secretion, and vesicular transport	Vacuolar protein sorting-associated protein 35	Vacuolar protein sorting-associated protein 35B GN=VPS35B OS=Arabidopsis thaliana (Mouse-ear cress) PE=1 SV=1	U	Intracellular trafficking, secretion, and vesicular transport	PREDICTED: vacuolar protein sorting-associated protein 35B [Prunus mume]
gene12596	LOC107420404	2.26517	2.39401	1.83963	0.376014	0.891305	0.408845	0.089722	0.238773	0.109406	0	0.139664	0.108452	0.00198384	-1.72012	down	4.94901e-12	-3.94962	down	1.23343e-12	-4.6184	down	[V]	Defense mechanisms	Molecular Function: ATP binding (GO:0005524);; Biological Process: obsolete ATP catabolic process (GO:0006200);; Molecular Function: xenobiotic-transporting ATPase activity (GO:0008559);; Molecular Function: peptide-transporting ATPase activity (GO:0015440);; Cellular Component: integral component of membrane (GO:0016021);; Biological Process: transmembrane transport (GO:0055085);;	K05658|0|pper:PRUPE_ppa000363mg|K05658 ATP-binding cassette, subfamily B (MDR/TAP), member 1 [EC:3.6.3.44] | (RefSeq) hypothetical protein	ABC transporters (ko02010)	[Q]	Secondary metabolites biosynthesis, transport and catabolism	ABC transporter transmembrane region;; ABC transporter;; RecF/RecN/SMC N terminal domain;; AAA domain;; Predicted ATPase of the ABC class;; P-loop containing region of AAA domain;; AAA ATPase domain;; AAA domain;; Protein of unknown function, DUF258;; NTPase;; Molybdopterin guanine dinucleotide synthesis protein B;; ATPase family associated with various cellular activities (AAA)	ABC transporter B family member 13 GN=F13K9.5 OS=Arabidopsis thaliana (Mouse-ear cress) PE=3 SV=1	Q	Secondary metabolites biosynthesis, transport and catabolism	BnaA09g27580D [Brassica napus]
gene12598	LOC107420402	5.79269	4.48826	3.89037	12.2761	15.3792	12.5508	3.27332	3.72885	3.32966	3.13564	3.61032	3.63394	0.000170062	1.55485	up	0.189994	-0.724636	normal	0.24736	-0.697266	normal	--	--	--	--	--	--	--	--	--	S	Function unknown	hypothetical protein JCGZ_08192 [Jatropha curcas]
gene12599	LOC107420423	83.1481	88.8457	85.9871	67.3892	88.2737	83.3093	46.4009	51.3514	49.9161	43.5652	40.8022	43.8638	0.877401	-0.0563947	normal	1.15106e-07	-1.07241	down	2.21612e-09	-1.25325	down	[R]	General function prediction only	Cellular Component: Golgi apparatus (GO:0005794);; Biological Process: protein secretion (GO:0009306);;	--	--	[R]	General function prediction only	C2 domain	Synaptotagmin-2 GN=T20H2.13 OS=Arabidopsis thaliana (Mouse-ear cress) PE=2 SV=1	R	General function prediction only	Extended synaptotagmin-3 [Morus notabilis]
gene12600	LOC107420421	18.2513	12.7346	13.8169	9.29962	8.14341	8.69892	6.67295	5.55144	5.58324	5.23829	5.59143	5.88286	0.0069796	-0.71954	normal	1.57918e-08	-1.59808	down	2.03941e-09	-1.66947	down	--	--	Biological Process: activation of MAPKK activity (GO:0000186);; Molecular Function: MAP kinase kinase kinase activity (GO:0004709);; Molecular Function: ATP binding (GO:0005524);; Biological Process: signal complex assembly (GO:0007172);; Biological Process: regulation of meristem structural organization (GO:0009934);; Cellular Component: integral component of membrane (GO:0016021);; Biological P…	K00924|0|tcc:TCM_034252|K00924 [EC:2.7.1.-] | (RefSeq) Leucine-rich receptor-like protein kinase family protein	--	--	--	Protein kinase domain;; Leucine Rich repeats (2 copies);; Protein tyrosine kinase;; Leucine rich repeat;; Leucine Rich Repeat;; Leucine Rich repeat;; Leucine rich repeat;; Leucine rich repeat N-terminal domain	Receptor protein kinase CLAVATA1 (Precursor) GN=CLV1 OS=Arabidopsis thaliana (Mouse-ear cress) PE=1 SV=3	T	Signal transduction mechanisms	Receptor protein kinase CLAVATA1 [Morus notabilis]
gene12609	LOC107420416	5.11585	5.09056	5.31507	4.76328	7.46563	6.94411	17.1333	18.1938	21.8071	37.1938	36.3702	37.5213	0.467993	0.411744	normal	4.75811e-07	1.56811	up	2.36891e-20	2.57836	up	--	--	--	--	--	[Z]	Cytoskeleton	Protein of unknown function (DUF615)	--	Z	Cytoskeleton	hypothetical protein L484_016072 [Morus notabilis]
gene1261	LOC107420394	3.24789	2.90429	2.94088	4.31281	5.92558	5.24864	7.38961	8.16352	7.57309	5.76163	7.59513	7.01126	0.0560149	0.896442	normal	0.00355926	1.11112	up	0.0209716	0.99689	normal	--	--	Biological Process: pseudouridine synthesis (GO:0001522);; Molecular Function: RNA binding (GO:0003723);; Molecular Function: pseudouridine synthase activity (GO:0009982);;	--	--	[A]	RNA processing and modification	RNA pseudouridylate synthase	RNA pseudouridine synthase 6, chloroplastic (Precursor) GN=At4g21770 OS=Arabidopsis thaliana (Mouse-ear cress) PE=2 SV=1	A	RNA processing and modification	hypothetical protein PRUPE_ppa020640mg [Prunus persica]
gene12620	LOC107420435	4.69602	2.96888	3.29534	6.10993	7.4469	5.94254	11.6564	10.8757	13.1553	13.7552	11.1784	9.79087	0.0522115	0.901421	normal	5.21455e-05	1.4201	up	0.000311636	1.40258	up	[E]	Amino acid transport and metabolism	Molecular Function: carboxypeptidase activity (GO:0004180);; Molecular Function: transferase activity (GO:0016740);;	K16296|0|cit:102630827|K16296 serine carboxypeptidase-like clade I [EC:3.4.16.-] | (RefSeq) serine carboxypeptidase-like 2	--	[OE]	Posttranslational modification, protein turnover, chaperones;; Amino acid transport and metabolism	Serine carboxypeptidase	Serine carboxypeptidase-like 18 (Precursor) GN=SCPL18 OS=Arabidopsis thaliana (Mouse-ear cress) PE=2 SV=2	O	Posttranslational modification, protein turnover, chaperones	PREDICTED: serine carboxypeptidase-like 18-like isoform X1 [Citrus sinensis]
gene12621	LOC107420436	8.1534	9.28565	10.4035	12.9441	16.2326	16.4102	20.9828	28.0281	26.8314	20.4782	24.6439	29.7222	0.0201623	0.602429	normal	2.82936e-07	1.01024	up	3.33231e-06	1.00261	up	[E]	Amino acid transport and metabolism	Molecular Function: carboxypeptidase activity (GO:0004180);; Molecular Function: transferase activity (GO:0016740);;	--	--	[OE]	Posttranslational modification, protein turnover, chaperones;; Amino acid transport and metabolism	Serine carboxypeptidase	Serine carboxypeptidase-like 19 chain B (Precursor) GN=F17I14.170 OS=Arabidopsis thaliana (Mouse-ear cress) PE=1 SV=1	O	Posttranslational modification, protein turnover, chaperones	serine carboxypeptidase, putative [Ricinus communis]
gene12622	LOC107420428	0	0	0.014328	0.164288	0	0	0.192991	1.95267	1.70156	2.22433	2.48882	0.557569	--	--	--	--	--	--	2.10669e-06	8.27714	up	[E]	Amino acid transport and metabolism	Molecular Function: carboxypeptidase activity (GO:0004180);;	K16296|0|fve:101298094|K16296 serine carboxypeptidase-like clade I [EC:3.4.16.-] | (RefSeq) serine carboxypeptidase-like 7	--	[OE]	Posttranslational modification, protein turnover, chaperones;; Amino acid transport and metabolism	Serine carboxypeptidase	Serine carboxypeptidase-like 18 (Precursor) GN=SCPL18 OS=Arabidopsis thaliana (Mouse-ear cress) PE=2 SV=2	O	Posttranslational modification, protein turnover, chaperones	PREDICTED: serine carboxypeptidase-like 18-like [Fragaria vesca subsp. vesca]
gene12623	LOC107420437	17.9828	21.0435	26.4528	48.6553	56.7131	71.3831	36.9513	35.9178	36.5069	24.6742	28.4731	26.2024	2.83681e-10	1.3825	up	0.0174044	0.497931	normal	0.718448	0.0998621	normal	[E]	Amino acid transport and metabolism	Molecular Function: carboxypeptidase activity (GO:0004180);;	K16296|0|cit:102630827|K16296 serine carboxypeptidase-like clade I [EC:3.4.16.-] | (RefSeq) serine carboxypeptidase-like 2	--	[OE]	Posttranslational modification, protein turnover, chaperones;; Amino acid transport and metabolism	Serine carboxypeptidase	Serine carboxypeptidase-like 18 (Precursor) GN=SCPL18 OS=Arabidopsis thaliana (Mouse-ear cress) PE=2 SV=2	O	Posttranslational modification, protein turnover, chaperones	PREDICTED: serine carboxypeptidase-like 18-like isoform X1 [Citrus sinensis]
gene12626	LOC107420429	11.8898	14.5598	15.1987	9.00094	7.67272	6.19576	14.9769	14.2337	13.575	9.24291	5.86311	7.88095	0.0651437	-0.803655	normal	0.589337	-0.226927	normal	0.0071579	-1.09649	down	--	--	--	--	--	--	--	--	--	S	Function unknown	PREDICTED: uncharacterized protein LOC101293252 [Fragaria vesca subsp. vesca]
gene12627	LOC107420431	0	0	0.148271	1.46978	1.10217	0.846748	1.97445	2.55942	3.15555	4.33786	5.392	6.64637	2.07745e-08	4.61223	up	1.37947e-13	5.43835	up	1.12936e-19	6.54561	up	--	--	Molecular Function: phosphatidylcholine-sterol O-acyltransferase activity (GO:0004607);; Cellular Component: vacuolar membrane (GO:0005774);; Biological Process: lipid metabolic process (GO:0006629);; Biological Process: mRNA modification (GO:0016556);; Biological Process: cellular cation homeostasis (GO:0030003);; Biological Process: divalent metal ion transport (GO:0070838);;	K06129|0|vvi:100260799|K06129 lysophospholipase III [EC:3.1.1.5] | (RefSeq) lecithin-cholesterol acyltransferase-like 1	Glycerophospholipid metabolism (ko00564)	[I]	Lipid transport and metabolism	Lecithin:cholesterol acyltransferase;; Alpha/beta hydrolase family;; PGAP1-like protein	Lecithin-cholesterol acyltransferase-like 1 OS=Arabidopsis thaliana (Mouse-ear cress) PE=2 SV=1	I	Lipid transport and metabolism	PREDICTED: lecithin-cholesterol acyltransferase-like 1 [Populus euphratica]
gene12631	LOC107420482	14.3525	7.12894	9.35606	4.43775	3.53941	4.07222	3.21947	4.47472	3.8907	1.40035	2.17727	0	0.0210789	-1.2966	normal	0.0021925	-1.66959	down	7.01746e-07	-3.32968	down	[R]	General function prediction only	Molecular Function: ATP-dependent peptidase activity (GO:0004176);; Biological Process: proteolysis (GO:0006508);;	--	--	[O]	Posttranslational modification, protein turnover, chaperones	ATP-dependent protease La (LON) domain	--	O	Posttranslational modification, protein turnover, chaperones	PREDICTED: LON peptidase N-terminal domain and RING finger protein 1 [Malus domestica]
gene12633	LOC107420458	13.5089	13.8817	12.6137	7.89471	10.6671	12.3162	8.75749	10.2421	11.3541	6.60093	6.78236	7.17021	0.443535	-0.324275	normal	0.0326466	-0.699554	normal	0.000855812	-1.20297	down	--	--	--	--	--	[Z]	Cytoskeleton	CTLH/CRA C-terminal to LisH motif domain	--	Z	Cytoskeleton	hypothetical protein PHAVU_009G013100g [Phaseolus vulgaris]
gene12635	LOC107420454	0.814686	0	0	1.3714	3.77238	1.84655	2.57566	2.40027	4.29159	3.22247	4.50395	3.91785	0.00737026	2.86173	up	0.000281892	2.75579	up	1.63597e-06	3.07401	up	[R]	General function prediction only	Molecular Function: acid phosphatase activity (GO:0003993);; Cellular Component: plant-type cell wall (GO:0009505);; Biological Process: cellular response to phosphate starvation (GO:0016036);; Molecular Function: metal ion binding (GO:0046872);;	--	--	[G]	Carbohydrate transport and metabolism	Calcineurin-like phosphoesterase;; Iron/zinc purple acid phosphatase-like protein C	Purple acid phosphatase 2 (Precursor) GN=PAP2 OS=Ipomoea batatas (Sweet potato) PE=1 SV=1	G	Carbohydrate transport and metabolism	hypothetical protein PRUPE_ppa005293mg [Prunus persica]
gene1264	LOC107420411	3.69341	4.39911	5.49762	2.79622	2.16512	2.20855	2.22918	1.99995	2.18034	1.07042	1.46533	1.98863	0.121674	-0.85819	normal	0.00435709	-1.34635	down	0.00054543	-1.83362	down	--	--	Molecular Function: transporter activity (GO:0005215);; Biological Process: transport (GO:0006810);; Cellular Component: integral component of membrane (GO:0016021);;	K15283|0|gmx:100804205|K15283 solute carrier family 35, member E1 | (RefSeq) glucose-6-phosphate/phosphate translocator 2, chloroplastic-like	--	[GE]	Carbohydrate transport and metabolism;; Amino acid transport and metabolism	Triose-phosphate Transporter family;; EamA-like transporter family;; UAA transporter family	Glucose-6-phosphate/phosphate translocator 2, chloroplastic (Precursor) GN=GPT2 OS=Arabidopsis thaliana (Mouse-ear cress) PE=2 SV=2	G	Carbohydrate transport and metabolism	Glucose-6-phosphate/phosphate translocator 2, chloroplastic -like protein [Gossypium arboreum]
gene12640	LOC107420453	17.8764	20.0974	18.7917	11.8066	4.36006	8.07801	5.69906	5.81198	4.14119	1.10179	1.77116	1.77978	0.000249367	-1.15994	down	8.574e-13	-2.12353	down	4.94031e-26	-3.85469	down	--	--	Biological Process: polysaccharide biosynthetic process (GO:0000271);; Cellular Component: plasma membrane (GO:0005886);; Biological Process: water transport (GO:0006833);; Biological Process: pattern specification process (GO:0007389);; Biological Process: regulation of cell size (GO:0008361);; Biological Process: response to salt stress (GO:0009651);; Cellular Component: plant-type vacuole memb…	--	--	--	--	EamA-like transporter family	Protein WALLS ARE THIN 1 GN=WAT1 OS=Arabidopsis thaliana (Mouse-ear cress) PE=1 SV=1	S	Function unknown	Auxin-induced protein 5NG4, putative [Ricinus communis]
gene12648	LOC107420468	0.175998	0.06028	0.065523	0.366139	0.358417	0.229746	0.942646	1.02461	0.632745	1.13932	0.987385	0.813794	--	--	--	8.01594e-05	2.71281	up	6.667e-05	2.91469	up	--	--	Molecular Function: kinase activity (GO:0016301);; Biological Process: phosphorylation (GO:0016310);; Molecular Function: 2-alkenal reductase [NAD(P)] activity (GO:0032440);; Biological Process: oxidation-reduction process (GO:0055114);;	--	--	[R]	General function prediction only	Leucine Rich repeats (2 copies);; Leucine rich repeat;; Leucine Rich Repeat;; Leucine rich repeat;; Leucine Rich repeat	Leucine-rich repeat receptor-like serine/threonine-protein kinase BAM3 (Precursor) GN=BAM3 OS=Arabidopsis thaliana (Mouse-ear cress) PE=2 SV=3	R	General function prediction only	serine-threonine protein kinase, plant-type, putative [Ricinus communis]
gene12650	LOC107420471	1.60661	1.89663	1.60526	1.32638	1.62351	1.33289	0.668518	0.535179	0.862195	0.614878	0.476423	0.381905	0.818251	-0.198622	normal	0.00631929	-1.56163	down	0.00123073	-2.01525	down	--	--	--	--	--	--	--	Polyketide cyclase / dehydrase and lipid transport	Lachrymatory-factor synthase (Precursor) GN=LFS OS=Allium cepa (Onion) PE=1 SV=1	S	Function unknown	hypothetical protein L484_010729 [Morus notabilis]
gene12652	LOC107420470	33.9884	32.2946	31.6698	73.5838	65.2675	66.942	40.1549	40.9063	39.5224	28.5922	24.4471	26.8111	5.80424e-07	1.12881	up	0.919846	0.0319868	normal	0.0326461	-0.538754	normal	[I]	Lipid transport and metabolism	Biological Process: response to chitin (GO:0010200);; Molecular Function: hydrolase activity (GO:0016787);;	--	--	[I]	Lipid transport and metabolism	Putative lysophospholipase;; Alpha/beta hydrolase family;; Alpha/beta hydrolase family;; alpha/beta hydrolase fold	Caffeoylshikimate esterase GN=CSE OS=Arabidopsis thaliana (Mouse-ear cress) PE=1 SV=1	I	Lipid transport and metabolism	hypothetical protein L484_010724 [Morus notabilis]
gene12658	LOC107420464	0.271693	0.124698	0.034229	0.26214	0.319223	0.170366	1.31228	1.24768	1.25151	0.483858	0.797923	0.822392	--	--	--	4.11065e-05	2.81247	up	--	--	--	--	--	Molecular Function: DNA binding (GO:0003677);; Biological Process: regulation of transcription, DNA-templated (GO:0006355);;	--	--	[K]	Transcription	GATA zinc finger	GATA transcription factor 12 GN=GATA12 OS=Arabidopsis thaliana (Mouse-ear cress) PE=2 SV=1	K	Transcription	PREDICTED: GATA transcription factor 12 [Nelumbo nucifera]
gene12662	LOC107420477	0.311782	0.356539	0.103709	0.534211	0.513589	0.435021	0.699061	0.430142	0.681132	3.91864	2.8311	4.45673	--	--	--	--	--	--	6.11471e-08	3.56859	up	--	--	Molecular Function: zinc ion binding (GO:0008270);; Molecular Function: kinase activity (GO:0016301);; Biological Process: phosphorylation (GO:0016310);;	--	--	--	--	Ring finger domain;; SWIM zinc finger	--	O	Posttranslational modification, protein turnover, chaperones	PREDICTED: mitogen-activated protein kinase kinase kinase 1 [Prunus mume]
gene12663	LOC107420452	4.69514	4.17991	3.75006	5.2632	6.16323	6.36256	6.77686	6.90812	6.67468	13.9449	12.8665	12.3374	0.214196	0.57226	normal	0.282562	0.438139	normal	2.41843e-05	1.39422	up	--	--	--	--	--	[S]	Function unknown	Regulator of chromosome condensation (RCC1) repeat;; Regulator of chromosome condensation (RCC1) repeat	Ultraviolet-B receptor UVR8 GN=UVR8 OS=Arabidopsis thaliana (Mouse-ear cress) PE=1 SV=1	S	Function unknown	PREDICTED: ultraviolet-B receptor UVR8 [Prunus mume]
gene12668	LOC107420490	20.4176	25.2333	26.7737	11.9108	11.4138	11.2663	12.6118	13.5033	13.2185	12.9738	13.6191	14.6959	0.000128721	-1.00838	down	3.43926e-07	-1.15349	down	1.96368e-05	-1.07086	down	--	--	Molecular Function: transporter activity (GO:0005215);; Cellular Component: intracellular (GO:0005622);; Biological Process: transport (GO:0006810);;	--	--	[I]	Lipid transport and metabolism	CRAL/TRIO domain;; CRAL/TRIO, N-terminal domain;; Divergent CRAL/TRIO domain	Phosphatidylinositol/phosphatidylcholine transfer protein SFH8 GN=SFH8 OS=Arabidopsis thaliana (Mouse-ear cress) PE=2 SV=1	I	Lipid transport and metabolism	hypothetical protein PRUPE_ppa002936mg [Prunus persica]
gene12690	LOC107420549	2.45759	3.0777	2.7948	1.87603	1.73028	1.28761	1.55447	1.55626	2.24649	0.950884	0.988739	1.18883	0.247673	-0.702738	normal	0.0731421	-0.901553	normal	0.00279717	-1.65295	down	--	--	--	--	--	--	--	Protein of unknown function (DUF620)	--	S	Function unknown	PREDICTED: uncharacterized protein LOC103950761 [Pyrus x bretschneideri]
gene1270	LOC107419459	24.1864	23.8611	23.8446	27.3481	22.9428	22.3834	60.6305	56.8363	56.6006	39.2331	42.4195	42.5322	0.845777	0.0751978	normal	3.64802e-07	1.00862	up	0.0209307	0.542315	normal	[F]	Nucleotide transport and metabolism	Molecular Function: phosphoribosylamine-glycine ligase activity (GO:0004637);; Molecular Function: ATP binding (GO:0005524);; Biological Process: purine nucleobase biosynthetic process (GO:0009113);; Molecular Function: metal ion binding (GO:0046872);;	K01945|0|cic:CICLE_v10000877mg|K01945 phosphoribosylamine--glycine ligase [EC:6.3.4.13] | (RefSeq) hypothetical protein	Purine metabolism (ko00230)	[F]	Nucleotide transport and metabolism	Phosphoribosylglycinamide synthetase, ATP-grasp (A) domain;; Phosphoribosylglycinamide synthetase, N domain;; Phosphoribosylglycinamide synthetase, C domain;; ATP-grasp domain;; ATP-grasp domain	Phosphoribosylamine--glycine ligase, chloroplastic (Precursor) GN=PUR2 OS=Arabidopsis thaliana (Mouse-ear cress) PE=2 SV=2	F	Nucleotide transport and metabolism	Glycinamide ribonucleotide (GAR) synthetase isoform 2 [Theobroma cacao]
gene12703	LOC107420525	4.59361	4.54063	5.71356	1.27035	1.16505	1.61789	3.78712	4.51162	5.07638	4.49308	5.17284	5.66584	0.00038396	-1.81178	down	0.401208	-0.42083	normal	0.733677	-0.203042	normal	[D]	Cell cycle control, cell division, chromosome partitioning	Biological Process: regulation of cyclin-dependent protein serine/threonine kinase activity (GO:0000079);; Cellular Component: nucleus (GO:0005634);; Cellular Component: cytoplasm (GO:0005737);; Molecular Function: protein kinase binding (GO:0019901);; Biological Process: cell division (GO:0051301);;	K06627|1.28647e-158|pmum:103320387|K06627 cyclin A | (RefSeq) putative cyclin-A3-1	--	[D]	Cell cycle control, cell division, chromosome partitioning	Cyclin, N-terminal domain;; Cyclin, C-terminal domain	Cyclin-A3-2 GN=CYCA3-2 OS=Arabidopsis thaliana (Mouse-ear cress) PE=2 SV=1	D	Cell cycle control, cell division, chromosome partitioning	PREDICTED: putative cyclin-A3-1 [Prunus mume]
[truncated: 6,308 more rows]

## Sheet: HS
S3 Table.List of DEGs in HS.
[truncated: 5,078 more rows]
