# Supplementary material for: Comparative transcriptome analysis uncovers different heat stress responses in heat-resistant and heat-sensitive jujube cultivars
Source: PLoS One. 2020 Sep 21;15(9):e0235763. doi: 10.1371/journal.pone.0235763 (PMC7505471; doi:10.1371/journal.pone.0235763)
Supplement: S4 Table — (XLSX) [file pone.0235763.s004.xlsx]

## Sheet: HR 1d vs. HR 0d
S4 Table.List of DEGs in HR1d vs.HR0d.
Gene_ID	Gene_Name	HR-0-a_Count	HR-0-b_Count	HR-0-c_Count	HR-1-a_Count	HR-1-b_Count	HR-1-c_Count	HR-0-a_FPKM	HR-0-b_FPKM	HR-0-c_FPKM	HR-1-a_FPKM	HR-1-b_FPKM	HR-1-c_FPKM	FDR	log2FC	regulated	COG_class	COG_class_annotation	GO_annotation	KEGG_annotation	KEGG_pathway_annotation	KOG_class	KOG_class_annotation	Pfam_annotation	Swiss-Prot_annotation	eggNOG_class	eggNOG_class_annotation	NR_annotation
gene10053	LOC107417576	7571	8919	8644	25575	23973	23320	266.904	320.738	338.462	900.327	917.185	913.265	2.99985e-12	1.61745	up	--	--	Molecular Function: DNA binding (GO:0003677);; Molecular Function: zinc ion binding (GO:0008270);;	--	--	[R]	General function prediction only	AN1-like Zinc finger	Zinc finger A20 and AN1 domain-containing stress-associated protein 8 OS=Oryza sativa subsp. japonica (Rice) PE=2 SV=1	R	General function prediction only	PREDICTED: zinc finger A20 and AN1 domain-containing stress-associated protein 8-like [Pyrus x bretschneideri]
gene10059	LOC107417604	288	280	186	528	534	581	3.96123	3.93778	2.8466	7.26355	7.9795	8.89176	0.00457659	1.22125	up	--	--	--	--	--	--	--	--	--	S	Function unknown	PREDICTED: uncharacterized protein LOC100267061 [Vitis vinifera]
gene10063	LOC107417579	36	50	37	131	145	153	0.596988	1.04125	0.8351	3.03929	3.16797	3.35211	0.0035194	1.89293	up	[O]	Posttranslational modification, protein turnover, chaperones	Molecular Function: zinc ion binding (GO:0008270);;	K19045|5.17799e-68|pmum:103330467|K19045 E3 ubiquitin-protein ligase BIG BROTHER and related proteins [EC:2.3.2.27] | (RefSeq) E3 ubiquitin ligase BIG BROTHER	--	[O]	Posttranslational modification, protein turnover, chaperones	Ring finger domain;; RING-H2 zinc finger;; Zinc finger, C3HC4 type (RING finger);; zinc-RING finger domain;; Zinc finger, C3HC4 type (RING finger)	E3 ubiquitin ligase BIG BROTHER GN=BB OS=Arabidopsis thaliana (Mouse-ear cress) PE=1 SV=1	O	Posttranslational modification, protein turnover, chaperones	PREDICTED: E3 ubiquitin ligase BIG BROTHER [Prunus mume]
gene10073	LOC107417584	2	9	13	128	117	144	0.037846	0.232085	0.372074	3.38957	3.3562	4.23353	7.8605e-09	4.07714	up	[E]	Amino acid transport and metabolism	--	K16296|1.7058e-159|fve:101307753|K16296 serine carboxypeptidase-like clade I [EC:3.4.16.-] | (RefSeq) serine carboxypeptidase-like 18	--	[OE]	Posttranslational modification, protein turnover, chaperones;; Amino acid transport and metabolism	Serine carboxypeptidase	Serine carboxypeptidase-like 8 (Precursor) OS=Arabidopsis thaliana (Mouse-ear cress) PE=1 SV=2	O	Posttranslational modification, protein turnover, chaperones	PREDICTED: serine carboxypeptidase-like 18 isoform X1 [Populus euphratica]
gene10078	LOC107417589	7	17	12	42	60	68	0.071798	0.18053	0.140853	0.435113	0.687392	0.787785	0.00291382	2.32948	up	--	--	--	K16296|3.10107e-65|pmum:103335122|K16296 serine carboxypeptidase-like clade I [EC:3.4.16.-] | (RefSeq) serine carboxypeptidase-like 2	--	[OE]	Posttranslational modification, protein turnover, chaperones;; Amino acid transport and metabolism	Serine carboxypeptidase	Serine carboxypeptidase-like 18 (Precursor) GN=SCPL18 OS=Arabidopsis thaliana (Mouse-ear cress) PE=2 SV=2	O	Posttranslational modification, protein turnover, chaperones	PREDICTED: serine carboxypeptidase-like 13 [Prunus mume]
gene10081	LOC107417610	9	36	16	86	129	91	0.189029	0.989181	0.40318	2.56276	3.80464	2.89426	0.000574097	2.41777	up	--	--	--	--	--	[D]	Cell cycle control, cell division, chromosome partitioning	--	--	D	Cell cycle control, cell division, chromosome partitioning	PREDICTED: uncharacterized protein LOC104597417 isoform X1 [Nelumbo nucifera]
gene10209	LOC107417785	1291	1189	1184	2331	4714	4716	27.778	23.3778	26.9117	45.5992	79.3703	81.2788	0.00365448	1.77975	up	--	--	Biological Process: response to stress (GO:0006950);; Biological Process: response to abiotic stimulus (GO:0009628);;	--	--	--	--	Ataxin-2 C-terminal region	Protein EARLY RESPONSIVE TO DEHYDRATION 15 OS=Arabidopsis thaliana (Mouse-ear cress) PE=1 SV=1	S	Function unknown	hypothetical protein L484_008623 [Morus notabilis]
gene10254	LOC107417859	93	102	78	235	321	277	0.507966	0.570331	0.476158	1.29065	1.92128	1.69397	0.00168337	1.70312	up	--	--	--	--	--	[R]	General function prediction only	PPR repeat family;; PPR repeat;; PPR repeat;; Pentatricopeptide repeat domain;; DYW family of nucleic acid deaminases	Putative pentatricopeptide repeat-containing protein At5g09950 GN=PCMP-H35 OS=Arabidopsis thaliana (Mouse-ear cress) PE=3 SV=1	R	General function prediction only	PREDICTED: pentatricopeptide repeat-containing protein At3g24000, mitochondrial [Malus domestica]
gene10266	LOC107417811	0	0	0	127	78	93	0	0	0	0.873793	0.585552	0.716847	1.37295e-15	Inf	up	[S]	Function unknown	--	--	--	[T]	Signal transduction mechanisms	Leucine Rich repeats (2 copies);; NB-ARC domain;; Leucine rich repeat;; Leucine Rich Repeat	Putative disease resistance RPP13-like protein 1 GN=RPPL1 OS=Arabidopsis thaliana (Mouse-ear cress) PE=3 SV=1	T	Signal transduction mechanisms	hypothetical protein PRUPE_ppa024822mg [Prunus persica]
gene10305	LOC107417894	3099	4575	4213	9342	10215	9373	84.3093	126.968	127.313	253.819	301.619	283.287	4.59502e-10	1.36476	up	--	--	Cellular Component: chloroplast thylakoid membrane (GO:0009535);; Cellular Component: photosystem I reaction center (GO:0009538);; Biological Process: photosynthesis (GO:0015979);;	K02693|4.33292e-37|pop:POPTR_0002s25510g|K02693 photosystem I subunit IV | (RefSeq) POPTRDRAFT_711610; Photosystem I reaction center subunit IV A family protein	Photosynthesis (ko00195)	--	--	Photosystem I reaction centre subunit IV / PsaE	Photosystem I reaction center subunit IV, chloroplastic (Precursor) GN=PSAE-2 OS=Spinacia oleracea (Spinach) PE=1 SV=1	R	General function prediction only	Photosystem I reaction center subunit IV A family protein [Populus trichocarpa]
gene10328	LOC107417908	3112	3240	2842	4816	6291	6200	18.1001	19.248	18.3579	28.7898	40.1205	39.7208	1.08514e-05	1.00483	up	[O]	Posttranslational modification, protein turnover, chaperones	Molecular Function: ATP-dependent peptidase activity (GO:0004176);; Molecular Function: metalloendopeptidase activity (GO:0004222);; Molecular Function: ATP binding (GO:0005524);; Cellular Component: mitochondrion (GO:0005739);; Biological Process: obsolete ATP catabolic process (GO:0006200);; Biological Process: proteolysis (GO:0006508);; Molecular Function: microtubule-severing ATPase activity …	K03798|0|pper:PRUPE_ppa000789mg|K03798 cell division protease FtsH [EC:3.4.24.-] | (RefSeq) hypothetical protein	--	[O]	Posttranslational modification, protein turnover, chaperones	ATPase family associated with various cellular activities (AAA);; Peptidase family M41;; AAA domain (Cdc48 subfamily)	ATP-dependent zinc metalloprotease FTSH 12, chloroplastic (Precursor) GN=FTSH12 OS=Arabidopsis thaliana (Mouse-ear cress) PE=2 SV=2	O	Posttranslational modification, protein turnover, chaperones	hypothetical protein PRUPE_ppa000789mg [Prunus persica]
gene10359	LOC107417951	35	31	117	219	154	162	0.201078	0.547768	1.64269	1.35512	1.65968	1.238	0.0078039	1.59015	up	[RTKL]	General function prediction only;; Signal transduction mechanisms;; Transcription;; Replication, recombination and repair	Biological Process: MAPK cascade (GO:0000165);; Molecular Function: protein serine/threonine kinase activity (GO:0004674);; Molecular Function: ATP binding (GO:0005524);; Biological Process: protein phosphorylation (GO:0006468);;	--	--	--	--	Di-glucose binding within endoplasmic reticulum;; Protein tyrosine kinase;; Protein kinase domain;; Leucine Rich repeats (2 copies);; Leucine rich repeat;; Leucine Rich Repeat;; Thaumatin family	Probable LRR receptor-like serine/threonine-protein kinase At1g56130 (Precursor) GN=At1g56130 OS=Arabidopsis thaliana (Mouse-ear cress) PE=2 SV=2	T	Signal transduction mechanisms	PREDICTED: probable LRR receptor-like serine/threonine-protein kinase At1g56130 [Prunus mume]
gene10367	LOC107417975	103	138	111	382	471	520	1.53459	2.0057	1.84859	5.73274	6.25248	7.1405	8.14815e-06	2.05509	up	[J]	Translation, ribosomal structure and biogenesis	Molecular Function: RNA binding (GO:0003723);; Molecular Function: polynucleotide adenylyltransferase activity (GO:0004652);; Biological Process: RNA processing (GO:0006396);;	--	--	[J]	Translation, ribosomal structure and biogenesis	Poly A polymerase head domain;; Probable RNA and SrmB- binding site of polymerase A	--	J	Translation, ribosomal structure and biogenesis	PREDICTED: uncharacterized protein LOC103338135 [Prunus mume]
gene10497	LOC107418088	311	423	362	880	959	1025	3.90734	5.39189	5.03136	10.9931	13.0086	14.2896	1.1691e-05	1.47281	up	[J]	Translation, ribosomal structure and biogenesis	Molecular Function: RNA binding (GO:0003723);; Molecular Function: polynucleotide adenylyltransferase activity (GO:0004652);; Biological Process: RNA processing (GO:0006396);;	--	--	[J]	Translation, ribosomal structure and biogenesis	Poly A polymerase head domain;; Probable RNA and SrmB- binding site of polymerase A	--	J	Translation, ribosomal structure and biogenesis	PREDICTED: uncharacterized protein LOC103338135 [Prunus mume]
gene10498	LOC107418102	175	145	107	438	359	306	2.68954	2.3171	1.85649	6.54547	5.8695	5.08003	0.0032618	1.45938	up	--	--	Molecular Function: protein binding (GO:0005515);; Cellular Component: cell wall (GO:0005618);; Cellular Component: mitochondrion (GO:0005739);; Cellular Component: plasma membrane (GO:0005886);; Biological Process: transport (GO:0006810);; Cellular Component: chloroplast (GO:0009507);; Cellular Component: integral component of membrane (GO:0016021);;	K15102|1.10775e-168|cit:102607266|K15102 solute carrier family 25 (mitochondrial phosphate transporter), member 3 | (RefSeq) mitochondrial phosphate carrier protein 3, mitochondrial	--	[C]	Energy production and conversion	Mitochondrial carrier protein	Mitochondrial phosphate carrier protein 3, mitochondrial (Precursor) GN=MUA22_4 OS=Arabidopsis thaliana (Mouse-ear cress) PE=1 SV=1	C	Energy production and conversion	mitochondrial phosphate translocator [Betula pendula]
gene10519	LOC107418172	96	119	155	1800	3105	2714	2.11023	2.65434	3.7896	39.5861	74.2084	66.4037	5.44821e-15	4.44458	up	--	--	--	--	--	--	--	--	--	S	Function unknown	hypothetical protein CICLE_v10021486mg [Citrus clementina]
gene10541	LOC107418157	1745	2065	1396	3710	2932	3224	19.8728	23.5807	17.3602	42.1971	36.3611	40.8866	1.84324e-05	1.0122	up	[KB]	Transcription;; Chromatin structure and dynamics	Biological Process: tRNA wobble uridine modification (GO:0002098);; Molecular Function: histone acetyltransferase activity (GO:0004402);; Cellular Component: nuclear euchromatin (GO:0005719);; Cellular Component: cytosol (GO:0005829);; Biological Process: cell proliferation (GO:0008283);; Biological Process: DNA mediated transformation (GO:0009294);; Biological Process: specification of animal or…	K07739|0|pxb:103950057|K07739 elongator complex protein 3 [EC:2.3.1.48] | (RefSeq) elongator complex protein 3	--	[BK]	Chromatin structure and dynamics;; Transcription	Radical SAM superfamily;; Acetyltransferase (GNAT) family	Elongator complex protein 3 GN=MXI22.3 OS=Arabidopsis thaliana (Mouse-ear cress) PE=1 SV=1	BK	Chromatin structure and dynamics;; Transcription	PREDICTED: elongator complex protein 3 [Pyrus x bretschneideri]
gene10607	LOC107418221	19	25	25	69	102	118	0.290775	0.399576	0.432835	1.12973	1.91836	2.20879	0.00232941	2.15558	up	--	--	Cellular Component: membrane (GO:0016020);;	--	--	[E]	Amino acid transport and metabolism	Transmembrane amino acid transporter protein	Proline transporter 1 GN=PROT1 OS=Arabidopsis thaliana (Mouse-ear cress) PE=1 SV=1	E	Amino acid transport and metabolism	hypothetical protein PRUPE_ppa015543mg [Prunus persica]
gene10608	LOC107418210	41	41	53	154	164	109	0.534989	0.551392	0.769518	2.02537	2.3379	1.58934	0.00719002	1.7345	up	--	--	--	--	--	[R]	General function prediction only	PPR repeat;; PPR repeat family;; Pentatricopeptide repeat domain;; PPR repeat;; Tetratricopeptide repeat;; Tetratricopeptide repeat;; Tetratricopeptide repeat;; Bacterial transcriptional activator domain	Pentatricopeptide repeat-containing protein At3g29230 GN=PCMP-E27 OS=Arabidopsis thaliana (Mouse-ear cress) PE=2 SV=1	R	General function prediction only	PREDICTED: putative pentatricopeptide repeat-containing protein At5g37570 [Prunus mume]
gene10668	LOC107418288	560	476	417	1129	1010	1010	8.00624	7.30013	6.61084	16.9062	15.6728	16.0443	0.000200875	1.20543	up	--	--	--	--	--	--	--	PB1 domain	--	S	Function unknown	hypothetical protein PRUPE_ppa011220mg [Prunus persica]
gene10698	LOC107418335	160	71	67	309	351	351	2.01865	0.913446	0.933213	3.9105	4.81879	4.93827	0.000276114	1.86629	up	[Q]	Secondary metabolites biosynthesis, transport and catabolism	Molecular Function: oxidoreductase activity (GO:0016491);; Molecular Function: metal ion binding (GO:0046872);;	--	--	[Q]	Secondary metabolites biosynthesis, transport and catabolism	Cytochrome P450	Cytochrome P450 71A1 GN=CYP71A1 OS=Persea americana (Avocado) PE=1 SV=2	Q	Secondary metabolites biosynthesis, transport and catabolism	Cytochrome P450 71A1 [Theobroma cacao]
gene10705	LOC107418332	380	5	7	1475	2219	2066	4.1099	0.04437	0.072344	15.9324	29.1698	24.83	1.43434e-16	4.01737	up	[Q]	Secondary metabolites biosynthesis, transport and catabolism	Molecular Function: oxidoreductase activity (GO:0016491);; Molecular Function: metal ion binding (GO:0046872);;	--	--	[Q]	Secondary metabolites biosynthesis, transport and catabolism	Cytochrome P450	Cytochrome P450 71A26 GN=CYP71A26 OS=Arabidopsis thaliana (Mouse-ear cress) PE=3 SV=1	Q	Secondary metabolites biosynthesis, transport and catabolism	PREDICTED: cytochrome P450 71A3-like [Pyrus x bretschneideri]
gene10724	LOC107418355	1518	2192	2038	3694	4918	4798	3.95063	6.99136	6.36214	10.4607	15.8269	13.5054	1.31544e-06	1.3079	up	[TDBLU]	Signal transduction mechanisms;; Cell cycle control, cell division, chromosome partitioning;; Chromatin structure and dynamics;; Replication, recombination and repair;; Intracellular trafficking, secretion, and vesicular transport	Biological Process: DNA damage checkpoint (GO:0000077);; Biological Process: telomere maintenance (GO:0000723);; Molecular Function: DNA binding (GO:0003677);; Molecular Function: protein serine/threonine kinase activity (GO:0004674);; Molecular Function: ATP binding (GO:0005524);; Biological Process: DNA repair (GO:0006281);; Biological Process: response to ionizing radiation (GO:0010212);; Biol…	K04728|0|pmum:103338375|K04728 ataxia telangiectasia mutated family protein [EC:2.7.11.1] | (RefSeq) serine/threonine-protein kinase ATM	--	[TBLD]	Signal transduction mechanisms;; Chromatin structure and dynamics;; Replication, recombination and repair;; Cell cycle control, cell division, chromosome partitioning	Phosphatidylinositol 3- and 4-kinase;; FAT domain;; FATC domain	Serine/threonine-protein kinase ATM GN=ATM OS=Arabidopsis thaliana (Mouse-ear cress) PE=2 SV=1	L	Replication, recombination and repair	PREDICTED: serine/threonine-protein kinase ATM [Prunus mume]
gene10783	LOC107418429	48	44	2	170	208	86	1.22617	1.15892	0.041995	4.53303	5.85796	2.46564	0.00184656	2.42035	up	--	--	--	--	--	--	--	SOUL heme-binding protein	--	R	General function prediction only	PREDICTED: heme-binding protein 2-like [Malus domestica]
gene10791	LOC107418424	740	692	616	1430	1896	1775	11.7822	11.5669	11.1709	23.7636	32.6503	31.0943	2.36327e-07	1.40969	up	[IQR]	Lipid transport and metabolism;; Secondary metabolites biosynthesis, transport and catabolism;; General function prediction only	Molecular Function: nucleotide binding (GO:0000166);; Molecular Function: protochlorophyllide reductase activity (GO:0016630);; Biological Process: oxidation-reduction process (GO:0055114);;	--	--	[Q]	Secondary metabolites biosynthesis, transport and catabolism	short chain dehydrogenase;; KR domain;; NAD dependent epimerase/dehydratase family	Short-chain dehydrogenase TIC 32, chloroplastic GN=TIC32 OS=Arabidopsis thaliana (Mouse-ear cress) PE=2 SV=1	Q	Secondary metabolites biosynthesis, transport and catabolism	hypothetical protein PRUPE_ppa008468mg [Prunus persica]
gene10807	LOC107418439	41	39	43	148	107	148	0.468564	0.450836	0.541264	1.70497	1.33416	1.89477	0.00631114	1.79485	up	--	--	--	--	--	[R]	General function prediction only	PPR repeat;; PPR repeat family;; Pentatricopeptide repeat domain;; PPR repeat;; DYW family of nucleic acid deaminases	Pentatricopeptide repeat-containing protein At5g66520 GN=PCMP-H61 OS=Arabidopsis thaliana (Mouse-ear cress) PE=2 SV=1	R	General function prediction only	hypothetical protein L484_004942 [Morus notabilis]
gene10826	LOC107418465	25	166	76	744	612	578	0.101044	0.686188	0.341392	3.16675	2.84929	2.72912	1.98718e-12	2.93818	up	[G]	Carbohydrate transport and metabolism	Molecular Function: alpha,alpha-trehalose-phosphate synthase (UDP-forming) activity (GO:0003825);; Molecular Function: trehalose-phosphatase activity (GO:0004805);; Biological Process: trehalose biosynthetic process (GO:0005992);;	K16055|0|fve:101297437|K16055 trehalose 6-phosphate synthase/phosphatase [EC:2.4.1.15 3.1.3.12] | (RefSeq) probable alpha,alpha-trehalose-phosphate synthase [UDP-forming] 9	Starch and sucrose metabolism (ko00500)	[G]	Carbohydrate transport and metabolism	Glycosyltransferase family 20;; Trehalose-phosphatase;; haloacid dehalogenase-like hydrolase	Probable alpha,alpha-trehalose-phosphate synthase [UDP-forming] 9 GN=TPS9 OS=Arabidopsis thaliana (Mouse-ear cress) PE=2 SV=1	G	Carbohydrate transport and metabolism	PREDICTED: probable alpha,alpha-trehalose-phosphate synthase [UDP-forming] 9-like [Fragaria vesca subsp. vesca]
gene10951	LOC107418607	351	523	360	1308	1400	1285	4.3251	6.73869	5.00797	16.9853	19.4214	18.2427	1.81714e-09	1.78295	up	--	--	--	--	--	--	--	Alpha/beta hydrolase family;; alpha/beta hydrolase fold;; Alpha/beta hydrolase family	--	R	General function prediction only	unnamed protein product [Vitis vinifera]
gene11048	LOC107418666	24	51	30	138	161	122	0.246291	0.533594	0.334097	1.41179	1.78906	1.39123	0.00130854	2.09052	up	--	--	--	--	--	[R]	General function prediction only	PPR repeat;; PPR repeat family;; Pentatricopeptide repeat domain;; PPR repeat;; PPR repeat family;; PPR repeat	Pentatricopeptide repeat-containing protein At2g17210 GN=PCMP-E77 OS=Arabidopsis thaliana (Mouse-ear cress) PE=3 SV=2	R	General function prediction only	hypothetical protein L484_006572 [Morus notabilis]
gene11052	LOC107418694	207	122	108	466	449	303	3.32332	1.98969	1.92388	7.48009	7.8225	5.39794	0.00104772	1.57048	up	--	--	Molecular Function: transferase activity, transferring glycosyl groups (GO:0016757);;	--	--	[GC]	Carbohydrate transport and metabolism;; Energy production and conversion	UDP-glucoronosyl and UDP-glucosyl transferase	Kaempferol 3-O-beta-D-galactosyltransferase (Precursor) OS=Petunia hybrida (Petunia) PE=1 SV=1	CG	Energy production and conversion;; Carbohydrate transport and metabolism	PREDICTED: kaempferol 3-O-beta-D-galactosyltransferase-like [Cicer arietinum]
gene1107	LOC107418527	974	729	853	3829	2724	2508	15.1212	11.5372	14.708	59.3581	45.8853	43.2473	3.78533e-10	1.90447	up	[Q]	Secondary metabolites biosynthesis, transport and catabolism	Molecular Function: monooxygenase activity (GO:0004497);; Molecular Function: iron ion binding (GO:0005506);; Molecular Function: electron carrier activity (GO:0009055);; Molecular Function: oxidoreductase activity, acting on paired donors, with incorporation or reduction of molecular oxygen (GO:0016705);; Molecular Function: heme binding (GO:0020037);; Biological Process: oxidation-reduction pro…	K20667|0|mdm:103422316|K20667 beta-amyrin 28-monooxygenase [EC:1.14.13.201] | (RefSeq) beta-amyrin 28-oxidase-like	--	[QI]	Secondary metabolites biosynthesis, transport and catabolism;; Lipid transport and metabolism	Cytochrome P450	Beta-amyrin 28-oxidase OS=Panax ginseng (Korean ginseng) PE=2 SV=1	Q	Secondary metabolites biosynthesis, transport and catabolism	PREDICTED: beta-amyrin 28-oxidase-like isoform X1 [Malus domestica]
gene11126	LOC107418803	297	365	299	591	702	622	4.13357	5.23157	4.64616	8.4333	10.8196	9.8076	0.00704274	1.08307	up	[RTKL]	General function prediction only;; Signal transduction mechanisms;; Transcription;; Replication, recombination and repair	Biological Process: activation of MAPKK activity (GO:0000186);; Molecular Function: MAP kinase kinase kinase activity (GO:0004709);; Molecular Function: ATP binding (GO:0005524);;	K04733|0|pmum:103338776|K04733 interleukin-1 receptor-associated kinase 4 [EC:2.7.11.1] | (RefSeq) cysteine-rich receptor-like protein kinase 10	--	--	--	Protein tyrosine kinase;; Protein kinase domain	Cysteine-rich receptor-like protein kinase 10 (Precursor) GN=F21P8.70 OS=Arabidopsis thaliana (Mouse-ear cress) PE=1 SV=3	T	Signal transduction mechanisms	PREDICTED: cysteine-rich receptor-like protein kinase 10 isoform X1 [Prunus mume]
gene11200	LOC107418870	225	178	199	489	392	433	3.13204	2.53213	3.07857	6.81474	5.93608	6.7247	0.00948585	1.21006	up	--	--	Biological Process: single-organism developmental process (GO:0044767);; Biological Process: system development (GO:0048731);;	--	--	[R]	General function prediction only	PPR repeat family;; PPR repeat;; PPR repeat;; Pentatricopeptide repeat domain	Putative pentatricopeptide repeat-containing protein At1g53330 GN=At1g53330 OS=Arabidopsis thaliana (Mouse-ear cress) PE=3 SV=1	R	General function prediction only	PREDICTED: putative pentatricopeptide repeat-containing protein At1g53330 [Prunus mume]
gene11299	LOC107418983	534	555	574	1236	1113	1095	5.04422	5.35005	6.02361	11.6613	11.409	11.4897	0.000276241	1.13182	up	--	--	Biological Process: transcription, DNA-templated (GO:0006351);;	--	--	--	--	GRAS domain family	DELLA protein GAIP GN=GAIP OS=Cucurbita maxima (Pumpkin) PE=2 SV=1	K	Transcription	hypothetical protein PRUPE_ppa024047mg [Prunus persica]
gene11303	LOC107418952	55	102	92	275	256	267	3.21111	6.14644	6.02859	16.2756	16.4247	17.5678	0.0012286	1.75847	up	--	--	--	--	--	--	--	bZIP transcription factor;; Basic region leucine zipper;; bZIP Maf transcription factor	--	--	--	bZIP family transcription factor family protein [Populus trichocarpa]
gene11375	LOC107419065	242	228	163	1528	1128	912	2.81987	2.71509	2.10723	17.8102	14.2902	11.8311	1.50153e-11	2.58106	up	[GC]	Carbohydrate transport and metabolism;; Energy production and conversion	Molecular Function: transferase activity, transferring hexosyl groups (GO:0016758);;	--	--	[GC]	Carbohydrate transport and metabolism;; Energy production and conversion	UDP-glucoronosyl and UDP-glucosyl transferase	UDP-glycosyltransferase 89B1 GN=UGT89B1 OS=Arabidopsis thaliana (Mouse-ear cress) PE=2 SV=2	CG	Energy production and conversion;; Carbohydrate transport and metabolism	PREDICTED: UDP-glycosyltransferase 89B1-like [Citrus sinensis]
gene11384	LOC107419071	788	427	423	1052	1058	1103	12.3045	6.80677	7.3214	16.4097	17.9295	19.1459	0.0010062	1.06949	up	[E]	Amino acid transport and metabolism	Molecular Function: asparaginase activity (GO:0004067);; Cellular Component: cytosol (GO:0005829);; Biological Process: glycoprotein catabolic process (GO:0006516);;	K13051|0|pvu:PHAVU_003G182400g|K13051 beta-aspartyl-peptidase (threonine type) [EC:3.4.19.5] | (RefSeq) hypothetical protein	--	[E]	Amino acid transport and metabolism	Asparaginase	Isoaspartyl peptidase/L-asparaginase subunit beta (Precursor) OS=Lupinus albus (White lupin) PE=3 SV=1	E	Amino acid transport and metabolism	hypothetical protein PHAVU_003G182400g [Phaseolus vulgaris]
gene11396	LOC107419097	1238	1253	1072	2750	2293	1995	22.0537	22.7762	21.2139	48.9341	44.3435	39.489	2.04073e-05	1.06594	up	--	--	Molecular Function: (1->3)-beta-D-glucan binding (GO:0001872);; Cellular Component: plasma membrane (GO:0005886);; Cellular Component: plasmodesma (GO:0009506);; Cellular Component: anchored component of membrane (GO:0031225);;	--	--	--	--	X8 domain	PLASMODESMATA CALLOSE-BINDING PROTEIN 3 (Precursor) GN=PDCB3 OS=Arabidopsis thaliana (Mouse-ear cress) PE=1 SV=1	R	General function prediction only	PREDICTED: PLASMODESMATA CALLOSE-BINDING PROTEIN 3 [Vitis vinifera]
gene11408	LOC107419106	1506	1192	1211	4416	3444	3332	10.4462	8.61396	9.40528	31.366	26.404	26.2015	1.08158e-12	1.60155	up	[O]	Posttranslational modification, protein turnover, chaperones	Molecular Function: ATP binding (GO:0005524);; Biological Process: obsolete ATP catabolic process (GO:0006200);; Biological Process: protein folding (GO:0006457);; Cellular Component: chloroplast stroma (GO:0009570);; Cellular Component: chloroplast envelope (GO:0009941);; Biological Process: heat acclimation (GO:0010286);; Molecular Function: ATPase activity (GO:0016887);; Biological Process: re…	K03695|0|tcc:TCM_014230|K03695 ATP-dependent Clp protease ATP-binding subunit ClpB | (RefSeq) Heat shock protein 101	--	[O]	Posttranslational modification, protein turnover, chaperones	AAA domain (Cdc48 subfamily);; ATPase family associated with various cellular activities (AAA);; C-terminal, D2-small domain, of ClpB protein;; Clp amino terminal domain;; AAA domain (dynein-related subfamily);; AAA ATPase domain;; AAA domain;; Sigma-54 interaction domain;; AAA domain;; AAA domain;; IstB-like ATP binding protein;; AAA domain;; Archaeal ATPase;; NACHT domain;; RNA helicase;; Holli…	Chaperone protein ClpB1 GN=F1O17.2 OS=Arabidopsis thaliana (Mouse-ear cress) PE=1 SV=2	O	Posttranslational modification, protein turnover, chaperones	Chaperone protein [Morus notabilis]
gene11458	LOC107419144	158	413	300	591	792	792	0.830586	2.4671	2.30401	3.25508	4.30155	4.7756	0.000191719	1.40593	up	[KL]	Transcription;; Replication, recombination and repair	Molecular Function: nucleic acid binding (GO:0003676);; Molecular Function: hydrolase activity (GO:0016787);;	--	--	[B]	Chromatin structure and dynamics	SNF2 family N-terminal domain;; Helicase conserved C-terminal domain;; HNH endonuclease;; DEAD/DEAH box helicase;; Type III restriction enzyme, res subunit	Probable chromatin-remodeling complex ATPase chain OS=Oryza sativa subsp. japonica (Rice) PE=2 SV=2	B	Chromatin structure and dynamics	PREDICTED: DNA annealing helicase and endonuclease ZRANB3 [Pyrus x bretschneideri]
gene11482	LOC107419198	66	46	37	255	148	149	0.776317	0.548244	0.477081	3.00727	1.89053	1.94654	0.00114469	1.97646	up	--	--	--	--	--	[R]	General function prediction only	PPR repeat family;; PPR repeat;; Pentatricopeptide repeat domain;; PPR repeat	Pentatricopeptide repeat-containing protein At5g61370, mitochondrial (Precursor) GN=At5g61370 OS=Arabidopsis thaliana (Mouse-ear cress) PE=2 SV=1	S	Function unknown	hypothetical protein L484_008580 [Morus notabilis]
gene11515	LOC107419222	253	281	228	658	733	774	5.86664	6.6449	5.85653	15.2262	18.4409	19.9159	2.70555e-05	1.59822	up	--	--	Molecular Function: DNA binding (GO:0003677);; Biological Process: regulation of transcription, DNA-templated (GO:0006355);;	--	--	--	--	No apical meristem (NAM) protein	NAC domain-containing protein 100 GN=NAC100 OS=Arabidopsis thaliana (Mouse-ear cress) PE=2 SV=1	S	Function unknown	PREDICTED: NAC domain-containing protein 100-like [Prunus mume]
gene11516	LOC107419223	75	124	100	307	268	238	1.04379	1.77901	1.55942	4.3055	4.09539	3.71466	0.0050481	1.52233	up	--	--	--	--	--	[R]	General function prediction only	PPR repeat family;; PPR repeat;; PPR repeat;; Pentatricopeptide repeat domain	Pentatricopeptide repeat-containing protein At4g21065 GN=PCMP-H28 OS=Arabidopsis thaliana (Mouse-ear cress) PE=2 SV=2	R	General function prediction only	PREDICTED: pentatricopeptide repeat-containing protein At4g21065-like [Vitis vinifera]
gene11529	LOC107419233	44357	67922	57485	132355	125017	127660	805.266	1309.85	1159	2406.11	2459.95	2576.48	1.82384e-05	1.26391	up	--	--	Cellular Component: chloroplast thylakoid membrane (GO:0009535);; Biological Process: photosynthesis, light harvesting (GO:0009765);; Cellular Component: chloroplast envelope (GO:0009941);; Cellular Component: plastoglobule (GO:0010287);; Molecular Function: chlorophyll binding (GO:0016168);; Biological Process: cysteine biosynthetic process (GO:0019344);; Biological Process: cellular cation home…	--	--	--	--	Chlorophyll A-B binding protein	Chlorophyll a-b binding protein P4, chloroplastic (Precursor) OS=Pisum sativum (Garden pea) PE=1 SV=1	R	General function prediction only	Chlorophyll a-b binding 4, chloroplastic -like protein [Gossypium arboreum]
gene11535	LOC107419246	192	265	233	649	641	481	1.6634	2.34775	2.25033	5.63064	6.04653	4.64389	0.000457862	1.43912	up	--	--	--	--	--	[R]	General function prediction only	PPR repeat family;; PPR repeat;; PPR repeat;; Pentatricopeptide repeat domain;; DYW family of nucleic acid deaminases	Pentatricopeptide repeat-containing protein At3g47530 GN=PCMP-H76 OS=Arabidopsis thaliana (Mouse-ear cress) PE=2 SV=1	R	General function prediction only	PREDICTED: pentatricopeptide repeat-containing protein At3g47530 [Vitis vinifera]
gene11627	LOC107419357	23	42	39	198	129	125	0.278013	0.529873	0.52381	2.44667	1.73212	1.70911	0.000568028	2.1896	up	--	--	--	--	--	[R]	General function prediction only	PPR repeat family;; PPR repeat;; PPR repeat;; Pentatricopeptide repeat domain	Pentatricopeptide repeat-containing protein At3g13880 GN=PCMP-E89 OS=Arabidopsis thaliana (Mouse-ear cress) PE=2 SV=1	R	General function prediction only	PREDICTED: pentatricopeptide repeat-containing protein At3g13880 [Prunus mume]
gene11642	LOC107419371	152	82	85	264	343	305	2.15313	1.02684	1.38811	4.36416	5.9443	5.27583	0.00229542	1.6138	up	[K]	Transcription	Molecular Function: DNA binding (GO:0003677);; Cellular Component: nucleus (GO:0005634);; Biological Process: DNA-templated transcription, initiation (GO:0006352);;	K03120|8.31839e-137|sot:102583666|K03120 transcription initiation factor TFIID TATA-box-binding protein | (RefSeq) TBP, TFIID; TATA-box-binding protein-like	Basal transcription factors (ko03022)	[K]	Transcription	Transcription factor TFIID (or TATA-binding protein, TBP);; Domain of unknown function (DUF3378)	TATA-box-binding protein OS=Mesembryanthemum crystallinum (Common ice plant) PE=2 SV=1	K	Transcription	RecName: Full=TATA-box-binding protein; AltName: Full=TATA sequence-binding protein; Short=TBP; AltName: Full=TATA-binding factor; AltName: Full=TATA-box factor; AltName: Full=Transcription initiation factor TFIID TBP subunit [Mesembryanthemum crystallinum]
gene11647	LOC107419364	317	347	357	843	781	720	3.15127	3.57058	3.85182	9.19789	8.3651	8.18813	0.000440027	1.27932	up	--	--	--	--	--	[R]	General function prediction only	PPR repeat family;; PPR repeat;; PPR repeat;; Pentatricopeptide repeat domain	Pentatricopeptide repeat-containing protein At5g56310 GN=PCMP-E13 OS=Arabidopsis thaliana (Mouse-ear cress) PE=2 SV=1	R	General function prediction only	PREDICTED: pentatricopeptide repeat-containing protein At5g56310 [Malus domestica]
gene1172	LOC107421040	1291	1295	870	2077	2826	2541	11.2225	11.7054	8.14555	17.6989	25.9619	23.8601	3.05302e-06	1.20576	up	[R]	General function prediction only	Molecular Function: ubiquitin-protein transferase activity (GO:0004842);; Biological Process: ubiquitin-dependent protein catabolic process (GO:0006511);; Molecular Function: zinc ion binding (GO:0008270);; Biological Process: lateral root formation (GO:0010311);; Biological Process: negative regulation of ethylene biosynthetic process (GO:0010366);; Biological Process: brassinosteroid biosynthet…	K19044|0|vvi:100263815|K19044 E3 ubiquitin-protein ligase XBAT32/33 [EC:2.3.2.27] | (RefSeq) probable E3 ubiquitin-protein ligase XBOS32	--	--	--	Ankyrin repeats (3 copies);; Ankyrin repeat;; Ankyrin repeats (many copies);; Ankyrin repeats (many copies);; Ankyrin repeat	Probable E3 ubiquitin-protein ligase XBOS32 OS=Oryza sativa subsp. japonica (Rice) PE=2 SV=2	O	Posttranslational modification, protein turnover, chaperones	PREDICTED: probable E3 ubiquitin-protein ligase XBOS32 [Vitis vinifera]
gene11758	LOC107419539	0	11	0	43	73	67	0	0.096008	0	0.615845	1.12064	1.19717	7.25916e-07	4.17985	up	[RTKL]	General function prediction only;; Signal transduction mechanisms;; Transcription;; Replication, recombination and repair	Molecular Function: protein kinase activity (GO:0004672);;	--	--	[T]	Signal transduction mechanisms	Protein kinase domain;; Protein tyrosine kinase;; Wall-associated receptor kinase galacturonan-binding	Probable receptor-like protein kinase At1g67000 (Precursor) GN=At1g67000 OS=Arabidopsis thaliana (Mouse-ear cress) PE=2 SV=2	T	Signal transduction mechanisms	PREDICTED: probable receptor-like protein kinase At1g67000 [Malus domestica]
gene11769	LOC107419498	0	10	11	59	73	90	0	0.315112	0.377187	1.86035	2.50901	3.14412	6.79026e-06	3.46596	up	--	--	--	--	--	--	--	BURP domain	BURP domain-containing protein 3 (Precursor) OS=Oryza sativa subsp. japonica (Rice) PE=2 SV=1	R	General function prediction only	hypothetical protein VITISV_034298 [Vitis vinifera]
gene11771	LOC107419528	427	459	290	915	547	752	6.46085	7.09025	4.85241	13.8398	8.98096	12.6359	0.00822549	1.00404	up	--	--	--	--	--	--	--	--	--	S	Function unknown	hypothetical protein POPTR_0015s05440g [Populus trichocarpa]
gene1182	LOC107420723	454	671	573	1371	1464	1432	12.0841	18.3387	16.9731	36.4732	42.3877	42.4061	8.7626e-07	1.41357	up	--	--	Cellular Component: chloroplast thylakoid (GO:0009534);; Biological Process: anthocyanin-containing compound biosynthetic process (GO:0009718);; Molecular Function: protein binding involved in protein folding (GO:0044183);; Biological Process: chaperone-mediated protein folding (GO:0061077);;	--	--	--	--	RbcX protein	--	S	Function unknown	PREDICTED: uncharacterized protein LOC101305153 [Fragaria vesca subsp. vesca]
gene11867	LOC107419613	40	61	60	219	221	178	0.350281	0.554376	0.594375	1.94907	2.14353	1.76948	0.000580686	2.01657	up	--	--	--	--	--	[R]	General function prediction only	PPR repeat family;; PPR repeat;; PPR repeat;; Pentatricopeptide repeat domain;; DYW family of nucleic acid deaminases;; Tetratricopeptide repeat	Pentatricopeptide repeat-containing protein DOT4, chloroplastic {ECO:0000305} (Precursor) GN=At4g18750 OS=Arabidopsis thaliana (Mouse-ear cress) PE=2 SV=1	R	General function prediction only	PREDICTED: pentatricopeptide repeat-containing protein At4g21065-like [Populus euphratica]
gene11875	LOC107419600	42	55	33	250	166	175	0.789549	1.0591	0.70243	4.79347	3.45343	3.728	0.000148042	2.27199	up	--	--	--	--	--	[R]	General function prediction only	PPR repeat family;; PPR repeat;; PPR repeat;; Pentatricopeptide repeat domain	Pentatricopeptide repeat-containing protein At1g08070 GN=PCMP-H12 OS=Arabidopsis thaliana (Mouse-ear cress) PE=2 SV=1	R	General function prediction only	PREDICTED: pentatricopeptide repeat-containing protein At1g08070-like [Pyrus x bretschneideri]
gene11934	LOC107419715	161	230	156	609	635	515	2.57711	3.69032	2.72999	9.64139	10.7756	9.10394	2.06801e-05	1.77267	up	[R]	General function prediction only	--	--	--	--	--	TPR repeat;; Tetratricopeptide repeat;; Tetratricopeptide repeat;; Tetratricopeptide repeat;; Tetratricopeptide repeat	Hsp70-Hsp90 organizing protein 3 GN=HOP3 OS=Arabidopsis thaliana (Mouse-ear cress) PE=2 SV=1	R	General function prediction only	PREDICTED: tetratricopeptide repeat protein 1-like [Fragaria vesca subsp. vesca]
gene11956	LOC107419710	88	85	83	285	254	230	0.827132	0.85618	0.83511	2.63288	2.55728	2.23024	0.00250172	1.66977	up	--	--	--	--	--	[R]	General function prediction only	PPR repeat;; PPR repeat family;; Pentatricopeptide repeat domain;; PPR repeat;; Tetratricopeptide repeat	Pentatricopeptide repeat-containing protein At2g13600 GN=PCMP-E76 OS=Arabidopsis thaliana (Mouse-ear cress) PE=3 SV=1	R	General function prediction only	PREDICTED: putative pentatricopeptide repeat-containing protein At3g15130 [Malus domestica]
gene11981	LOC107419743	329	309	282	804	719	711	4.8717	4.66018	4.64192	11.8963	11.5617	11.6948	0.000255037	1.36653	up	--	--	Molecular Function: nucleic acid binding (GO:0003676);;	--	--	[R]	General function prediction only	PPR repeat;; PPR repeat family;; PPR repeat;; Pentatricopeptide repeat domain	Pentatricopeptide repeat-containing protein At3g29230 GN=PCMP-E27 OS=Arabidopsis thaliana (Mouse-ear cress) PE=2 SV=1	R	General function prediction only	hypothetical protein L484_025495 [Morus notabilis]
gene11997	LOC107419758	33	49	64	263	252	239	0.629619	0.963874	1.36994	5.11725	5.31875	5.15484	1.20775e-05	2.43823	up	[E]	Amino acid transport and metabolism	Molecular Function: isomerase activity (GO:0016853);; Biological Process: carboxylic acid metabolic process (GO:0019752);;	K01850|6.26104e-127|pmum:103320737|K01850 chorismate mutase [EC:5.4.99.5] | (RefSeq) chorismate mutase 2	Phenylalanine, tyrosine and tryptophan biosynthesis (ko00400);; Biosynthesis of amino acids (ko01230)	[E]	Amino acid transport and metabolism	Chorismate mutase type II	Chorismate mutase 2 GN=CM2 OS=Arabidopsis thaliana (Mouse-ear cress) PE=1 SV=1	E	Amino acid transport and metabolism	Chorismate mutase [Morus notabilis]
gene12013	LOC107419841	1004	1279	1028	2984	2796	2045	11.0568	15.466	13.209	36.9297	36.4669	25.0214	4.04379e-08	1.32237	up	--	--	Biological Process: flower development (GO:0009908);;	--	--	--	--	Domain of unknown function (DUF296)	Putative DNA-binding protein ESCAROLA GN=ESC OS=Arabidopsis thaliana (Mouse-ear cress) PE=2 SV=1	S	Function unknown	PREDICTED: putative DNA-binding protein ESCAROLA [Prunus mume]
gene12084	LOC107419806	4769	5251	5326	14666	18608	17642	100.287	112.637	124.378	307.954	424.644	412.121	3.58841e-16	1.8166	up	--	--	Biological Process: response to stress (GO:0006950);; Biological Process: response to water (GO:0009415);; Cellular Component: cell part (GO:0044464);;	--	--	--	--	Dehydrin	Phosphoprotein ECPP44 GN=ECPP44 OS=Daucus carota (Wild carrot) PE=1 SV=1	R	General function prediction only	Phosphoprotein ECPP44, putative [Ricinus communis]
gene12099	LOC107419893	106	94	102	467	238	249	1.66213	1.50659	1.77395	7.33763	4.05723	4.35645	0.00379768	1.73252	up	--	--	--	--	--	--	--	Protein of unknown function (DUF1336)	Protein ENHANCED DISEASE RESISTANCE 2-like GN=EDR2L OS=Arabidopsis thaliana (Mouse-ear cress) PE=2 SV=1	R	General function prediction only	hypothetical protein L484_007150 [Morus notabilis]
gene12106	LOC107419917	71	79	55	503	362	304	0.955693	1.08606	0.81689	6.83782	5.30267	4.5975	1.39586e-07	2.59589	up	--	--	--	--	--	[O]	Posttranslational modification, protein turnover, chaperones	Xylanase inhibitor N-terminal;; Xylanase inhibitor C-terminal;; Eukaryotic aspartyl protease	Protein ASPARTIC PROTEASE IN GUARD CELL 1 (Precursor) GN=ASPG1 OS=Arabidopsis thaliana (Mouse-ear cress) PE=1 SV=1	O	Posttranslational modification, protein turnover, chaperones	PREDICTED: protein ASPARTIC PROTEASE IN GUARD CELL 2-like [Fragaria vesca subsp. vesca]
gene12115	LOC107419908	439	494	435	1914	1523	1536	9.93808	11.4016	10.9147	43.247	37.4123	38.6174	1.76904e-12	1.94477	up	--	--	--	--	--	--	--	VQ motif	--	S	Function unknown	hypothetical protein L484_007135 [Morus notabilis]
gene12129	LOC107419928	446	474	464	704	1076	887	3.34604	3.93607	4.00029	5.81565	8.6656	7.42924	0.00293014	1.03513	up	--	--	--	--	--	--	--	Myb/SANT-like DNA-binding domain;; Myb/SANT-like DNA-binding domain	Uncharacterized protein At2g29880 GN=At2g29880 OS=Arabidopsis thaliana (Mouse-ear cress) PE=2 SV=1	S	Function unknown	PREDICTED: uncharacterized protein LOC103320717 [Prunus mume]
gene12160	LOC107419889	1059	885	796	1965	1831	1514	10.3643	8.89199	8.85698	20.0388	19.9174	16.9682	0.000123696	1.04165	up	[LKJ]	Replication, recombination and repair;; Transcription;; Translation, ribosomal structure and biogenesis	--	--	--	[A]	RNA processing and modification	DEAD/DEAH box helicase;; Helicase conserved C-terminal domain	DEAD-box ATP-dependent RNA helicase 22 GN=RH22 OS=Arabidopsis thaliana (Mouse-ear cress) PE=2 SV=1	A	RNA processing and modification	DEAD-box ATP-dependent RNA helicase 22 [Morus notabilis]
gene12171	LOC107420003	1270	1343	1253	3399	2355	2100	19.3014	20.8221	21.1505	51.6015	38.854	35.4578	0.000371023	1.10033	up	[KAD]	Transcription;; RNA processing and modification;; Cell cycle control, cell division, chromosome partitioning	--	K09422|1.93166e-128|pper:PRUPE_ppa008979mg|K09422 myb proto-oncogene protein, plant | (RefSeq) hypothetical protein	--	[K]	Transcription	Myb-like DNA-binding domain;; Myb-like DNA-binding domain	Transcription factor MYB44 GN=K8K14.2 OS=Arabidopsis thaliana (Mouse-ear cress) PE=2 SV=1	K	Transcription	hypothetical protein PRUPE_ppa008979mg [Prunus persica]
gene12183	LOC107419971	9	7	11	48	45	42	0.089482	0.061307	0.110581	0.476099	0.475741	0.460718	0.00298791	2.39658	up	[RTKL]	General function prediction only;; Signal transduction mechanisms;; Transcription;; Replication, recombination and repair	--	--	--	--	--	Protein kinase domain;; Protein tyrosine kinase;; Leucine rich repeat;; Leucine Rich repeats (2 copies);; Leucine Rich Repeat;; Leucine rich repeat	Probable inactive receptor kinase At5g67200 (Precursor) GN=At5g67200 OS=Arabidopsis thaliana (Mouse-ear cress) PE=1 SV=1	T	Signal transduction mechanisms	hypothetical protein JCGZ_16103 [Jatropha curcas]
gene12184	LOC107419974	821	836	866	2895	2384	2133	17.3087	17.9991	20.3001	61.0053	54.6002	50.0109	1.71055e-11	1.63351	up	--	--	--	--	--	--	--	--	--	S	Function unknown	conserved hypothetical protein [Ricinus communis]
gene12196	LOC107419978	358	141	222	689	729	729	4.48852	1.80201	3.09254	8.64267	9.93204	10.1727	1.33017e-05	1.66663	up	--	--	--	--	--	--	--	Transferase family	Uncharacterized acetyltransferase At3g50280 GN=At3g50280 OS=Arabidopsis thaliana (Mouse-ear cress) PE=3 SV=1	S	Function unknown	hypothetical protein VITISV_032623 [Vitis vinifera]
gene12289	LOC107420066	92	100	127	569	548	467	1.75733	1.80222	2.38243	9.94276	11.0009	10.1796	5.31768e-08	2.38588	up	[M]	Cell wall/membrane/envelope biogenesis	Cellular Component: membrane (GO:0016020);; Biological Process: transmembrane transport (GO:0055085);;	--	--	[M]	Cell wall/membrane/envelope biogenesis	Mechanosensitive ion channel	Mechanosensitive ion channel protein 10 GN=MSL10 OS=Arabidopsis thaliana (Mouse-ear cress) PE=1 SV=1	M	Cell wall/membrane/envelope biogenesis	hypothetical protein JCGZ_07615 [Jatropha curcas]
gene12294	LOC107420160	2127	2664	2215	5365	5797	3625	22.8791	29.6838	28.3645	71.9269	77.1793	40.8463	0.000144533	1.15901	up	--	--	Molecular Function: binding (GO:0005488);;	--	--	[R]	General function prediction only	PPR repeat family;; PPR repeat;; Domain of unknown function (DUF3594);; PPR repeat;; Pentatricopeptide repeat domain;; PHD-finger	PHD finger protein ALFIN-LIKE 5, N-terminally processed GN=AL5 OS=Arabidopsis thaliana (Mouse-ear cress) PE=2 SV=1	R	General function prediction only	Pentatricopeptide repeat superfamily protein, putative [Theobroma cacao]
gene12300	LOC107420159	321	383	400	4833	2904	2971	8.05505	9.7851	11.1526	121.161	79.118	82.8461	1.65064e-11	3.34984	up	[O]	Posttranslational modification, protein turnover, chaperones	Cellular Component: cytoplasm (GO:0005737);; Biological Process: protein folding (GO:0006457);; Biological Process: hyperosmotic response (GO:0006972);; Biological Process: response to heat (GO:0009408);; Biological Process: response to high light intensity (GO:0009644);; Biological Process: response to hydrogen peroxide (GO:0042542);; Molecular Function: unfolded protein binding (GO:0051082);;	K13993|5.39475e-80|vvi:100261109|K13993 HSP20 family protein | (RefSeq) 17.3 kDa class II heat shock protein	Protein processing in endoplasmic reticulum (ko04141)	[O]	Posttranslational modification, protein turnover, chaperones	Hsp20/alpha crystallin family	17.9 kDa class II heat shock protein GN=HSP17.9-D OS=Glycine max (Soybean) PE=3 SV=1	O	Posttranslational modification, protein turnover, chaperones	cytosolic class II low molecular weight heat shock protein [Prunus dulcis]
gene12308	LOC107420043	259	171	178	497	497	490	3.64869	2.33303	2.64886	6.6775	7.40394	7.34049	0.00196954	1.37883	up	[M]	Cell wall/membrane/envelope biogenesis	Cellular Component: plasma membrane (GO:0005886);; Molecular Function: methyltransferase activity (GO:0008168);; Biological Process: lipid biosynthetic process (GO:0008610);; Biological Process: methylation (GO:0032259);;	K13384|2.53276e-164|mdm:103455798|K13384 (S)-coclaurine N-methyltransferase [EC:2.1.1.140] | (RefSeq) (S)-coclaurine N-methyltransferase-like	Isoquinoline alkaloid biosynthesis (ko00950)	--	--	Mycolic acid cyclopropane synthetase;; Methyltransferase domain;; Methyltransferase domain;; Methyltransferase domain;; Methyltransferase domain;; Methyltransferase domain;; Methyltransferase small domain;; Putative methyltransferase;; Protein-L-isoaspartate(D-aspartate) O-methyltransferase (PCMT);; rRNA small subunit methyltransferase G	(S)-coclaurine N-methyltransferase OS=Thalictrum flavum subsp. glaucum (Yellow meadow rue) PE=1 SV=1	R	General function prediction only	PREDICTED: (S)-coclaurine N-methyltransferase-like [Malus domestica]
gene12326	LOC107420034	4	22	15	44	99	116	0.028421	0.268555	0.181886	0.632418	1.62374	1.63874	0.00253292	2.74996	up	[RTKL]	General function prediction only;; Signal transduction mechanisms;; Transcription;; Replication, recombination and repair	Molecular Function: nucleotide binding (GO:0000166);; Molecular Function: protein kinase activity (GO:0004672);; Biological Process: phosphorylation (GO:0016310);; Cellular Component: intracellular part (GO:0044424);;	K02218|4.84802e-29|pop:POPTR_0018s07090g|K02218 casein kinase 1 [EC:2.7.11.1] | (RefSeq) casein kinase family protein	--	[T]	Signal transduction mechanisms	Protein kinase domain;; Protein tyrosine kinase	Casein kinase I isoform delta-like GN=At4g26100 OS=Arabidopsis thaliana (Mouse-ear cress) PE=2 SV=2	T	Signal transduction mechanisms	putative protein kinase ADK1 [Oryza sativa Japonica Group]
gene12327	LOC107420134	588	493	298	770	982	908	4.35841	3.61104	3.06332	6.7056	10.5231	7.343	0.0029585	1.05114	up	--	--	Molecular Function: transporter activity (GO:0005215);; Cellular Component: mitochondrial inner membrane (GO:0005743);; Biological Process: mitochondrial transport (GO:0006839);; Cellular Component: integral component of membrane (GO:0016021);; Biological Process: transmembrane transport (GO:0055085);;	--	--	[C]	Energy production and conversion	Mitochondrial carrier protein	Mitochondrial adenine nucleotide transporter ADNT1 OS=Arabidopsis thaliana (Mouse-ear cress) PE=2 SV=1	C	Energy production and conversion	Mitochondrial substrate carrier family protein B [Morus notabilis]
gene12346	LOC107420088	983	754	726	1588	1751	1892	17.3194	13.6669	14.2314	28.1294	33.5271	36.864	1.46305e-05	1.18044	up	[K]	Transcription	--	--	--	[K]	Transcription	GATA zinc finger	Putative GATA transcription factor 22 GN=GATA22 OS=Arabidopsis thaliana (Mouse-ear cress) PE=3 SV=1	K	Transcription	Putative GATA transcription factor 22 [Morus notabilis]
gene12356	LOC107420077	310	356	244	629	777	837	5.06363	5.67157	4.59874	10.2233	13.9411	15.9766	0.000194152	1.3989	up	--	--	Molecular Function: nucleic acid binding (GO:0003676);;	--	--	--	--	Myb-like DNA-binding domain	Transcription factor DIVARICATA GN=DIVARICATA OS=Antirrhinum majus (Garden snapdragon) PE=2 SV=1	K	Transcription	Myb transcription factor family protein, putative [Theobroma cacao]
gene12407	LOC107420186	60	62	51	189	151	164	0.471235	0.497617	0.451036	1.5025	1.29932	1.44859	0.00909225	1.62977	up	[IQ]	Lipid transport and metabolism;; Secondary metabolites biosynthesis, transport and catabolism	Molecular Function: catalytic activity (GO:0003824);; Biological Process: metabolic process (GO:0008152);;	--	--	[R]	General function prediction only	AMP-binding enzyme	4-coumarate--CoA ligase-like 6 GN=4CLL6 OS=Arabidopsis thaliana (Mouse-ear cress) PE=2 SV=2	I	Lipid transport and metabolism	hypothetical protein PRUPE_ppa022828mg [Prunus persica]
gene12477	LOC107420212	283	375	338	945	657	645	2.81365	3.80056	3.7284	9.39029	7.0921	7.13264	0.00072593	1.25039	up	--	--	--	K11968|0|mdm:103440450|K11968 ariadne-1 [EC:2.3.2.27] | (RefSeq) probable E3 ubiquitin-protein ligase ARI8	--	[O]	Posttranslational modification, protein turnover, chaperones	IBR domain	Probable E3 ubiquitin-protein ligase ARI8 GN=ARI8 OS=Arabidopsis thaliana (Mouse-ear cress) PE=2 SV=1	O	Posttranslational modification, protein turnover, chaperones	putative E3 ubiquitin-protein ligase ARI8 [Morus notabilis]
gene12498	LOC107420304	39	10	7	118	108	80	0.598032	0.138738	0.102776	1.79571	1.79682	1.36052	0.000309573	2.56069	up	--	--	--	--	--	--	--	WRKY DNA -binding domain	WRKY transcription factor 18 GN=WRKY18 OS=Arabidopsis thaliana (Mouse-ear cress) PE=1 SV=2	K	Transcription	PREDICTED: probable WRKY transcription factor 40 isoform X3 [Pyrus x bretschneideri]
gene12505	LOC107420312	464	492	489	1533	1359	1346	3.92528	4.2071	4.54788	12.7698	12.3741	12.1133	1.45508e-08	1.63442	up	[O]	Posttranslational modification, protein turnover, chaperones	--	K03695|0|pmum:103320749|K03695 ATP-dependent Clp protease ATP-binding subunit ClpB | (RefSeq) chaperone protein ClpB4, mitochondrial	--	[O]	Posttranslational modification, protein turnover, chaperones	AAA domain (Cdc48 subfamily);; ATPase family associated with various cellular activities (AAA);; Clp amino terminal domain;; AAA domain (dynein-related subfamily);; AAA ATPase domain;; Sigma-54 interaction domain;; AAA domain;; AAA domain;; IstB-like ATP binding protein;; AAA domain;; AAA domain;; Zeta toxin;; Magnesium chelatase, subunit ChlI;; Archaeal ATPase;; RNA helicase;; Holliday junction …	Chaperone protein ClpB4, mitochondrial (Precursor) GN=F13D4.100 OS=Arabidopsis thaliana (Mouse-ear cress) PE=2 SV=1	O	Posttranslational modification, protein turnover, chaperones	Chaperone protein [Morus notabilis]
gene12538	LOC107420358	824	966	851	2642	2027	1849	8.95038	10.7107	10.2742	28.676	23.9073	22.3261	3.87781e-08	1.38322	up	--	--	Biological Process: amino acid transmembrane transport (GO:0003333);; Biological Process: regulation of meristem growth (GO:0010075);; Molecular Function: amino acid transmembrane transporter activity (GO:0015171);; Cellular Component: integral component of membrane (GO:0016021);;	--	--	[E]	Amino acid transport and metabolism	Transmembrane amino acid transporter protein	Lysine histidine transporter-like 8 GN=AATL1 OS=Arabidopsis thaliana (Mouse-ear cress) PE=1 SV=1	E	Amino acid transport and metabolism	hypothetical protein L484_014437 [Morus notabilis]
gene12539	LOC107420329	77	57	52	330	210	170	1.197	0.900923	0.905047	5.17369	3.57765	2.95639	0.000376334	2.01408	up	--	--	--	--	--	--	--	Dof domain, zinc finger	Dof zinc finger protein DOF5.8 GN=DOF5.8 OS=Arabidopsis thaliana (Mouse-ear cress) PE=2 SV=1	K	Transcription	PREDICTED: dof zinc finger protein DOF3.4-like [Nelumbo nucifera]
gene12598	LOC107420402	275	209	166	582	671	535	5.79269	4.48826	3.89037	12.2761	15.3792	12.5508	0.000170062	1.55485	up	--	--	--	--	--	--	--	--	--	S	Function unknown	hypothetical protein JCGZ_08192 [Jatropha curcas]
gene12623	LOC107420437	1930	2158	2395	5146	5163	5661	17.9828	21.0435	26.4528	48.6553	56.7131	71.3831	2.83681e-10	1.3825	up	[E]	Amino acid transport and metabolism	Molecular Function: carboxypeptidase activity (GO:0004180);;	K16296|0|cit:102630827|K16296 serine carboxypeptidase-like clade I [EC:3.4.16.-] | (RefSeq) serine carboxypeptidase-like 2	--	[OE]	Posttranslational modification, protein turnover, chaperones;; Amino acid transport and metabolism	Serine carboxypeptidase	Serine carboxypeptidase-like 18 (Precursor) GN=SCPL18 OS=Arabidopsis thaliana (Mouse-ear cress) PE=2 SV=2	O	Posttranslational modification, protein turnover, chaperones	PREDICTED: serine carboxypeptidase-like 18-like isoform X1 [Citrus sinensis]
gene12627	LOC107420431	0	0	9	100	69	52	0	0	0.148271	1.46978	1.10217	0.846748	2.07745e-08	4.61223	up	--	--	Molecular Function: phosphatidylcholine-sterol O-acyltransferase activity (GO:0004607);; Cellular Component: vacuolar membrane (GO:0005774);; Biological Process: lipid metabolic process (GO:0006629);; Biological Process: mRNA modification (GO:0016556);; Biological Process: cellular cation homeostasis (GO:0030003);; Biological Process: divalent metal ion transport (GO:0070838);;	K06129|0|vvi:100260799|K06129 lysophospholipase III [EC:3.1.1.5] | (RefSeq) lecithin-cholesterol acyltransferase-like 1	Glycerophospholipid metabolism (ko00564)	[I]	Lipid transport and metabolism	Lecithin:cholesterol acyltransferase;; Alpha/beta hydrolase family;; PGAP1-like protein	Lecithin-cholesterol acyltransferase-like 1 OS=Arabidopsis thaliana (Mouse-ear cress) PE=2 SV=1	I	Lipid transport and metabolism	PREDICTED: lecithin-cholesterol acyltransferase-like 1 [Populus euphratica]
gene12635	LOC107420454	75	0	0	120	254	121	0.814686	0	0	1.3714	3.77238	1.84655	0.00737026	2.86173	up	[R]	General function prediction only	Molecular Function: acid phosphatase activity (GO:0003993);; Cellular Component: plant-type cell wall (GO:0009505);; Biological Process: cellular response to phosphate starvation (GO:0016036);; Molecular Function: metal ion binding (GO:0046872);;	--	--	[G]	Carbohydrate transport and metabolism	Calcineurin-like phosphoesterase;; Iron/zinc purple acid phosphatase-like protein C	Purple acid phosphatase 2 (Precursor) GN=PAP2 OS=Ipomoea batatas (Sweet potato) PE=1 SV=1	G	Carbohydrate transport and metabolism	hypothetical protein PRUPE_ppa005293mg [Prunus persica]
gene12652	LOC107420470	2287	2130	1919	4957	4046	4054	33.9884	32.2946	31.6698	73.5838	65.2675	66.942	5.80424e-07	1.12881	up	[I]	Lipid transport and metabolism	Biological Process: response to chitin (GO:0010200);; Molecular Function: hydrolase activity (GO:0016787);;	--	--	[I]	Lipid transport and metabolism	Putative lysophospholipase;; Alpha/beta hydrolase family;; Alpha/beta hydrolase family;; alpha/beta hydrolase fold	Caffeoylshikimate esterase GN=CSE OS=Arabidopsis thaliana (Mouse-ear cress) PE=1 SV=1	I	Lipid transport and metabolism	hypothetical protein L484_010724 [Morus notabilis]
gene12750	LOC107420574	729	688	570	1806	1654	1653	5.39553	4.62722	4.19365	14.0162	13.6494	12.1329	9.33595e-08	1.45319	up	--	--	Cellular Component: integral component of membrane (GO:0016021);;	K13348|6.91281e-99|tcc:TCM_034728|K13348 protein Mpv17 | (RefSeq) Peroxisomal membrane 22 kDa family protein isoform 1	Peroxisome (ko04146)	[R]	General function prediction only	Mpv17 / PMP22 family	Peroxisomal membrane protein PMP22 GN=PMP22 OS=Arabidopsis thaliana (Mouse-ear cress) PE=1 SV=1	R	General function prediction only	PXMP2/4 family protein 4 [Gossypium arboreum]
gene12795	LOC107420601	3941	3327	3106	8279	9235	9265	66.8308	57.5494	58.4946	140.195	169.952	174.52	2.57293e-11	1.46004	up	[EH]	Amino acid transport and metabolism;; Coenzyme transport and metabolism	Biological Process: branched-chain amino acid metabolic process (GO:0009081);; Molecular Function: L-leucine transaminase activity (GO:0052654);; Molecular Function: L-valine transaminase activity (GO:0052655);; Molecular Function: L-isoleucine transaminase activity (GO:0052656);;	K00826|0|cit:102614611|K00826 branched-chain amino acid aminotransferase [EC:2.6.1.42] | (RefSeq) branched-chain-amino-acid aminotransferase 2, chloroplastic	Cysteine and methionine metabolism (ko00270);; Valine, leucine and isoleucine degradation (ko00280);; Valine, leucine and isoleucine biosynthesis (ko00290);; Pantothenate and CoA biosynthesis (ko00770);; 2-Oxocarboxylic acid metabolism (ko01210);; Biosynthesis of amino acids (ko01230)	[E]	Amino acid transport and metabolism	Aminotransferase class IV	Branched-chain-amino-acid aminotransferase 2, chloroplastic (Precursor) GN=BCAT2 OS=Arabidopsis thaliana (Mouse-ear cress) PE=1 SV=1	E	Amino acid transport and metabolism	hypothetical protein CICLE_v10001429mg [Citrus clementina]
gene128	LOC107421731	401	437	334	1740	1875	1577	10.8348	12.0529	10.0063	46.9939	55.0127	47.3742	4.38732e-16	2.23692	up	--	--	Molecular Function: DNA binding (GO:0003677);; Molecular Function: transcription factor activity, sequence-specific DNA binding (GO:0003700);; Biological Process: regulation of transcription, DNA-templated (GO:0006355);; Molecular Function: 2-alkenal reductase [NAD(P)] activity (GO:0032440);; Molecular Function: protein dimerization activity (GO:0046983);; Biological Process: oxidation-reduction …	--	--	--	--	--	Transcription factor bHLH35 GN=MUL3.10 OS=Arabidopsis thaliana (Mouse-ear cress) PE=2 SV=1	K	Transcription	PREDICTED: transcription factor bHLH35 isoform X2 [Eucalyptus grandis]
gene12898	LOC107420765	518	645	685	1044	1455	1551	5.86009	7.42889	9.02073	12.0725	18.9423	20.4419	0.000337464	1.2182	up	[V]	Defense mechanisms	Biological Process: drug transmembrane transport (GO:0006855);; Molecular Function: drug transmembrane transporter activity (GO:0015238);; Molecular Function: antiporter activity (GO:0015297);; Cellular Component: membrane (GO:0016020);;	K03327|0|cam:101494597|K03327 multidrug resistance protein, MATE family | (RefSeq) protein TRANSPARENT TESTA 12-like	--	[R]	General function prediction only	MatE	Protein TRANSPARENT TESTA 12 GN=F17J16_80 OS=Arabidopsis thaliana (Mouse-ear cress) PE=2 SV=1	S	Function unknown	Protein TRANSPARENT TESTA 12 [Morus notabilis]
gene12950	LOC107420810	7408	10674	10249	21061	18852	18219	167.035	245.53	256.67	474.222	461.305	456.339	2.27956e-06	1.11501	up	--	--	Molecular Function: structural molecule activity (GO:0005198);; Cellular Component: chloroplast thylakoid (GO:0009534);; Cellular Component: chloroplast envelope (GO:0009941);; Biological Process: cysteine biosynthetic process (GO:0019344);; Biological Process: photosynthesis, light reaction (GO:0019684);; Biological Process: glucosinolate biosynthetic process (GO:0019761);; Biological Process: c…	--	--	--	--	PAP_fibrillin	Probable plastid-lipid-associated protein 8, chloroplastic (Precursor) GN=F28I16_90 OS=Arabidopsis thaliana (Mouse-ear cress) PE=2 SV=1	S	Function unknown	hypothetical protein PRUPE_ppa010498mg [Prunus persica]
gene12951	LOC107420809	0	16	10	40	80	107	0	0.256282	0.16996	0.639388	1.39542	1.90454	0.0011227	3.21329	up	--	--	Molecular Function: acetylglucosaminyltransferase activity (GO:0008375);; Cellular Component: membrane (GO:0016020);;	--	--	--	--	Core-2/I-Branching enzyme	--	S	Function unknown	PREDICTED: uncharacterized protein LOC103339093 isoform X2 [Prunus mume]
gene12998	LOC107420843	18	11	15	67	55	70	0.195401	0.122998	0.179	0.730279	0.716914	0.855027	0.00384845	2.21174	up	[GEPR]	Carbohydrate transport and metabolism;; Amino acid transport and metabolism;; Inorganic ion transport and metabolism;; General function prediction only	Molecular Function: sugar:proton symporter activity (GO:0005351);; Cellular Component: integral component of membrane (GO:0016021);; Biological Process: carbohydrate transmembrane transport (GO:0034219);;	--	--	[R]	General function prediction only	Sugar (and other) transporter;; Major Facilitator Superfamily	Sugar transport protein 5 GN=STP5 OS=Arabidopsis thaliana (Mouse-ear cress) PE=2 SV=1	R	General function prediction only	Sugar transport protein 5 [Morus notabilis]
gene13	LOC107403244	127	57	169	261	408	249	0.98897	0.452172	1.45965	2.02894	3.45254	2.1527	0.0066208	1.44856	up	--	--	--	--	--	[R]	General function prediction only	PPR repeat;; PPR repeat family;; PPR repeat;; Pentatricopeptide repeat domain	Pentatricopeptide repeat-containing protein At5g06540 GN=PCMP-H88 OS=Arabidopsis thaliana (Mouse-ear cress) PE=3 SV=1	CG	Energy production and conversion;; Carbohydrate transport and metabolism	hypothetical protein PRUPE_ppa025518mg [Prunus persica]
gene13001	LOC107420852	53	54	42	181	132	150	0.417642	0.438548	0.452779	1.52002	1.26642	1.23459	0.00690927	1.72348	up	--	--	--	--	--	--	--	--	Synaptonemal complex protein 1 GN=ZYP1A OS=Arabidopsis thaliana (Mouse-ear cress) PE=2 SV=1	S	Function unknown	PREDICTED: synaptonemal complex protein 1-like [Pyrus x bretschneideri]
gene13059	LOC107420920	682	556	451	1321	1052	972	3.85603	3.11283	2.89928	7.79235	6.64011	6.05601	0.000721837	1.07474	up	--	--	Molecular Function: hydrolase activity (GO:0016787);;	--	--	--	--	Calcineurin-like phosphoesterase	--	R	General function prediction only	Calcineurin-like metallo-phosphoesterase superfamily protein isoform 1 [Theobroma cacao]
gene13115	LOC107420972	846	948	852	2446	2866	2838	7.81945	9.18556	9.47464	18.6116	21.8507	21.1642	8.41899e-13	1.71172	up	[R]	General function prediction only	--	--	--	--	--	WD domain, G-beta repeat;; Uncharacterised protein domain (DUF2415)	Protein Mut11 GN=Mut11 OS=Chlamydomonas reinhardtii (Chlamydomonas smithii) PE=2 SV=1	R	General function prediction only	Uncharacterized WD repeat-containing protein [Morus notabilis]
gene13133	LOC107420996	6381	7132	6467	14524	12548	12001	66.1159	75.3766	74.421	150.275	141.094	138.128	4.8271e-06	1.05036	up	[J]	Translation, ribosomal structure and biogenesis	Molecular Function: translation initiation factor activity (GO:0003743);; Biological Process: translational initiation (GO:0006413);; Biological Process: RNA metabolic process (GO:0016070);;	K03262|0|vvi:100262554|K03262 translation initiation factor 5 | (RefSeq) eukaryotic translation initiation factor 5	RNA transport (ko03013)	[J]	Translation, ribosomal structure and biogenesis	Domain found in IF2B/IF5;; eIF4-gamma/eIF5/eIF2-epsilon	Probable eukaryotic translation initiation factor 5-2 GN=At1g77840 OS=Arabidopsis thaliana (Mouse-ear cress) PE=2 SV=1	J	Translation, ribosomal structure and biogenesis	putative eukaryotic translation initiation factor 5-2 [Morus notabilis]
gene13148	LOC107421013	596	133	641	1356	1169	1084	8.98865	2.03681	10.7469	20.447	19.158	18.1816	2.56573e-05	1.46572	up	[K]	Transcription	Molecular Function: double-stranded DNA binding (GO:0003690);; Molecular Function: single-stranded DNA binding (GO:0003697);; Molecular Function: mRNA binding (GO:0003729);; Cellular Component: nucleolus (GO:0005730);; Cellular Component: cytoplasm (GO:0005737);; Cellular Component: plasma membrane (GO:0005886);; Biological Process: regulation of transcription, DNA-templated (GO:0006355);; Molecu…	--	--	[J]	Translation, ribosomal structure and biogenesis	'Cold-shock' DNA-binding domain;; Zinc knuckle;; Ribonuclease B OB domain	Glycine-rich protein 2 GN=GRP-2 OS=Nicotiana sylvestris (Wood tobacco) PE=2 SV=1	J	Translation, ribosomal structure and biogenesis	PREDICTED: cold shock protein 2-like isoform X1 [Vitis vinifera]
gene13161	LOC107421020	80	62	67	235	251	241	0.689507	0.546136	0.634828	2.03047	2.3581	2.3141	0.000798852	1.88662	up	[U]	Intracellular trafficking, secretion, and vesicular transport	Cellular Component: vacuole (GO:0005773);;	--	--	--	--	WD40-like Beta Propeller Repeat;; Dipeptidyl peptidase IV (DPP IV) N-terminal region	--	S	Function unknown	PREDICTED: uncharacterized protein LOC103319783 [Prunus mume]
gene13162	LOC107421031	12584	8775	8263	20928	19450	19455	118.277	84.1328	86.264	196.421	198.395	203.125	4.05229e-06	1.10625	up	[U]	Intracellular trafficking, secretion, and vesicular transport	Cellular Component: vacuolar membrane (GO:0005774);; Cellular Component: plant-type cell wall (GO:0009505);; Biological Process: methylglyoxal catabolic process to D-lactate via S-lactoyl-glutathione (GO:0019243);;	--	--	--	--	WD40-like Beta Propeller Repeat;; Dipeptidyl peptidase IV (DPP IV) N-terminal region	--	S	Function unknown	PREDICTED: uncharacterized protein LOC103319783 [Prunus mume]
gene13212	LOC107421077	63	108	95	435	258	347	1.59105	2.8004	2.68239	11.1064	7.15675	9.85779	4.84898e-05	2.0427	up	--	--	Biological Process: protein folding (GO:0006457);; Biological Process: response to heat (GO:0009408);; Biological Process: response to high light intensity (GO:0009644);; Biological Process: response to hydrogen peroxide (GO:0042542);;	--	--	--	--	Double zinc ribbon;; zinc-ribbon domain	--	S	Function unknown	PREDICTED: uncharacterized protein LOC103431682 [Malus domestica]
gene13222	LOC107421097	5130	4200	3644	11961	11670	11900	73.7146	59.3902	58.0201	172.318	180.42	188.696	2.4015e-12	1.54576	up	--	--	Molecular Function: DNA binding (GO:0003677);; Molecular Function: transcription factor activity, sequence-specific DNA binding (GO:0003700);; Biological Process: regulation of transcription, DNA-templated (GO:0006355);; Biological Process: multicellular organism development (GO:0007275);; Biological Process: toxin catabolic process (GO:0009407);; Biological Process: response to wounding (GO:0009…	--	--	--	--	No apical meristem (NAM) protein	NAC domain-containing protein 2 GN=T1N6.12 OS=Arabidopsis thaliana (Mouse-ear cress) PE=2 SV=2	K	Transcription	NAC domain-containing protein [Boehmeria nivea]
gene13226	LOC107421094	777	788	711	1273	1542	1502	11.0361	10.2784	10.1928	17.4136	23.1269	22.9851	0.00049238	1.01408	up	--	--	--	--	--	[O]	Posttranslational modification, protein turnover, chaperones	Xylanase inhibitor N-terminal;; Eukaryotic aspartyl protease;; Xylanase inhibitor C-terminal	Aspartic proteinase Asp1 (Precursor) GN=OsJ_031884 OS=Oryza sativa subsp. japonica (Rice) PE=2 SV=1	O	Posttranslational modification, protein turnover, chaperones	PREDICTED: aspartic proteinase Asp1-like [Fragaria vesca subsp. vesca]
gene13237	LOC107421107	54	28	22	163	213	219	1.03645	0.54547	0.456437	3.14692	4.4901	4.71147	1.4927e-05	2.62402	up	[TZDR]	Signal transduction mechanisms;; Cytoskeleton;; Cell cycle control, cell division, chromosome partitioning;; General function prediction only	--	K13448|5.05601e-60|pper:PRUPE_ppa023006mg|K13448 calcium-binding protein CML | (RefSeq) hypothetical protein	Plant-pathogen interaction (ko04626)	[T]	Signal transduction mechanisms	EF hand;; EF hand;; EF-hand domain;; EF-hand domain pair;; EF-hand domain pair;; Secreted protein acidic and rich in cysteine Ca binding region	Probable calcium-binding protein CML44 GN=CML44 OS=Arabidopsis thaliana (Mouse-ear cress) PE=2 SV=2	T	Signal transduction mechanisms	hypothetical protein PRUPE_ppa023006mg [Prunus persica]
gene13240	LOC107421112	134	191	147	718	981	1072	0.987967	1.43102	1.16653	5.34629	7.7332	8.6795	1.20721e-11	2.64664	up	--	--	--	--	--	--	--	--	--	S	Function unknown	PREDICTED: uncharacterized protein LOC103319762 [Prunus mume]
gene13256	LOC107421103	746	555	495	1758	1396	1374	6.58693	5.00048	4.85619	15.5139	13.3812	13.4884	5.01146e-07	1.42315	up	[RTKL]	General function prediction only;; Signal transduction mechanisms;; Transcription;; Replication, recombination and repair	Molecular Function: protein serine/threonine kinase activity (GO:0004674);; Molecular Function: ATP binding (GO:0005524);; Biological Process: protein phosphorylation (GO:0006468);;	K04733|0|pmum:103319776|K04733 interleukin-1 receptor-associated kinase 4 [EC:2.7.11.1] | (RefSeq) probable receptor-like protein kinase At1g11050	--	[T]	Signal transduction mechanisms	Protein kinase domain;; Protein tyrosine kinase	Probable receptor-like protein kinase At1g11050 (Precursor) GN=At1g11050 OS=Arabidopsis thaliana (Mouse-ear cress) PE=2 SV=1	T	Signal transduction mechanisms	PREDICTED: probable receptor-like protein kinase At1g11050 [Prunus mume]
gene13261	LOC107421139	41	15	17	203	224	240	0.503215	0.176461	0.225623	2.49117	2.99358	3.28285	3.93555e-08	3.29577	up	--	--	Cellular Component: vacuole (GO:0005773);; Cellular Component: caveola (GO:0005901);; Biological Process: nodulation (GO:0009877);;	K07192|0|pop:POPTR_0018s02190g|K07192 flotillin | (RefSeq) POPTRDRAFT_779089; nodulin family protein	--	[UZ]	Intracellular trafficking, secretion, and vesicular transport;; Cytoskeleton	SPFH domain / Band 7 family	Flotillin-like protein 1 GN=FLOT1 OS=Medicago truncatula (Barrel medic) PE=2 SV=1	UZ	Intracellular trafficking, secretion, and vesicular transport;; Cytoskeleton	nodulin family protein [Populus trichocarpa]
gene13309	LOC107421177	299	297	374	783	645	602	4.03182	4.09738	5.60572	10.5649	9.46179	9.03321	0.00312717	1.1397	up	--	--	--	--	--	--	--	Core-2/I-Branching enzyme	--	R	General function prediction only	hypothetical protein L484_004497 [Morus notabilis]
gene1331	LOC107421293	45367	46463	79623	118561	170042	171776	1074.04	1122.1	2093.61	2802.83	4368.6	4513.17	0.000113302	1.50001	up	--	--	--	K08901|6.76518e-100|tcc:TCM_030079|K08901 photosystem II oxygen-evolving enhancer protein 3 | (RefSeq) Photosystem II subunit Q-2	Photosynthesis (ko00195)	--	--	Oxygen evolving enhancer protein 3 (PsbQ)	Oxygen-evolving enhancer protein 3-2, chloroplastic (Precursor) GN=C17L7.100 OS=Arabidopsis thaliana (Mouse-ear cress) PE=1 SV=2	R	General function prediction only	Photosystem II subunit Q-2 [Theobroma cacao]
gene1337	LOC107421311	674	659	556	1923	1417	1564	12.5634	12.831	11.766	37.6295	28.5699	33.8368	1.07018e-07	1.46245	up	[S]	Function unknown	Molecular Function: catalytic activity (GO:0003824);; Biological Process: heat acclimation (GO:0010286);; Biological Process: coenzyme M biosynthetic process (GO:0019295);;	--	--	--	--	(2R)-phospho-3-sulfolactate synthase (ComA)	--	S	Function unknown	Phosphosulfolactate synthase [Morus notabilis]
gene13418	LOC107421308	553	499	440	2135	2278	2266	8.67049	7.99454	7.66231	33.4729	38.8262	39.5242	1.01022e-18	2.25374	up	--	--	Molecular Function: dicarboxylic acid transmembrane transporter activity (GO:0005310);; Biological Process: dicarboxylic acid transport (GO:0006835);; Biological Process: mitochondrial transport (GO:0006839);; Cellular Component: integral component of membrane (GO:0016021);; Cellular Component: mitochondrial membrane (GO:0031966);; Biological Process: transmembrane transport (GO:0055085);;	K15104|2.43736e-171|vvi:100245527|K15104 solute carrier family 25 (mitochondrial oxoglutarate transporter), member 11 | (RefSeq) mitochondrial uncoupling protein 5	--	[C]	Energy production and conversion	Mitochondrial carrier protein	Mitochondrial uncoupling protein 5 GN=F14M13.10 OS=Arabidopsis thaliana (Mouse-ear cress) PE=2 SV=1	C	Energy production and conversion	PREDICTED: mitochondrial uncoupling protein 5 [Vitis vinifera]
gene13501	LOC107421400	30	185	392	604	586	539	0.141641	0.950504	2.22302	3.05027	3.22311	3.02693	0.00112966	1.55296	up	[S]	Function unknown	--	--	--	[T]	Signal transduction mechanisms	NB-ARC domain;; Leucine Rich repeats (2 copies);; Leucine rich repeat;; Leucine Rich Repeat	Putative disease resistance protein RGA3 GN=RGA3 OS=Solanum bulbocastanum (Wild potato) PE=2 SV=2	T	Signal transduction mechanisms	Putative disease resistance protein RGA3 [Morus notabilis]
gene13558	LOC107421463	2	21	41	96	122	234	0.100516	1.07533	2.38259	5.00642	6.90728	13.5764	0.00615929	2.8792	up	--	--	--	--	--	--	--	--	--	S	Function unknown	hypothetical protein Csa_5G623370 [Cucumis sativus]
gene13563	LOC107421462	459	283	281	916	1159	1106	4.56499	2.56743	2.99379	9.50938	13.1909	12.7462	9.85417e-08	1.7341	up	[E]	Amino acid transport and metabolism	Biological Process: amino acid transmembrane transport (GO:0003333);;	K03834|0|vvi:100251314|K03834 tyrosine-specific transport protein | (RefSeq) tyrosine-specific transport protein	--	--	--	Tryptophan/tyrosine permease family;; Transmembrane amino acid transporter protein	--	S	Function unknown	PREDICTED: uncharacterized protein LOC100251314 isoform X1 [Vitis vinifera]
gene1359	LOC107421870	705	681	718	1650	1686	1646	19.3417	19.0527	21.8608	45.2093	50.1976	50.1503	1.17999e-06	1.32794	up	[K]	Transcription	Cellular Component: DNA-directed RNA polymerase IV complex (GO:0000418);; Molecular Function: DNA binding (GO:0003677);; Molecular Function: DNA-directed 5'-3' RNA polymerase activity (GO:0003899);; Cellular Component: DNA-directed RNA polymerase II, core complex (GO:0005665);; Biological Process: transcription, DNA-templated (GO:0006351);;	K03014|2.46946e-70|pper:PRUPE_ppa013037mg|K03014 DNA-directed RNA polymerases I, II, and III subunit RPABC2 | (RefSeq) hypothetical protein	Purine metabolism (ko00230);; Pyrimidine metabolism (ko00240);; RNA polymerase (ko03020)	[K]	Transcription	RNA polymerase Rpb6	DNA-directed RNA polymerases II, IV and V subunit 6A GN=MSG15.2 OS=Arabidopsis thaliana (Mouse-ear cress) PE=1 SV=1	K	Transcription	hypothetical protein PRUPE_ppa013037mg [Prunus persica]
gene1363	LOC107421550	119	173	175	406	376	416	1.94748	2.90318	3.19209	6.67748	6.72638	7.6149	0.00260319	1.43829	up	--	--	Molecular Function: lyase activity (GO:0016829);;	--	--	[R]	General function prediction only	PPR repeat family;; PPR repeat;; PPR repeat;; Pentatricopeptide repeat domain	Pentatricopeptide repeat-containing protein At3g13150 GN=At3g13150 OS=Arabidopsis thaliana (Mouse-ear cress) PE=2 SV=1	R	General function prediction only	hypothetical protein L484_026025 [Morus notabilis]
gene1364	LOC107421779	365	393	335	1046	795	719	4.90486	5.38933	5.00007	14.0589	11.6055	10.7468	0.000191719	1.30965	up	--	--	--	--	--	[R]	General function prediction only	PPR repeat family;; PPR repeat;; PPR repeat;; Pentatricopeptide repeat domain	Pentatricopeptide repeat-containing protein At1g55890, mitochondrial (Precursor) GN=At1g55890 OS=Arabidopsis thaliana (Mouse-ear cress) PE=2 SV=1	R	General function prediction only	hypothetical protein L484_026026 [Morus notabilis]
gene13680	LOC107421605	695	965	1000	1999	3613	3554	5.1081	7.12857	7.94672	14.8926	27.382	28.0789	0.000415741	1.87261	up	--	--	--	--	--	[U]	Intracellular trafficking, secretion, and vesicular transport	Endonuclease/Exonuclease/phosphatase family	Type I inositol 1,4,5-trisphosphate 5-phosphatase 1 GN=F12G12.6 OS=Arabidopsis thaliana (Mouse-ear cress) PE=1 SV=2	U	Intracellular trafficking, secretion, and vesicular transport	PREDICTED: type I inositol 1,4,5-trisphosphate 5-phosphatase 1 isoform X1 [Prunus mume]
gene13705	LOC107421617	0	24	48	118	100	83	0	0.544018	1.19614	2.66326	2.44151	2.0859	0.0021644	2.0993	up	--	--	--	--	--	--	--	Protein of unknown function (DUF506)	--	S	Function unknown	PREDICTED: uncharacterized protein LOC103336415 [Prunus mume]
gene13709	LOC107421638	341	241	387	597	672	622	6.27372	4.52371	7.91164	10.9597	13.4073	12.7142	0.00917287	1.04354	up	--	--	--	--	--	--	--	Uncharacterised BCR, YhbC family COG0779	--	S	Function unknown	hypothetical protein PRUPE_ppa008923mg [Prunus persica]
gene13711	LOC107421629	102	197	143	427	428	299	0.668899	1.32143	1.04629	2.80645	3.05919	2.18725	0.00250702	1.46369	up	--	--	--	--	--	[R]	General function prediction only	PPR repeat family;; PPR repeat;; PPR repeat;; Pentatricopeptide repeat domain;; Tetratricopeptide repeat;; MA3 domain	Pentatricopeptide repeat-containing protein At3g09040, mitochondrial (Precursor) GN=PCMP-E88 OS=Arabidopsis thaliana (Mouse-ear cress) PE=2 SV=1	R	General function prediction only	PREDICTED: pentatricopeptide repeat-containing protein At3g09040, mitochondrial [Prunus mume]
gene13754	LOC107421684	109	35	34	417	345	297	2.0265	0.654139	0.702712	7.80698	7.02074	6.18346	1.86521e-07	2.67432	up	--	--	--	--	--	--	--	Dof domain, zinc finger	Dof zinc finger protein DOF1.2 GN=DOF1.2 OS=Arabidopsis thaliana (Mouse-ear cress) PE=2 SV=1	K	Transcription	PREDICTED: dof zinc finger protein DOF1.2-like [Populus euphratica]
gene13770	LOC107421703	249	306	232	572	692	664	2.26106	2.83076	2.33651	5.20008	6.82348	6.70218	0.000526772	1.38447	up	--	--	--	K11426|0|mdm:103444310|K11426 SET and MYND domain-containing protein | (RefSeq) protein SET DOMAIN GROUP 41	--	--	--	SET domain	Protein SET DOMAIN GROUP 41 GN=F1I21 OS=Arabidopsis thaliana (Mouse-ear cress) PE=2 SV=1	R	General function prediction only	PREDICTED: LOW QUALITY PROTEIN: protein SET DOMAIN GROUP 41 [Malus domestica]
gene13771	LOC107421702	12540	10654	9749	39593	36603	36562	247.358	213.489	213.604	786.954	788.529	800.743	5.28486e-15	1.86421	up	--	--	Biological Process: response to stress (GO:0006950);;	--	--	--	--	ABA/WDS induced protein	--	R	General function prediction only	abscisic stress ripening protein [Ziziphus mauritiana]
gene13772	LOC107421693	1458	1332	1656	6191	6730	5272	26.8296	25.0526	31.765	111.599	133.136	108.354	1.05861e-22	2.11134	up	--	--	Biological Process: response to stress (GO:0006950);;	--	--	--	--	ABA/WDS induced protein	--	R	General function prediction only	abscisic stress ripening protein [Ziziphus mauritiana]
gene13831	LOC107421749	168	206	149	529	424	343	1.23169	1.54062	1.21343	3.87439	3.37189	2.78783	0.00284301	1.39257	up	--	--	--	--	--	[R]	General function prediction only	PPR repeat family;; PPR repeat;; Pentatricopeptide repeat domain;; PPR repeat;; Tetratricopeptide repeat	Pentatricopeptide repeat-containing protein At5g42450, mitochondrial (Precursor) GN=PCMP-E102 OS=Arabidopsis thaliana (Mouse-ear cress) PE=2 SV=1	R	General function prediction only	PREDICTED: LOW QUALITY PROTEIN: pentatricopeptide repeat-containing protein At5g42450, mitochondrial-like [Pyrus x bretschneideri]
gene13898	LOC107421840	106	105	141	401	401	306	0.882179	0.888444	1.30637	3.34758	3.63463	2.83893	0.000412249	1.72734	up	--	--	--	--	--	[R]	General function prediction only	PPR repeat family;; PPR repeat;; Pentatricopeptide repeat domain;; PPR repeat	Pentatricopeptide repeat-containing protein At2g13600 GN=PCMP-E76 OS=Arabidopsis thaliana (Mouse-ear cress) PE=3 SV=1	R	General function prediction only	hypothetical protein L484_011849 [Morus notabilis]
gene13915	LOC107421851	98	72	77	331	331	245	1.05364	0.784748	0.914066	3.55318	3.86313	2.92779	0.000193133	1.9612	up	--	--	--	--	--	[R]	General function prediction only	PPR repeat family;; PPR repeat;; Pentatricopeptide repeat domain;; PPR repeat;; DYW family of nucleic acid deaminases	Pentatricopeptide repeat-containing protein At5g66520 GN=PCMP-H61 OS=Arabidopsis thaliana (Mouse-ear cress) PE=2 SV=1	R	General function prediction only	PREDICTED: pentatricopeptide repeat-containing protein At5g48910-like [Prunus mume]
gene13925	LOC107421866	419	388	482	1184	948	879	9.6545	8.53451	12.1191	30.5975	26.6356	24.1897	6.95282e-05	1.2993	up	[OC]	Posttranslational modification, protein turnover, chaperones;; Energy production and conversion	Biological Process: cell morphogenesis (GO:0000902);; Molecular Function: nucleic acid binding (GO:0003676);; Molecular Function: catalytic activity (GO:0003824);; Cellular Component: spliceosomal complex (GO:0005681);; Biological Process: protein targeting to vacuole (GO:0006623);; Biological Process: membrane fusion (GO:0006944);; Biological Process: Golgi organization (GO:0007030);; Biological…	K12859|7.18856e-102|cmo:103488767|K12859 U5 snRNP protein, DIM1 family | (RefSeq) thioredoxin-like protein YLS8	Spliceosome (ko03040)	[AD]	RNA processing and modification;; Cell cycle control, cell division, chromosome partitioning	Mitosis protein DIM1;; Thioredoxin	Thioredoxin-like protein YLS8 GN=YLS8 OS=Arabidopsis thaliana (Mouse-ear cress) PE=2 SV=1	AD	RNA processing and modification;; Cell cycle control, cell division, chromosome partitioning	PREDICTED: thioredoxin-like protein YLS8 isoform X2 [Malus domestica]
gene13927	LOC107421864	875	822	546	1974	1790	1679	20.0431	19.1896	13.8911	45.1482	44.4983	42.7311	2.98859e-07	1.37288	up	--	--	Biological Process: metabolic process (GO:0008152);; Molecular Function: isochorismatase activity (GO:0008908);;	--	--	--	--	Isochorismatase family	Nicotinamidase 2 {ECO:0000305} OS=Arabidopsis thaliana (Mouse-ear cress) PE=1 SV=1	R	General function prediction only	hypothetical protein L484_007546 [Morus notabilis]
gene1393	LOC107421995	157	125	137	494	836	830	2.49646	2.02386	2.41424	7.83261	14.4257	14.6462	1.36244e-06	2.46085	up	[KAD]	Transcription;; RNA processing and modification;; Cell cycle control, cell division, chromosome partitioning	Molecular Function: binding (GO:0005488);;	K09422|7.117e-141|cic:CICLE_v10015729mg|K09422 myb proto-oncogene protein, plant | (RefSeq) hypothetical protein	--	[K]	Transcription	Myb-like DNA-binding domain;; Myb-like DNA-binding domain	Transcription factor MYB39 GN=dl4925c OS=Arabidopsis thaliana (Mouse-ear cress) PE=2 SV=1	K	Transcription	hypothetical protein CICLE_v10015729mg [Citrus clementina]
gene13962	LOC107421898	242	135	121	322	379	447	1.12077	0.545151	0.512209	1.55832	1.83665	2.22759	0.00836108	1.30879	up	--	--	--	--	--	[R]	General function prediction only	PPR repeat family;; PPR repeat;; PPR repeat;; Pentatricopeptide repeat domain;; DYW family of nucleic acid deaminases	Pentatricopeptide repeat-containing protein At1g20230 GN=PCMP-H21 OS=Arabidopsis thaliana (Mouse-ear cress) PE=2 SV=2	R	General function prediction only	PREDICTED: pentatricopeptide repeat-containing protein At1g20230 [Prunus mume]
gene1398	LOC107422049	37	36	25	173	151	160	0.491848	0.481816	0.358824	2.31261	2.18899	2.3777	0.000151116	2.39765	up	--	--	--	--	--	--	--	Cotton fibre expressed protein;; Domain of unknown function (DUF4408)	--	S	Function unknown	Uncharacterized protein TCM_029972 [Theobroma cacao]
gene13986	LOC107421930	900	654	556	2993	2233	2390	9.94853	7.54985	7.02712	33.6953	27.0689	29.961	1.86273e-15	1.94259	up	[O]	Posttranslational modification, protein turnover, chaperones	Biological Process: protein folding (GO:0006457);;	K09571|0|pmum:103322642|K09571 FK506-binding protein 4/5 [EC:5.2.1.8] | (RefSeq) 70 kDa peptidyl-prolyl isomerase-like	--	[O]	Posttranslational modification, protein turnover, chaperones	FKBP-type peptidyl-prolyl cis-trans isomerase;; TPR repeat;; Tetratricopeptide repeat;; Tetratricopeptide repeat;; Tetratricopeptide repeat;; Tetratricopeptide repeat;; Tetratricopeptide repeat;; Tetratricopeptide repeat	Peptidyl-prolyl cis-trans isomerase FKBP65 GN=K15N18.12 OS=Arabidopsis thaliana (Mouse-ear cress) PE=1 SV=1	O	Posttranslational modification, protein turnover, chaperones	PREDICTED: 70 kDa peptidyl-prolyl isomerase-like [Prunus mume]
gene14008	LOC107421965	126	107	112	358	249	278	1.47017	1.28632	1.43431	4.08402	3.15413	3.56527	0.00662854	1.44101	up	--	--	Biological Process: defense response (GO:0006952);; Biological Process: signal transduction (GO:0007165);; Biological Process: response to abiotic stimulus (GO:0009628);; Biological Process: response to jasmonic acid (GO:0009753);; Biological Process: macromolecule localization (GO:0033036);; Biological Process: cellular response to organic substance (GO:0071310);; Biological Process: cellular re…	--	--	[S]	Function unknown	Eukaryotic protein of unknown function (DUF829);; Alpha/beta hydrolase family	--	S	Function unknown	hypothetical protein PRUPE_ppa005725mg [Prunus persica]
gene14095	LOC107422059	409	399	360	1492	1290	1554	6.34697	6.56537	6.82464	39.4263	36.6933	45.4304	7.53258e-12	1.98108	up	--	--	--	--	--	--	--	Frigida-like protein	FRIGIDA-like protein 3 GN=FRL3 OS=Arabidopsis thaliana (Mouse-ear cress) PE=1 SV=1	S	Function unknown	PREDICTED: protein FRIGIDA-like [Fragaria vesca subsp. vesca]
gene14100	LOC107422054	211	144	191	871	345	796	2.35099	1.64001	2.36139	9.72659	4.18544	9.88645	0.00610871	1.96273	up	--	--	Molecular Function: transferase activity (GO:0016740);;	--	--	[GC]	Carbohydrate transport and metabolism;; Energy production and conversion	UDP-glucoronosyl and UDP-glucosyl transferase	Crocetin glucosyltransferase, chloroplastic (Precursor) GN=UGT75L6 OS=Gardenia jasminoides (Cape jasmine) PE=1 SV=1	CG	Energy production and conversion;; Carbohydrate transport and metabolism	PREDICTED: anthocyanidin 3-O-glucoside 5-O-glucosyltransferase-like [Prunus mume]
gene14196	LOC107422161	2110	1849	1737	4092	4108	4109	35.7342	32.4148	32.9528	68.8446	75.0345	77.1838	1.131e-07	1.20095	up	[C]	Energy production and conversion	Cellular Component: plasma membrane (GO:0005886);; Cellular Component: chloroplast envelope (GO:0009941);; Molecular Function: oxidoreductase activity (GO:0016491);; Biological Process: response to cadmium ion (GO:0046686);; Biological Process: oxidation-reduction process (GO:0055114);;	--	--	[C]	Energy production and conversion	Aldo/keto reductase family	Probable aldo-keto reductase 2 OS=Oryza sativa subsp. japonica (Rice) PE=2 SV=2	C	Energy production and conversion	PREDICTED: probable aldo-keto reductase 2 [Prunus mume]
gene14235	LOC107422184	6	22	15	51	67	71	0.08773	0.375012	0.283885	0.878865	1.25278	1.3694	0.00376956	2.22085	up	--	--	--	--	--	[T]	Signal transduction mechanisms	NB-ARC domain	Putative disease resistance RPP13-like protein 1 GN=RPPL1 OS=Arabidopsis thaliana (Mouse-ear cress) PE=3 SV=1	T	Signal transduction mechanisms	NBS type disease resistance protein, putative [Theobroma cacao]
gene14251	LOC107422217	566	647	534	1004	1229	1586	2.9849	3.51999	3.41095	5.08635	6.86138	9.56211	0.00131117	1.22378	up	--	--	--	K15363|0|pmum:103342577|K15363 fanconi-associated nuclease 1 [EC:3.1.21.- 3.1.4.1] | (RefSeq) fanconi-associated nuclease 1 homolog	--	[S]	Function unknown	VRR-NUC domain;; HIRAN domain	Fanconi-associated nuclease 1 homolog GN=At1g48360 OS=Arabidopsis thaliana (Mouse-ear cress) PE=2 SV=2	S	Function unknown	Fanconi-associated nuclease 1-like protein [Morus notabilis]
gene1435	LOC107422751	3938	4428	4363	6329	10008	9524	40.453	46.1185	51.8212	68.6196	103.528	103.797	0.00228965	1.11282	up	--	--	Biological Process: intracellular signal transduction (GO:0035556);; Molecular Function: metal ion binding (GO:0046872);;	K17609|0|pper:PRUPE_ppa006064mg|K17609 nucleoredoxin [EC:1.8.1.8] | (RefSeq) hypothetical protein	--	[R]	General function prediction only	Thioredoxin-like;; Thioredoxin-like domain;; AhpC/TSA family;; Thioredoxin;; Redoxin	Probable nucleoredoxin 2 OS=Oryza sativa subsp. japonica (Rice) PE=2 SV=1	O	Posttranslational modification, protein turnover, chaperones	hypothetical protein PRUPE_ppa006064mg [Prunus persica]
gene14364	LOC107422344	115	122	103	338	277	235	1.07733	1.16971	1.07361	3.18389	2.83093	2.46076	0.00909225	1.40469	up	--	--	--	--	--	[R]	General function prediction only	PPR repeat;; PPR repeat family;; Pentatricopeptide repeat domain;; PPR repeat;; DYW family of nucleic acid deaminases;; Tetratricopeptide repeat	Pentatricopeptide repeat-containing protein At4g14050, mitochondrial (Precursor) OS=Arabidopsis thaliana (Mouse-ear cress) PE=2 SV=3	R	General function prediction only	hypothetical protein PRUPE_ppa026098mg [Prunus persica]
gene14421	LOC107422414	416	365	266	864	1050	1043	2.71164	2.42242	1.92532	5.61597	7.42309	7.52326	1.85484e-06	1.59656	up	[M]	Cell wall/membrane/envelope biogenesis	Biological Process: response to hypoxia (GO:0001666);; Biological Process: sucrose metabolic process (GO:0005985);; Biological Process: galactolipid biosynthetic process (GO:0019375);; Molecular Function: sucrose-phosphate synthase activity (GO:0046524);;	K00696|0|pmum:103322685|K00696 sucrose-phosphate synthase [EC:2.4.1.14] | (RefSeq) probable sucrose-phosphate synthase 3	Starch and sucrose metabolism (ko00500)	[M]	Cell wall/membrane/envelope biogenesis	Glycosyl transferases group 1;; Sucrose-6F-phosphate phosphohydrolase;; Glycosyl transferase 4-like domain;; Glycosyl transferases group 1;; Sucrose synthase	Probable sucrose-phosphate synthase 2 GN=SPS2 OS=Craterostigma plantagineum (Blue gem) PE=2 SV=1	M	Cell wall/membrane/envelope biogenesis	PREDICTED: probable sucrose-phosphate synthase 3 [Prunus mume]
gene1456	LOC107422501	71	97	46	442	324	327	0.716777	1.00142	0.519099	4.48923	3.56962	3.6956	1.15728e-06	2.44578	up	--	--	--	--	--	[R]	General function prediction only	PPR repeat family;; PPR repeat;; PPR repeat;; Pentatricopeptide repeat domain;; DYW family of nucleic acid deaminases	Pentatricopeptide repeat-containing protein At5g40410, mitochondrial (Precursor) OS=Arabidopsis thaliana (Mouse-ear cress) PE=2 SV=1	S	Function unknown	PREDICTED: pentatricopeptide repeat-containing protein At5g40410, mitochondrial [Prunus mume]
gene1459	LOC107422701	86	207	129	829	543	611	1.17737	2.89851	1.96633	11.3729	8.08885	9.31566	8.52252e-09	2.31215	up	--	--	--	--	--	--	--	Protein of unknown function (DUF295);; F-box domain	F-box protein SKIP23 GN=SKIP23 OS=Arabidopsis thaliana (Mouse-ear cress) PE=1 SV=1	R	General function prediction only	PREDICTED: F-box protein SKIP23-like [Fragaria vesca subsp. vesca]
gene14597	LOC107422617	5119	4304	3934	11432	13103	12952	55.6667	47.7825	47.5072	124.146	154.604	156.344	8.24783e-13	1.58155	up	--	--	Biological Process: polysaccharide catabolic process (GO:0000272);; Molecular Function: beta-amylase activity (GO:0016161);;	K01177|0|cmo:103483532|K01177 beta-amylase [EC:3.2.1.2] | (RefSeq) beta-amylase 1, chloroplastic-like	Starch and sucrose metabolism (ko00500)	--	--	Glycosyl hydrolase family 14	Beta-amylase 1, chloroplastic (Precursor) GN=F14O13.12 OS=Arabidopsis thaliana (Mouse-ear cress) PE=1 SV=1	G	Carbohydrate transport and metabolism	PREDICTED: beta-amylase 1, chloroplastic-like [Cucumis melo]
gene14659	LOC107422698	1511	1270	1511	3078	2973	2917	28.9155	24.1899	32.2162	57.5112	61.8791	61.8657	1.17999e-06	1.1457	up	--	--	--	--	--	--	--	--	--	S	Function unknown	PREDICTED: uncharacterized protein LOC103331679 [Prunus mume]
gene14703	LOC107422721	327	702	454	1525	781	1318	4.75638	10.4201	7.27526	21.8876	12.3369	21.0457	0.00740642	1.37117	up	--	--	--	--	--	--	--	Protein of unknown function (DUF569);; Fascin domain;; FRG1-like family	--	S	Function unknown	PREDICTED: uncharacterized protein LOC105117238 isoform X1 [Populus euphratica]
gene1473	LOC107422833	590	594	485	1359	1828	1541	4.27657	4.4208	3.93653	9.84269	14.3879	12.2073	1.16402e-08	1.59509	up	[O]	Posttranslational modification, protein turnover, chaperones	Molecular Function: ATP binding (GO:0005524);; Biological Process: obsolete ATP catabolic process (GO:0006200);; Biological Process: protein folding (GO:0006457);; Biological Process: response to heat (GO:0009408);; Cellular Component: chloroplast stroma (GO:0009570);; Biological Process: response to high light intensity (GO:0009644);; Cellular Component: chloroplast envelope (GO:0009941);; Biolo…	K03695|0|tcc:TCM_036923|K03695 ATP-dependent Clp protease ATP-binding subunit ClpB | (RefSeq) Casein lytic proteinase B4	--	[O]	Posttranslational modification, protein turnover, chaperones	AAA domain (Cdc48 subfamily);; ATPase family associated with various cellular activities (AAA);; Clp amino terminal domain;; C-terminal, D2-small domain, of ClpB protein;; AAA domain (dynein-related subfamily);; AAA ATPase domain;; Sigma-54 interaction domain;; AAA domain;; AAA domain;; IstB-like ATP binding protein;; AAA domain;; Zeta toxin;; AAA domain;; Holliday junction DNA helicase ruvB N-te…	Chaperone protein ClpB4, mitochondrial (Precursor) GN=F13D4.100 OS=Arabidopsis thaliana (Mouse-ear cress) PE=2 SV=1	O	Posttranslational modification, protein turnover, chaperones	PREDICTED: chaperone protein ClpB3, mitochondrial isoform X1 [Nelumbo nucifera]
gene14765	LOC107422794	75	113	106	430	329	274	0.574333	0.891773	0.908137	3.33075	2.76766	2.3546	0.000169202	1.88596	up	--	--	--	--	--	[R]	General function prediction only	PPR repeat;; PPR repeat family;; PPR repeat;; Pentatricopeptide repeat domain;; DYW family of nucleic acid deaminases	Pentatricopeptide repeat-containing protein At4g33170 GN=PCMP-H53 OS=Arabidopsis thaliana (Mouse-ear cress) PE=3 SV=1	R	General function prediction only	PREDICTED: pentatricopeptide repeat-containing protein At4g33170-like [Prunus mume]
gene14809	LOC107422830	873	878	888	2060	1590	1554	19.8995	20.1365	22.5454	47.0153	39.4329	39.4219	9.26473e-05	1.05941	up	--	--	Cellular Component: DNA-directed RNA polymerase IV complex (GO:0000418);; Molecular Function: DNA-directed 5'-3' RNA polymerase activity (GO:0003899);; Biological Process: transcription, DNA-templated (GO:0006351);;	--	--	[K]	Transcription	SHS2 domain found in N terminus of Rpb7p/Rpc25p/MJ0397	DNA-directed RNA polymerase V subunit 7 GN=NRPE7 OS=Arabidopsis thaliana (Mouse-ear cress) PE=1 SV=1	K	Transcription	PREDICTED: DNA-directed RNA polymerase II subunit RPB7-like [Cucumis sativus]
gene14893	LOC107422939	884	691	668	1338	1868	1856	12.6537	10.9411	11.7423	20.8764	31.0273	31.2986	2.06985e-05	1.27007	up	[R]	General function prediction only	Molecular Function: oxidoreductase activity, acting on paired donors, with incorporation or reduction of molecular oxygen, 2-oxoglutarate as one donor, and incorporation of one atom each of oxygen into both donors (GO:0016706);; Biological Process: oxidation-reduction process (GO:0055114);;	--	--	[QR]	Secondary metabolites biosynthesis, transport and catabolism;; General function prediction only	2OG-Fe(II) oxygenase superfamily;; non-haem dioxygenase in morphine synthesis N-terminal	1-aminocyclopropane-1-carboxylate oxidase homolog 3 GN=At1g06650 OS=Arabidopsis thaliana (Mouse-ear cress) PE=2 SV=1	Q	Secondary metabolites biosynthesis, transport and catabolism	PREDICTED: 1-aminocyclopropane-1-carboxylate oxidase homolog 1-like [Pyrus x bretschneideri]
gene14895	LOC107422926	24	107	79	355	377	464	0.485143	2.32302	1.89168	7.58248	8.76956	11.0587	1.07794e-07	2.58995	up	[R]	General function prediction only	Molecular Function: oxidoreductase activity, acting on paired donors, with incorporation or reduction of molecular oxygen, 2-oxoglutarate as one donor, and incorporation of one atom each of oxygen into both donors (GO:0016706);; Biological Process: oxidation-reduction process (GO:0055114);;	--	--	[QR]	Secondary metabolites biosynthesis, transport and catabolism;; General function prediction only	non-haem dioxygenase in morphine synthesis N-terminal;; 2OG-Fe(II) oxygenase superfamily	1-aminocyclopropane-1-carboxylate oxidase homolog 3 GN=At1g06650 OS=Arabidopsis thaliana (Mouse-ear cress) PE=2 SV=1	Q	Secondary metabolites biosynthesis, transport and catabolism	1-aminocyclopropane-1-carboxylate oxidase-1-like protein [Morus notabilis]
gene14915	LOC107422960	3	24	45	85	116	137	0.029976	0.254254	0.534893	0.906648	1.30381	1.59308	0.00071202	2.28525	up	--	--	--	--	--	--	--	Sieve element occlusion C-terminus;; Sieve element occlusion N-terminus	--	S	Function unknown	PREDICTED: uncharacterized protein LOC101298363 [Fragaria vesca subsp. vesca]
gene14938	LOC107422971	5	3	10	55	40	49	0.05533	0.033002	0.128059	0.691001	0.54315	0.681743	0.000168017	3.05655	up	--	--	Molecular Function: transferase activity, transferring glycosyl groups (GO:0016757);;	--	--	[GC]	Carbohydrate transport and metabolism;; Energy production and conversion	Potato inhibitor I family;; UDP-glucoronosyl and UDP-glucosyl transferase	Soyasapogenol B glucuronide galactosyltransferase GN=GmSGT2 OS=Glycine max (Soybean) PE=1 SV=1	CG	Energy production and conversion;; Carbohydrate transport and metabolism	PREDICTED: soyasapogenol B glucuronide galactosyltransferase-like [Cicer arietinum]
gene14955	LOC107423007	25	42	44	218	224	238	0.225019	0.391406	0.443199	2.00843	2.2535	2.44357	3.38052e-06	2.69226	up	--	--	--	--	--	--	--	Sieve element occlusion N-terminus;; Sieve element occlusion C-terminus	--	S	Function unknown	hypothetical protein L484_016343 [Morus notabilis]
gene14964	LOC107423015	77	66	0	337	309	312	1.41946	1.26003	0	6.43106	6.44627	6.72916	9.0125e-08	2.87043	up	[R]	General function prediction only	Biological Process: metabolic process (GO:0008152);; Molecular Function: hydrolase activity (GO:0016787);;	K07025|1.12553e-150|pop:POPTR_0008s15110g|K07025 putative hydrolase of the HAD superfamily | (RefSeq) POPTRDRAFT_564828; putative phosphatase family protein	--	[R]	General function prediction only	Haloacid dehalogenase-like hydrolase;; HAD-hyrolase-like	--	R	General function prediction only	hypothetical protein L484_012369 [Morus notabilis]
gene15035	LOC107423132	227	158	123	503	419	376	1.79972	1.27664	1.0785	3.98194	3.60451	3.31247	0.00207267	1.44642	up	--	--	Biological Process: RNA modification (GO:0009451);; Biological Process: thylakoid membrane organization (GO:0010027);; Biological Process: photosystem II assembly (GO:0010207);; Biological Process: photosystem I assembly (GO:0048564);;	--	--	[R]	General function prediction only	PPR repeat family;; PPR repeat;; Pentatricopeptide repeat domain;; PPR repeat;; DYW family of nucleic acid deaminases;; Tetratricopeptide repeat	Pentatricopeptide repeat-containing protein At3g22690 GN=PCMP-H56 OS=Arabidopsis thaliana (Mouse-ear cress) PE=2 SV=1	R	General function prediction only	hypothetical protein PRUPE_ppa001360mg [Prunus persica]
gene15036	LOC107423145	118	103	113	610	370	444	1.38396	1.23057	1.46456	7.16097	4.71216	5.78734	1.7532e-06	2.17068	up	[E]	Amino acid transport and metabolism	Cellular Component: plasma membrane (GO:0005886);; Molecular Function: S-adenosylmethionine-homocysteine S-methyltransferase activity (GO:0008898);; Biological Process: methylation (GO:0032259);;	K00547|0|tcc:TCM_020674|K00547 homocysteine S-methyltransferase [EC:2.1.1.10] | (RefSeq) Homocysteine S-methyltransferase 3	Cysteine and methionine metabolism (ko00270)	[E]	Amino acid transport and metabolism	Homocysteine S-methyltransferase	Homocysteine S-methyltransferase 3 GN=HMT3 OS=Arabidopsis thaliana (Mouse-ear cress) PE=1 SV=2	E	Amino acid transport and metabolism	Homocysteine S-methyltransferase 3 [Morus notabilis]
gene15054	LOC107423094	17475	16414	15214	34133	30027	28689	418.495	400.971	404.652	816.237	780.363	763.197	6.10651e-05	1.00445	up	--	--	Molecular Function: iron ion binding (GO:0005506);; Cellular Component: nucleus (GO:0005634);; Cellular Component: cytoplasm (GO:0005737);; Molecular Function: acireductone dioxygenase [iron(II)-requiring] activity (GO:0010309);; Biological Process: L-methionine salvage from methylthioadenosine (GO:0019509);; Biological Process: oxidation-reduction process (GO:0055114);;	K08967|1.3931e-139|pper:PRUPE_ppa010941mg|K08967 1,2-dihydroxy-3-keto-5-methylthiopentene dioxygenase [EC:1.13.11.53 1.13.11.54] | (RefSeq) hypothetical protein	Cysteine and methionine metabolism (ko00270)	[S]	Function unknown	ARD/ARD' family;; Cupin domain;; AraC-like ligand binding domain	1,2-dihydroxy-3-keto-5-methylthiopentene dioxygenase 2 {ECO:0000255|HAMAP-Rule:MF_03154} GN=VIT_05s0020g04080 OS=Vitis vinifera (Grape) PE=3 SV=1	E	Amino acid transport and metabolism	hypothetical protein PRUPE_ppa010941mg [Prunus persica]
gene15092	LOC107423183	273	320	339	948	805	742	2.61753	3.13323	3.61358	9.09582	8.38455	7.91751	2.42858e-05	1.49744	up	--	--	--	--	--	[R]	General function prediction only	PPR repeat;; PPR repeat family;; Pentatricopeptide repeat domain;; PPR repeat;; DYW family of nucleic acid deaminases;; Tetratricopeptide repeat;; Tetratricopeptide repeat	Pentatricopeptide repeat-containing protein At4g14820 OS=Arabidopsis thaliana (Mouse-ear cress) PE=2 SV=1	R	General function prediction only	PREDICTED: pentatricopeptide repeat-containing protein At4g14820 [Vitis vinifera]
gene15097	LOC107423179	99	140	177	392	480	336	0.789112	1.1408	1.56596	3.12435	4.15383	2.97344	0.0006881	1.60917	up	--	--	Biological Process: sterol metabolic process (GO:0016125);; Biological Process: isopentenyl diphosphate biosynthetic process, mevalonate pathway (GO:0019287);; Biological Process: isopentenyl diphosphate biosynthetic process, methylerythritol 4-phosphate pathway (GO:0019288);; Molecular Function: poly(G) binding (GO:0034046);; Biological Process: root development (GO:0048364);; Biological Process…	--	--	[R]	General function prediction only	PPR repeat family;; PPR repeat;; Pentatricopeptide repeat domain;; PPR repeat;; DYW family of nucleic acid deaminases	Pentatricopeptide repeat-containing protein At4g14850 OS=Arabidopsis thaliana (Mouse-ear cress) PE=1 SV=1	R	General function prediction only	PREDICTED: pentatricopeptide repeat-containing protein At4g14850 [Prunus mume]
gene15106	LOC107423173	377	363	312	981	869	655	5.51477	5.42373	5.08043	14.3515	13.8283	10.6559	0.000168369	1.33533	up	--	--	Cellular Component: intracellular (GO:0005622);;	K02881|5.3377e-128|mdm:103414666|K02881 large subunit ribosomal protein L18 | (RefSeq) uncharacterized LOC103414666	Ribosome (ko03010)	--	--	Ribosomal L18p/L5e family	--	S	Function unknown	hypothetical protein L484_004462 [Morus notabilis]
gene15120	LOC107423198	14887	31505	12854	52538	39854	41127	319.842	690.513	306.742	1127.19	929.234	981.582	0.000225746	1.26454	up	--	--	Cellular Component: chloroplast thylakoid membrane (GO:0009535);; Cellular Component: photosystem I reaction center (GO:0009538);; Cellular Component: chloroplast envelope (GO:0009941);; Cellular Component: plastoglobule (GO:0010287);; Biological Process: photosynthesis (GO:0015979);;	K02692|3.67732e-122|pxb:103956623|K02692 photosystem I subunit II | (RefSeq) photosystem I reaction center subunit II, chloroplastic-like	Photosynthesis (ko00195)	--	--	PsaD	Photosystem I reaction center subunit II, chloroplastic (Precursor) GN=psaD OS=Cucumis sativus (Cucumber) PE=1 SV=1	H	Coenzyme transport and metabolism	PREDICTED: photosystem I reaction center subunit II, chloroplastic-like [Pyrus x bretschneideri]
gene15121	LOC107423199	35	48	82	189	223	199	0.641055	0.945587	1.78503	3.63996	4.72365	4.305	0.0008182	1.95414	up	[R]	General function prediction only	Biological Process: metabolic process (GO:0008152);; Molecular Function: hydrolase activity (GO:0016787);;	K07025|1.12553e-150|pop:POPTR_0008s15110g|K07025 putative hydrolase of the HAD superfamily | (RefSeq) POPTRDRAFT_564828; putative phosphatase family protein	--	[R]	General function prediction only	Haloacid dehalogenase-like hydrolase;; HAD-hyrolase-like	--	R	General function prediction only	hypothetical protein L484_012369 [Morus notabilis]
gene15133	LOC107423197	348	290	303	2032	1572	1569	3.5687	3.02294	3.45916	20.8411	17.5394	17.9032	7.40507e-20	2.54132	up	[O]	Posttranslational modification, protein turnover, chaperones	Molecular Function: ATP binding (GO:0005524);; Biological Process: protein folding (GO:0006457);; Biological Process: heat acclimation (GO:0010286);;	K09489|0|pop:POPTR_0008s15140g|K09489 heat shock 70kDa protein 4 | (RefSeq) POPTRDRAFT_657150; heat shock protein 70	--	[O]	Posttranslational modification, protein turnover, chaperones	Hsp70 protein	Heat shock 70 kDa protein 8 GN=F22D22.13 OS=Arabidopsis thaliana (Mouse-ear cress) PE=1 SV=1	O	Posttranslational modification, protein turnover, chaperones	heat shock protein 70 [Populus trichocarpa]
gene15152	LOC107423239	10739	9202	5955	25594	25017	25404	197.939	169.685	130.97	490.475	537.757	475.889	1.9795e-12	1.65204	up	[Q]	Secondary metabolites biosynthesis, transport and catabolism	Cellular Component: nucleus (GO:0005634);; Cellular Component: cytoplasm (GO:0005737);; Cellular Component: plasma membrane (GO:0005886);; Biological Process: response to salt stress (GO:0009651);; Molecular Function: hydrolase activity (GO:0016787);; Cellular Component: apoplast (GO:0048046);;	--	--	[R]	General function prediction only	Dienelactone hydrolase family;; Alpha/beta hydrolase family;; Alpha/beta hydrolase family	Endo-1,3;1,4-beta-D-glucanase (Precursor) OS=Zea mays (Maize) PE=1 SV=1	R	General function prediction only	PREDICTED: endo-1,3;1,4-beta-D-glucanase-like [Pyrus x bretschneideri]
gene15246	LOC107423325	82250	96969	90384	250632	216008	206254	2649.57	3187.73	3234.53	8062.08	7552.6	7382.62	6.65014e-06	1.40062	up	--	--	Cellular Component: chloroplast thylakoid membrane (GO:0009535);; Biological Process: response to blue light (GO:0009637);; Biological Process: response to high light intensity (GO:0009644);; Cellular Component: photosystem II oxygen evolving complex (GO:0009654);; Biological Process: response to sucrose (GO:0009744);; Biological Process: response to red light (GO:0010114);; Biological Process: r…	K03541|1.20375e-70|fve:101305541|K03541 photosystem II 10kDa protein | (RefSeq) photosystem II 10 kDa polypeptide, chloroplastic	Photosynthesis (ko00195)	--	--	Photosystem II 10 kDa polypeptide PsbR	Photosystem II 10 kDa polypeptide, chloroplastic (Precursor) GN=PSBR OS=Nicotiana tabacum (Common tobacco) PE=2 SV=1	G	Carbohydrate transport and metabolism	PREDICTED: photosystem II 10 kDa polypeptide, chloroplastic [Nicotiana sylvestris]
gene15333	LOC107423417	767	459	546	2212	1387	1278	17.483	10.6694	13.8038	50.3553	34.2912	32.3553	0.000439931	1.54087	up	--	--	--	--	--	--	--	--	--	S	Function unknown	hypothetical protein POPTR_0005s20850g [Populus trichocarpa]
gene15334	LOC107423436	258	80	79	880	577	540	4.32547	1.35936	1.46177	14.7537	10.5066	10.0746	6.28967e-07	2.35845	up	--	--	--	--	--	--	--	--	--	S	Function unknown	PREDICTED: uncharacterized protein LOC103436635 [Malus domestica]
gene15341	LOC107423466	20	9	0	75	86	40	0.239277	0.110096	0	1.09495	1.11179	0.530671	0.000183546	2.9164	up	[O]	Posttranslational modification, protein turnover, chaperones	Biological Process: protein folding (GO:0006457);; Molecular Function: heat shock protein binding (GO:0031072);; Molecular Function: unfolded protein binding (GO:0051082);;	--	--	[O]	Posttranslational modification, protein turnover, chaperones	X-domain of DnaJ-containing;; DnaJ domain	Chaperone protein dnaJ 10 GN=F28O16.7 OS=Arabidopsis thaliana (Mouse-ear cress) PE=2 SV=2	O	Posttranslational modification, protein turnover, chaperones	PREDICTED: chaperone protein dnaJ 10 isoform X1 [Vitis vinifera]
gene1539	LOC107423769	2153	2475	2464	6847	5349	5295	38.6283	45.3094	49.1021	122.699	104.169	105.546	2.41457e-10	1.38076	up	--	--	--	--	--	--	--	C2 domain	--	R	General function prediction only	hypothetical protein L484_003038 [Morus notabilis]
gene15404	LOC107423498	108	215	262	1747	2036	2027	3.09593	6.45203	8.55794	51.7305	65.4914	66.6136	8.15863e-34	3.38382	up	--	--	Biological Process: response to stress (GO:0006950);; Biological Process: response to abiotic stimulus (GO:0009628);;	--	--	--	--	--	--	S	Function unknown	hypothetical protein POPTR_0012s11280g [Populus trichocarpa]
gene15465	LOC107423564	415	424	330	738	838	881	4.74837	4.6014	3.65992	10.0509	12.8795	13.61	0.00124037	1.16598	up	--	--	--	K15440|0|pper:PRUPE_ppa006021mg|K15440 tRNA-specific adenosine deaminase 1 [EC:3.5.4.34] | (RefSeq) hypothetical protein	--	[A]	RNA processing and modification	Adenosine-deaminase (editase) domain	--	A	RNA processing and modification	hypothetical protein PRUPE_ppa006021mg [Prunus persica]
gene15466	LOC107423567	51	39	60	208	335	312	0.926898	0.730384	1.22646	3.82767	6.69161	6.38339	1.67969e-06	2.59523	up	--	--	--	--	--	--	--	Plant protein of unknown function	UPF0481 protein At3g47200 GN=At3g47200 OS=Arabidopsis thaliana (Mouse-ear cress) PE=2 SV=1	S	Function unknown	PREDICTED: UPF0481 protein At3g47200-like [Eucalyptus grandis]
gene15539	LOC107423666	797	842	813	1866	1496	1468	7.73785	8.3564	8.76902	18.0963	15.6978	15.8416	0.000134488	1.05905	up	--	--	Molecular Function: phosphotransferase activity, alcohol group as acceptor (GO:0016773);;	--	--	[T]	Signal transduction mechanisms	Phosphatidylinositol 3- and 4-kinase;; Ubiquitin family	Phosphatidylinositol 4-kinase gamma 4 GN=At2g46500 OS=Arabidopsis thaliana (Mouse-ear cress) PE=1 SV=1	O	Posttranslational modification, protein turnover, chaperones	hypothetical protein PRUPE_ppa003240mg [Prunus persica]
gene15570	LOC107423664	312	357	397	576	711	748	2.26801	2.59938	3.12209	3.88218	5.52526	5.67825	0.00913047	1.01704	up	[RTKL]	General function prediction only;; Signal transduction mechanisms;; Transcription;; Replication, recombination and repair	Biological Process: MAPK cascade (GO:0000165);; Molecular Function: protein serine/threonine kinase activity (GO:0004674);; Biological Process: protein phosphorylation (GO:0006468);;	K08867|0|cit:102607695|K08867 WNK lysine deficient protein kinase [EC:2.7.11.1] | (RefSeq) probable serine/threonine-protein kinase WNK10	--	[R]	General function prediction only	Protein kinase domain;; Protein tyrosine kinase;; Protein of unknown function, DUF486	Probable serine/threonine-protein kinase WNK6 GN=WNK6 OS=Arabidopsis thaliana (Mouse-ear cress) PE=2 SV=1	T	Signal transduction mechanisms	hypothetical protein CICLE_v10019052mg [Citrus clementina]
gene15581	LOC107423690	882	603	610	2545	3687	3401	13.3696	9.31975	10.2674	38.5538	60.7048	57.3133	1.46193e-11	2.29761	up	--	--	Molecular Function: transcription regulatory region sequence-specific DNA binding (GO:0000976);; Molecular Function: transcription factor activity, sequence-specific DNA binding (GO:0003700);; Cellular Component: nucleus (GO:0005634);; Biological Process: regulation of transcription, DNA-templated (GO:0006355);;	K09338|3.35402e-92|pop:POPTR_0014s09860g|K09338 homeobox-leucine zipper protein | (RefSeq) POPTRDRAFT_572441; homeobox leucine zipper family protein	--	[K]	Transcription	Homeobox domain;; Homeobox associated leucine zipper	Homeobox-leucine zipper protein ATHB-7 GN=ATHB-7 OS=Arabidopsis thaliana (Mouse-ear cress) PE=2 SV=2	K	Transcription	homeobox leucine zipper family protein [Populus trichocarpa]
gene15591	LOC107423733	1070	1056	973	2250	3590	3314	11.3447	11.4242	11.4536	23.8262	41.3253	39.0503	1.72284e-05	1.65645	up	--	--	Molecular Function: DNA binding (GO:0003677);; Biological Process: transcription, DNA-templated (GO:0006351);;	K09060|0|pper:PRUPE_ppa006173mg|K09060 plant G-box-binding factor | (RefSeq) hypothetical protein	--	--	--	G-box binding protein MFMR;; bZIP transcription factor;; Basic region leucine zipper	Common plant regulatory factor 1 GN=CPRF1 OS=Petroselinum crispum (Parsley) PE=2 SV=1	K	Transcription	hypothetical protein PRUPE_ppa006173mg [Prunus persica]
gene15604	LOC107423735	1238	1796	1762	73805	66128	62933	6.85257	10.14	10.8268	408.091	397.368	387.097	5.829e-89	5.47969	up	--	--	Biological Process: response to stress (GO:0006950);; Biological Process: response to temperature stimulus (GO:0009266);; Biological Process: cellular process (GO:0009987);; Biological Process: single-organism process (GO:0044699);;	--	--	--	--	BAG domain	BAG family molecular chaperone regulator 6 GN=T3F17.11 OS=Arabidopsis thaliana (Mouse-ear cress) PE=1 SV=1	T	Signal transduction mechanisms	PREDICTED: BAG family molecular chaperone regulator 6 [Prunus mume]
gene15623	LOC107423749	49	18	20	131	109	121	0.502671	0.179897	0.226205	1.34655	1.2107	1.38391	0.00151133	2.15296	up	--	--	Molecular Function: methyltransferase activity (GO:0008168);; Molecular Function: zinc ion binding (GO:0008270);; Biological Process: methylation (GO:0032259);;	--	--	--	--	Putative S-adenosyl-L-methionine-dependent methyltransferase;; Methyltransferase domain	--	S	Function unknown	hypothetical protein CICLE_v10024550mg [Citrus clementina]
gene15632	LOC107423707	113	85	57	255	256	275	1.59824	1.22326	0.887948	3.60752	3.93866	4.33364	0.00186717	1.72516	up	[Q]	Secondary metabolites biosynthesis, transport and catabolism	Molecular Function: monooxygenase activity (GO:0004497);; Molecular Function: iron ion binding (GO:0005506);; Cellular Component: endoplasmic reticulum (GO:0005783);; Molecular Function: electron carrier activity (GO:0009055);; Molecular Function: oxidoreductase activity, acting on paired donors, with incorporation or reduction of molecular oxygen (GO:0016705);; Molecular Function: heme binding (…	--	--	[QI]	Secondary metabolites biosynthesis, transport and catabolism;; Lipid transport and metabolism	Cytochrome P450	Cytochrome P450 704C1 GN=CYP704C1 OS=Pinus taeda (Loblolly pine) PE=2 SV=1	Q	Secondary metabolites biosynthesis, transport and catabolism	hypothetical protein PRUPE_ppa026124mg [Prunus persica]
gene15666	LOC107423762	149	138	110	351	340	269	4.44178	4.1904	3.6541	10.4796	11.0102	8.94247	0.00887407	1.36237	up	--	--	--	--	--	--	--	--	--	S	Function unknown	hypothetical protein JCGZ_07115 [Jatropha curcas]
gene15667	LOC107423764	1868	1617	1511	7502	6230	6357	41.7059	36.8287	37.4483	167.263	150.938	157.65	2.60362e-22	2.0941	up	--	--	--	--	--	--	--	--	--	S	Function unknown	hypothetical protein L484_003456 [Morus notabilis]
gene15674	LOC107423796	33798	26050	23538	63519	61442	59653	691.588	543.764	534.956	1297.89	1364.37	1355.93	3.42617e-06	1.23808	up	--	--	Molecular Function: DNA binding (GO:0003677);; Biological Process: pentose-phosphate shunt (GO:0006098);; Biological Process: rRNA processing (GO:0006364);; Cellular Component: plastid chromosome (GO:0009508);; Biological Process: response to abscisic acid (GO:0009737);; Biological Process: photosynthetic electron transport in photosystem I (GO:0009773);; Cellular Component: chloroplast envelope …	--	--	--	--	CAAD domains of cyanobacterial aminoacyl-tRNA synthetase	Protein CURVATURE THYLAKOID 1B, chloroplastic (Precursor) GN=F19D11.10 OS=Arabidopsis thaliana (Mouse-ear cress) PE=1 SV=2	S	Function unknown	PREDICTED: protein CURVATURE THYLAKOID 1B, chloroplastic [Prunus mume]
gene15679	LOC107423788	65	58	34	227	230	196	0.841395	0.760916	0.483872	2.96028	3.25476	2.84398	0.000227067	2.15434	up	--	--	--	K20291|0|mdm:103431948|K20291 conserved oligomeric Golgi complex subunit 4 | (RefSeq) uncharacterized LOC103431948	--	[R]	General function prediction only	PPR repeat family;; PPR repeat;; PPR repeat;; Pentatricopeptide repeat domain	Pentatricopeptide repeat-containing protein At4g01400, mitochondrial (Precursor) GN=At4g01400 OS=Arabidopsis thaliana (Mouse-ear cress) PE=2 SV=2	R	General function prediction only	PREDICTED: uncharacterized protein LOC103431948 [Malus domestica]
gene1568	LOC107424019	1438	1455	1249	3715	2384	3084	11.077	10.6734	10.1	25.5905	18.4168	23.912	5.04901e-06	1.23368	up	[L]	Replication, recombination and repair	Molecular Function: damaged DNA binding (GO:0003684);; Molecular Function: ATP binding (GO:0005524);; Cellular Component: nucleus (GO:0005634);; Biological Process: mismatch repair (GO:0006298);; Molecular Function: mismatched DNA binding (GO:0030983);; Biological Process: DNA-dependent DNA replication maintenance of fidelity (GO:0045005);;	K07456|0|pmum:103324749|K07456 DNA mismatch repair protein MutS2 | (RefSeq) endonuclease MutS2	Mismatch repair (ko03430)	--	--	MutS domain V;; Smr domain	DNA mismatch repair protein MSH6 GN=T10M13.8 OS=Arabidopsis thaliana (Mouse-ear cress) PE=1 SV=2	L	Replication, recombination and repair	PREDICTED: DNA mismatch repair protein msh2 [Prunus mume]
gene15693	LOC107423797	12	29	42	283	499	523	0.12252	0.302245	0.473479	2.91141	5.57951	5.98959	1.12439e-09	4.04617	up	[C]	Energy production and conversion	Molecular Function: D-arabinono-1,4-lactone oxidase activity (GO:0003885);; Cellular Component: cell wall (GO:0005618);; Molecular Function: UDP-N-acetylmuramate dehydrogenase activity (GO:0008762);; Cellular Component: membrane (GO:0016020);; Molecular Function: L-gulonolactone oxidase activity (GO:0050105);; Molecular Function: flavin adenine dinucleotide binding (GO:0050660);; Biological Proce…	--	--	[V]	Defense mechanisms	FAD binding domain;; D-arabinono-1,4-lactone oxidase	--	V	Defense mechanisms	hypothetical protein PRUPE_ppa015890mg [Prunus persica]
gene15731	LOC107423846	444	380	386	2277	2458	2389	4.39659	3.83392	4.24372	22.5076	26.4035	26.2718	2.25609e-25	2.64607	up	--	--	Molecular Function: enzyme inhibitor activity (GO:0004857);; Cellular Component: extracellular region (GO:0005576);; Cellular Component: cell wall (GO:0005618);; Molecular Function: pectinesterase activity (GO:0030599);; Biological Process: cell wall modification (GO:0042545);; Biological Process: negative regulation of catalytic activity (GO:0043086);; Molecular Function: aspartyl esterase activ…	K01051|0|pper:PRUPE_ppa004300mg|K01051 pectinesterase [EC:3.1.1.11] | (RefSeq) hypothetical protein	Pentose and glucuronate interconversions (ko00040);; Starch and sucrose metabolism (ko00500)	--	--	Pectinesterase;; Plant invertase/pectin methylesterase inhibitor	Pectinesterase PPE8B (Precursor) OS=Prunus persica (Peach) PE=2 SV=1	G	Carbohydrate transport and metabolism	RecName: Full=Pectinesterase/pectinesterase inhibitor PPE8B; Includes: RecName: Full=Pectinesterase inhibitor PPE8B; AltName: Full=Pectin methylesterase inhibitor PPE8B; Includes: RecName: Full=Pectinesterase PPE8B; Short=PE PPE8B; AltName: Full=Pectin methylesterase PPE8B; Flags: Precursor [Prunus persica]
gene15750	LOC107423857	665	1797	1194	2114	2627	2400	6.38882	17.3771	13.226	20.6314	28.3533	26.3966	0.00303315	1.05103	up	--	--	Molecular Function: D-arabinono-1,4-lactone oxidase activity (GO:0003885);; Cellular Component: cell wall (GO:0005618);; Molecular Function: UDP-N-acetylmuramate dehydrogenase activity (GO:0008762);; Cellular Component: membrane (GO:0016020);; Molecular Function: L-gulonolactone oxidase activity (GO:0050105);; Molecular Function: flavin adenine dinucleotide binding (GO:0050660);; Biological Proce…	--	--	[V]	Defense mechanisms	FAD binding domain;; D-arabinono-1,4-lactone oxidase	--	V	Defense mechanisms	PREDICTED: L-gulonolactone oxidase-like [Pyrus x bretschneideri]
gene15763	LOC107423913	111	21	13	326	213	169	1.30852	0.196278	0.61426	3.16665	2.89755	1.8135	0.000309573	2.39861	up	[C]	Energy production and conversion	Molecular Function: FMN binding (GO:0010181);; Molecular Function: oxidoreductase activity (GO:0016491);; Biological Process: oxidation-reduction process (GO:0055114);;	K05894|0|pxb:103951930|K05894 12-oxophytodienoic acid reductase [EC:1.3.1.42] | (RefSeq) 12-oxophytodienoate reductase 3	alpha-Linolenic acid metabolism (ko00592)	[CR]	Energy production and conversion;; General function prediction only	NADH:flavin oxidoreductase / NADH oxidase family	12-oxophytodienoate reductase 3 GN=OPR3 OS=Solanum lycopersicum (Tomato) PE=1 SV=1	C	Energy production and conversion	PREDICTED: 12-oxophytodienoate reductase 3 [Pyrus x bretschneideri]
gene15776	LOC107423874	84	117	68	289	209	239	0.698006	0.990685	0.62253	2.4034	1.89271	2.21552	0.00615929	1.54422	up	--	--	--	--	--	[R]	General function prediction only	PPR repeat;; PPR repeat family;; PPR repeat;; Pentatricopeptide repeat domain;; DYW family of nucleic acid deaminases;; Tetratricopeptide repeat	Pentatricopeptide repeat-containing protein At5g66520 GN=PCMP-H61 OS=Arabidopsis thaliana (Mouse-ear cress) PE=2 SV=1	R	General function prediction only	hypothetical protein L484_027372 [Morus notabilis]
gene15780	LOC107423887	459	346	349	648	963	831	6.99577	5.37655	5.90934	9.86208	15.9441	13.9331	0.00115255	1.17567	up	[R]	General function prediction only	Molecular Function: N-acetyltransferase activity (GO:0008080);; Biological Process: metabolic process (GO:0008152);;	--	--	[R]	General function prediction only	Acetyltransferase (GNAT) family;; FR47-like protein;; Acetyltransferase (GNAT) domain;; Acetyltransferase (GNAT) domain;; Acetyltransferase (GNAT) domain;; Acetyltransferase (GNAT) domain;; Acetyltransferase (GNAT) domain	--	R	General function prediction only	hypothetical protein JCGZ_07483 [Jatropha curcas]
gene15804	LOC107423916	3752	3361	3423	7410	6441	6531	56.436	51.7066	57.2781	112.254	106.236	110.174	4.17706e-06	1.03633	up	[J]	Translation, ribosomal structure and biogenesis	Biological Process: maltose metabolic process (GO:0000023);; Biological Process: RNA splicing, via endonucleolytic cleavage and ligation (GO:0000394);; Molecular Function: translation initiation factor activity (GO:0003743);; Molecular Function: GTP binding (GO:0005525);; Cellular Component: nucleus (GO:0005634);; Cellular Component: eukaryotic translation initiation factor 2B complex (GO:0005851…	K08963|0|pper:PRUPE_ppa007089mg|K08963 methylthioribose-1-phosphate isomerase [EC:5.3.1.23] | (RefSeq) hypothetical protein	Cysteine and methionine metabolism (ko00270)	[J]	Translation, ribosomal structure and biogenesis	Initiation factor 2 subunit family	Methylthioribose-1-phosphate isomerase {ECO:0000255|HAMAP-Rule:MF_03119} GN=RCOM_0711420 OS=Ricinus communis (Castor bean) PE=2 SV=1	J	Translation, ribosomal structure and biogenesis	PREDICTED: methylthioribose-1-phosphate isomerase [Prunus mume]
gene15814	LOC107423911	344	211	169	1610	1142	1227	4.68732	2.93005	2.65172	24.0247	18.3083	19.2165	9.36312e-17	2.55269	up	--	--	--	K13464|9.14229e-109|pper:PRUPE_ppa009778mg|K13464 jasmonate ZIM domain-containing protein | (RefSeq) hypothetical protein	Plant hormone signal transduction (ko04075)	--	--	tify domain;; Divergent CCT motif	Protein TIFY 10A GN=T29M8.5 OS=Arabidopsis thaliana (Mouse-ear cress) PE=1 SV=1	S	Function unknown	hypothetical protein PRUPE_ppa009778mg [Prunus persica]
gene15829	LOC107424035	44	3	0	250	93	101	0.500318	0.023709	0	2.87501	1.16298	1.28459	0.00696833	3.35832	up	[C]	Energy production and conversion	Molecular Function: UDP-N-acetylmuramate dehydrogenase activity (GO:0008762);; Biological Process: cytokinin metabolic process (GO:0009690);; Molecular Function: cytokinin dehydrogenase activity (GO:0019139);; Molecular Function: flavin adenine dinucleotide binding (GO:0050660);; Biological Process: oxidation-reduction process (GO:0055114);;	K00279|0|cit:102612158|K00279 cytokinin dehydrogenase [EC:1.5.99.12] | (RefSeq) cytokinin dehydrogenase 3-like	Zeatin biosynthesis (ko00908)	[C]	Energy production and conversion	Cytokinin dehydrogenase 1, FAD and cytokinin binding;; FAD binding domain	Cytokinin dehydrogenase 3 (Precursor) GN=CKX3 OS=Arabidopsis thaliana (Mouse-ear cress) PE=1 SV=1	C	Energy production and conversion	Cytokinin dehydrogenase 3 [Morus notabilis]
gene15868	LOC107424030	931	230	245	1172	1217	1175	5.9401	2.01236	2.22502	7.46259	8.42742	8.32577	0.00180464	1.45216	up	--	--	--	--	--	--	--	--	--	S	Function unknown	hypothetical protein L484_027255 [Morus notabilis]
gene15870	LOC107424021	1190	1034	985	3480	2594	2447	12.8442	11.3808	11.8026	37.4987	30.384	29.3336	2.46326e-10	1.49166	up	--	--	--	--	--	[R]	General function prediction only	PPR repeat;; DYW family of nucleic acid deaminases;; PPR repeat family;; Pentatricopeptide repeat domain;; PPR repeat	Pentatricopeptide repeat-containing protein At2g15690 GN=PCMP-H66 OS=Arabidopsis thaliana (Mouse-ear cress) PE=2 SV=2	S	Function unknown	PREDICTED: pentatricopeptide repeat-containing protein At2g15690-like [Prunus mume]
gene15895	LOC107424027	458	398	326	1117	1104	1305	6.70263	5.93658	5.2908	16.3165	17.5333	21.2141	8.0111e-08	1.67206	up	--	--	--	--	--	[R]	General function prediction only	--	Zinc finger CCCH domain-containing protein 49 GN=At4g29190 OS=Arabidopsis thaliana (Mouse-ear cress) PE=2 SV=1	R	General function prediction only	PREDICTED: zinc finger CCCH domain-containing protein 20-like [Prunus mume]
gene159	LOC107423807	53	54	527	653	1034	879	0.458973	0.311124	3.97648	3.8393	6.83326	6.3841	0.00215824	2.04684	up	--	--	--	K13096|0|tcc:TCM_005912|K13096 splicing factor 4 | (RefSeq) Gamma response gene 1, putative isoform 1	--	[R]	General function prediction only	DNA repair protein endonuclease SAE2/CtIP C-terminus	Protein gamma response 1 GN=GR1 OS=Arabidopsis thaliana (Mouse-ear cress) PE=1 SV=2	R	General function prediction only	hypothetical protein L484_007296 [Morus notabilis]
gene15916	LOC107424141	138	26	14	311	200	238	1.75813	0.334519	0.186072	3.95509	2.76414	3.35919	0.000116407	2.19127	up	[C]	Energy production and conversion	Molecular Function: FMN binding (GO:0010181);; Molecular Function: oxidoreductase activity (GO:0016491);; Biological Process: oxidation-reduction process (GO:0055114);;	K05894|0|pxb:103951930|K05894 12-oxophytodienoic acid reductase [EC:1.3.1.42] | (RefSeq) 12-oxophytodienoate reductase 3	alpha-Linolenic acid metabolism (ko00592)	[CR]	Energy production and conversion;; General function prediction only	NADH:flavin oxidoreductase / NADH oxidase family	12-oxophytodienoate reductase 3 GN=OPR3 OS=Solanum lycopersicum (Tomato) PE=1 SV=1	C	Energy production and conversion	PREDICTED: 12-oxophytodienoate reductase 3 [Pyrus x bretschneideri]
gene15939	LOC107424138	6	7	17	59	59	37	0.070083	0.078006	0.226706	0.736799	0.798974	0.510041	0.00201996	2.41906	up	--	--	--	--	--	[O]	Posttranslational modification, protein turnover, chaperones	Ring finger domain;; RING-H2 zinc finger;; Zinc finger, C3HC4 type (RING finger);; Zinc finger, C3HC4 type (RING finger);; Anaphase-promoting complex subunit 11 RING-H2 finger	RING-H2 finger protein ATL52 GN=ATL52 OS=Arabidopsis thaliana (Mouse-ear cress) PE=2 SV=1	O	Posttranslational modification, protein turnover, chaperones	PREDICTED: RING-H2 finger protein ATL16-like [Pyrus x bretschneideri]
gene15963	LOC107424102	133	143	190	3274	2462	2387	1.66355	1.83306	2.64589	41.1705	33.6553	33.3977	2.06244e-51	4.19381	up	--	--	--	--	--	[L]	Replication, recombination and repair	DDE superfamily endonuclease	--	L	Replication, recombination and repair	PREDICTED: uncharacterized protein LOC102622258 [Citrus sinensis]
gene16008	LOC107424084	0	54	0	134	87	114	0	1.03635	0	2.57455	1.79624	2.43646	8.79061e-05	2.7461	up	--	--	--	--	--	[R]	General function prediction only	Ankyrin repeats (3 copies);; Ankyrin repeat;; Ankyrin repeats (many copies);; Ankyrin repeat;; Ankyrin repeats (many copies)	Ankyrin repeat-containing protein At3g12360 GN=At3g12360 OS=Arabidopsis thaliana (Mouse-ear cress) PE=2 SV=1	R	General function prediction only	Ankyrin repeat-containing protein [Morus notabilis]
gene16073	LOC107424226	535	545	498	1262	976	1047	11.0296	11.3532	11.3167	25.7996	21.8335	23.923	0.00032876	1.14159	up	--	--	--	--	--	--	--	--	--	S	Function unknown	PREDICTED: uncharacterized protein LOC103483126 [Cucumis melo]
gene16134	LOC107424261	60	44	37	5125	2542	2507	1.4783	1.08859	0.998481	126.809	68.3582	69.0003	2.23809e-11	6.2548	up	[O]	Posttranslational modification, protein turnover, chaperones	Cellular Component: endoplasmic reticulum lumen (GO:0005788);; Biological Process: response to stress (GO:0006950);;	K13993|1.16042e-87|gmx:100526965|K13993 HSP20 family protein | (RefSeq) HSP22.0, hsp22; 22.0 kDa class IV heat shock protein	Protein processing in endoplasmic reticulum (ko04141)	[O]	Posttranslational modification, protein turnover, chaperones	Hsp20/alpha crystallin family	22.0 kDa class IV heat shock protein (Precursor) GN=HSP22.0 OS=Glycine max (Soybean) PE=3 SV=1	O	Posttranslational modification, protein turnover, chaperones	22.0 kDa class IV heat shock protein [Glycine soja]
gene16135	LOC107424272	128	109	87	404	246	336	1.11908	0.967009	0.843239	3.52255	2.33115	3.25653	0.000956843	1.69527	up	--	--	--	--	--	[R]	General function prediction only	PPR repeat;; PPR repeat family;; PPR repeat;; Pentatricopeptide repeat domain;; Anaphase-promoting complex, cyclosome, subunit 3;; Tetratricopeptide repeat	Pentatricopeptide repeat-containing protein At1g33350 OS=Arabidopsis thaliana (Mouse-ear cress) PE=2 SV=1	R	General function prediction only	PREDICTED: pentatricopeptide repeat-containing protein At1g33350 [Prunus mume]
gene16141	LOC107424276	63487	66585	60087	159340	125670	123442	1209.96	1294.51	1271.9	3032.41	2599.15	2613.37	7.74248e-05	1.18561	up	--	--	Biological Process: rRNA processing (GO:0006364);; Cellular Component: PSII associated light-harvesting complex II (GO:0009517);; Cellular Component: chloroplast stromal thylakoid (GO:0009533);; Biological Process: response to blue light (GO:0009637);; Biological Process: response to high light intensity (GO:0009644);; Biological Process: response to sucrose (GO:0009744);; Biological Process: pho…	--	--	--	--	Chlorophyll A-B binding protein	Chlorophyll a-b binding protein CP26, chloroplastic (Precursor) GN=LHCB5 OS=Arabidopsis thaliana (Mouse-ear cress) PE=1 SV=1	R	General function prediction only	chlorophyll A/B binding protein, putative [Ricinus communis]
gene1615	LOC107424717	2327	2943	2747	7812	6197	6366	28.188	36.339	37.0125	93.8556	80.8608	85.3802	5.1566e-11	1.4252	up	--	--	Biological Process: cell fate determination (GO:0001709);; Molecular Function: RNA binding (GO:0003723);; Biological Process: regulation of transcription, DNA-templated (GO:0006355);; Molecular Function: zinc ion binding (GO:0008270);;	--	--	[R]	General function prediction only	Zinc finger C-x8-C-x5-C-x3-H type (and similar)	Zinc finger CCCH domain-containing protein 37 GN=HUA1 OS=Arabidopsis thaliana (Mouse-ear cress) PE=1 SV=1	R	General function prediction only	PREDICTED: zinc finger CCCH domain-containing protein 37 isoform X2 [Vitis vinifera]
gene16153	LOC107424325	17	78	43	186	181	168	0.270484	1.32133	0.771946	3.2077	3.43026	3.16681	0.000852919	2.03668	up	[G]	Carbohydrate transport and metabolism	--	--	--	[R]	General function prediction only	Strictosidine synthase;; SMP-30/Gluconolaconase/LRE-like region;; NHL repeat	Protein STRICTOSIDINE SYNTHASE-LIKE 5 {ECO:0000303|PubMed:10777701} (Precursor) OS=Arabidopsis thaliana (Mouse-ear cress) PE=2 SV=1	R	General function prediction only	PREDICTED: protein YLS2-like [Pyrus x bretschneideri]
gene16186	LOC107424332	291	374	348	984	650	674	2.40608	3.14777	3.1948	8.12312	5.83322	6.18542	0.000543491	1.26407	up	--	--	--	--	--	[R]	General function prediction only	PPR repeat family;; PPR repeat;; PPR repeat;; Pentatricopeptide repeat domain;; Evolutionarily conserved signalling intermediate in Toll pathway	Pentatricopeptide repeat-containing protein At2g17525, mitochondrial (Precursor) GN=At2g17525 OS=Arabidopsis thaliana (Mouse-ear cress) PE=2 SV=2	S	Function unknown	PREDICTED: pentatricopeptide repeat-containing protein At2g17525, mitochondrial [Prunus mume]
gene16198	LOC107424357	1698	1864	1669	2739	4317	4123	13.5078	15.0772	14.7059	21.4458	36.9717	36.1813	0.00107509	1.1888	up	[GEPR]	Carbohydrate transport and metabolism;; Amino acid transport and metabolism;; Inorganic ion transport and metabolism;; General function prediction only	Cellular Component: vacuole (GO:0005773);; Cellular Component: plasma membrane (GO:0005886);; Biological Process: carbohydrate transport (GO:0008643);; Molecular Function: carbohydrate transmembrane transporter activity (GO:0015144);; Cellular Component: integral component of membrane (GO:0016021);; Molecular Function: 2-alkenal reductase [NAD(P)] activity (GO:0032440);; Biological Process: trans…	--	--	[R]	General function prediction only	Sugar (and other) transporter;; Major Facilitator Superfamily	Monosaccharide-sensing protein 3 GN=MSSP3 OS=Arabidopsis thaliana (Mouse-ear cress) PE=2 SV=1	R	General function prediction only	hypothetical protein JCGZ_10737 [Jatropha curcas]
gene16237	LOC107424363	0	7	10	73	62	110	0	0.077789	0.140126	0.910286	0.846665	1.52976	4.41106e-07	3.90573	up	--	--	Molecular Function: hydrolase activity, hydrolyzing O-glycosyl compounds (GO:0004553);; Biological Process: carbohydrate metabolic process (GO:0005975);;	--	--	--	--	Glycosyl hydrolase family 9	Endoglucanase 2 (Precursor) GN=At1g19940 OS=Arabidopsis thaliana (Mouse-ear cress) PE=2 SV=1	S	Function unknown	EG [Theobroma cacao]
gene16308	LOC107424473	80	139	167	360	390	367	0.531444	0.986648	1.32898	2.61643	2.92714	2.85766	0.000971506	1.60486	up	--	--	--	--	--	--	--	Protein of unknown function (DUF632);; Protein of unknown function (DUF630)	--	S	Function unknown	hypothetical protein PRUPE_ppa018170mg [Prunus persica]
gene16317	LOC107424510	5296	5893	5432	11991	12304	11790	110.032	124.9	125.364	248.814	277.441	272.132	9.00709e-08	1.20384	up	[P]	Inorganic ion transport and metabolism	--	--	--	[P]	Inorganic ion transport and metabolism	Rhodanese-like domain	Rhodanese-like domain-containing protein 15, chloroplastic (Precursor) OS=Arabidopsis thaliana (Mouse-ear cress) PE=2 SV=1	P	Inorganic ion transport and metabolism	hypothetical protein PRUPE_ppa012088mg [Prunus persica]
gene16384	LOC107424568	591	347	405	1381	1158	1166	6.86982	3.98653	5.22557	16.1452	14.672	15.1385	3.28233e-07	1.55197	up	[RTKL]	General function prediction only;; Signal transduction mechanisms;; Transcription;; Replication, recombination and repair	Biological Process: MAPK cascade (GO:0000165);; Molecular Function: MAP kinase activity (GO:0004707);; Molecular Function: ATP binding (GO:0005524);; Biological Process: protein phosphorylation (GO:0006468);;	--	--	[T]	Signal transduction mechanisms	Protein kinase domain;; Protein tyrosine kinase;; Lipopolysaccharide kinase (Kdo/WaaP) family	Mitogen-activated protein kinase 7 GN=MPK7 OS=Arabidopsis thaliana (Mouse-ear cress) PE=1 SV=2	T	Signal transduction mechanisms	Mitogen-activated protein kinase 7 [Morus notabilis]
gene16390	LOC107424570	297	232	235	862	627	699	3.2324	2.57414	2.83662	9.39091	7.42322	8.46842	2.23948e-05	1.60314	up	--	--	--	--	--	[R]	General function prediction only	PPR repeat family;; PPR repeat;; Pentatricopeptide repeat domain;; PPR repeat;; DYW family of nucleic acid deaminases;; Tetratricopeptide repeat	Pentatricopeptide repeat-containing protein At5g44230 GN=PCMP-H17 OS=Arabidopsis thaliana (Mouse-ear cress) PE=2 SV=1	R	General function prediction only	hypothetical protein PRUPE_ppa002597mg [Prunus persica]
gene16405	LOC107424553	74	59	57	182	196	161	0.9961	0.81693	0.84824	2.4694	2.87956	2.41844	0.00958566	1.5928	up	[J]	Translation, ribosomal structure and biogenesis	Molecular Function: rRNA (adenine-N6,N6-)-dimethyltransferase activity (GO:0000179);; Cellular Component: mitochondrion (GO:0005739);; Biological Process: rRNA methylation (GO:0031167);; Biological Process: adenosine metabolic process (GO:0046085);;	K14191|8.48742e-163|pper:PRUPE_ppa026107mg|K14191 18S rRNA (adenine1779-N6/adenine1780-N6)-dimethyltransferase [EC:2.1.1.183] | (RefSeq) hypothetical protein	--	[A]	RNA processing and modification	Ribosomal RNA adenine dimethylase;; Methyltransferase domain;; Methyltransferase domain;; Methyltransferase domain;; Methyltransferase small domain;; Methyltransferase domain;; Ribosomal protein L11 methyltransferase (PrmA);; Putative RNA methylase family UPF0020;; ubiE/COQ5 methyltransferase family	--	A	RNA processing and modification	hypothetical protein PRUPE_ppa026107mg, partial [Prunus persica]
gene16516	LOC107424681	0	279	0	913	942	563	0	3.58377	0	11.4755	12.8742	7.87416	1.39824e-08	3.22551	up	[RTKL]	General function prediction only;; Signal transduction mechanisms;; Transcription;; Replication, recombination and repair	Biological Process: MAPK cascade (GO:0000165);; Molecular Function: MAP kinase activity (GO:0004707);; Molecular Function: ATP binding (GO:0005524);; Biological Process: protein phosphorylation (GO:0006468);;	--	--	[T]	Signal transduction mechanisms	Protein kinase domain;; Protein tyrosine kinase;; Lipopolysaccharide kinase (Kdo/WaaP) family	Mitogen-activated protein kinase 7 GN=MPK7 OS=Arabidopsis thaliana (Mouse-ear cress) PE=1 SV=2	T	Signal transduction mechanisms	Mitogen-activated protein kinase 7 [Morus notabilis]
gene16523	LOC107424708	4	15	19	94	62	56	0.038874	0.148226	0.210955	0.957374	0.678057	0.624797	0.0006881	2.53269	up	--	--	--	--	--	[R]	General function prediction only	PPR repeat;; PPR repeat family;; PPR repeat;; Pentatricopeptide repeat domain;; DYW family of nucleic acid deaminases;; Tetratricopeptide repeat;; Tetratricopeptide repeat;; Tetratricopeptide repeat	Pentatricopeptide repeat-containing protein At4g37170 OS=Arabidopsis thaliana (Mouse-ear cress) PE=3 SV=1	R	General function prediction only	hypothetical protein PRUPE_ppa002292mg [Prunus persica]
gene1657	LOC107424945	47	131	105	347	302	321	0.807177	2.30575	2.00568	5.97719	5.65487	6.14656	0.000297275	1.85322	up	--	--	--	--	--	--	--	Protein of unknown function (DUF506)	--	S	Function unknown	PREDICTED: uncharacterized protein LOC103422396 [Malus domestica]
gene16602	LOC107424779	31	60	57	147	146	175	0.186359	0.374525	0.387187	0.908193	0.976351	1.19928	0.0059018	1.74047	up	--	--	--	--	--	[R]	General function prediction only	PPR repeat family;; PPR repeat;; Pentatricopeptide repeat domain;; PPR repeat	Pentatricopeptide repeat-containing protein At4g13650 GN=PCMP-H42 OS=Arabidopsis thaliana (Mouse-ear cress) PE=2 SV=2	R	General function prediction only	PREDICTED: pentatricopeptide repeat-containing protein At3g16610-like [Prunus mume]
gene16607	LOC107424801	651	782	808	2167	1363	1310	9.81817	12.0056	13.5766	31.3444	22.329	21.9378	0.00184342	1.18296	up	[K]	Transcription	Molecular Function: DNA binding (GO:0003677);; Biological Process: regulation of transcription, DNA-templated (GO:0006355);; Biological Process: ER-nucleus signaling pathway (GO:0006984);; Biological Process: response to abiotic stimulus (GO:0009628);; Biological Process: response to organic substance (GO:0010033);; Biological Process: response to endoplasmic reticulum stress (GO:0034976);; Biolo…	K09419|3.5678e-137|tcc:TCM_000610|K09419 heat shock transcription factor, other eukaryote | (RefSeq) Heat shock factor 4	--	[K]	Transcription	HSF-type DNA-binding	Heat shock factor protein HSF24 GN=HSF24 OS=Solanum peruvianum (Peruvian tomato) PE=2 SV=1	K	Transcription	Heat shock factor 4 [Theobroma cacao]
gene16641	LOC107424860	573	706	732	3074	5217	5192	6.32257	7.9371	8.95345	33.5327	60.1319	61.7277	9.37027e-08	2.83405	up	--	--	--	K20858|1.16614e-150|pmum:103340034|K20858 calcium uniporter protein, mitochondrial | (RefSeq) calcium uniporter protein 2, mitochondrial	--	[R]	General function prediction only	Protein of unknown function, DUF607	Calcium uniporter protein 2, mitochondrial (Precursor) OS=Arabidopsis thaliana (Mouse-ear cress) PE=2 SV=1	S	Function unknown	PREDICTED: uncharacterized protein LOC103340034 [Prunus mume]
gene1674	LOC107425282	703	503	522	4041	3125	3037	13.867	10.1167	11.4439	79.6997	66.9686	66.6303	7.20052e-30	2.647	up	--	--	--	K09286|1.14828e-45|pper:PRUPE_ppa010090mg|K09286 EREBP-like factor | (RefSeq) hypothetical protein	--	--	--	AP2 domain	Ethylene-responsive transcription factor 4 GN=ERF4 OS=Nicotiana sylvestris (Wood tobacco) PE=2 SV=1	K	Transcription	Ethylene-responsive transcription factor 4 [Morus notabilis]
gene16809	LOC107424969	229	242	212	490	697	700	2.15269	2.20317	1.80217	4.50285	5.96074	6.65647	0.000112768	1.55974	up	--	--	--	K10606|2.84933e-161|pmum:103335791|K10606 E3 ubiquitin-protein ligase FANCL [EC:2.3.2.27] | (RefSeq) E3 ubiquitin-protein ligase FANCL	Ubiquitin mediated proteolysis (ko04120)	[O]	Posttranslational modification, protein turnover, chaperones	WD-repeat region;; FANCL C-terminal domain	--	O	Posttranslational modification, protein turnover, chaperones	PREDICTED: E3 ubiquitin-protein ligase FANCL isoform X1 [Prunus mume]
gene16832	LOC107424997	12	8	3	74	96	102	0.265989	0.181554	0.050129	1.63583	2.31703	2.52183	1.15511e-06	3.68139	up	--	--	--	--	--	--	--	bZIP transcription factor;; Basic region leucine zipper	--	K	Transcription	Ocs element-binding factor 1 [Morus notabilis]
gene16848	LOC107425045	438	491	408	762	847	914	4.26903	4.74552	4.7961	6.77388	8.48211	9.7483	0.00492134	1.00739	up	[C]	Energy production and conversion	Molecular Function: methylmalonate-semialdehyde dehydrogenase (acylating) activity (GO:0004491);; Biological Process: oxidation-reduction process (GO:0055114);;	K00140|0|pmum:103335150|K00140 malonate-semialdehyde dehydrogenase (acetylating) / methylmalonate-semialdehyde dehydrogenase [EC:1.2.1.18 1.2.1.27] | (RefSeq) uncharacterized LOC103335150	Valine, leucine and isoleucine degradation (ko00280);; beta-Alanine metabolism (ko00410);; Inositol phosphate metabolism (ko00562);; Propanoate metabolism (ko00640);; Carbon metabolism (ko01200)	[EG]	Amino acid transport and metabolism;; Carbohydrate transport and metabolism	Aldehyde dehydrogenase family	Methylmalonate-semialdehyde dehydrogenase [acylating], mitochondrial (Precursor) OS=Arabidopsis thaliana (Mouse-ear cress) PE=2 SV=2	EG	Amino acid transport and metabolism;; Carbohydrate transport and metabolism	PREDICTED: uncharacterized protein LOC103335150 [Prunus mume]
gene1686	LOC107425032	298	309	399	1057	900	764	3.74065	4.07707	5.70049	12.5101	12.0997	10.9366	9.53135e-06	1.50751	up	[O]	Posttranslational modification, protein turnover, chaperones	Biological Process: protein folding (GO:0006457);; Molecular Function: unfolded protein binding (GO:0051082);;	K09510|5.8527e-170|tcc:TCM_029806|K09510 DnaJ homolog subfamily B member 4 | (RefSeq) DNAJ heat shock family protein	--	[O]	Posttranslational modification, protein turnover, chaperones	DnaJ domain;; DnaJ C terminal domain	Chaperone protein dnaJ 3 (Precursor) GN=F26G5.60 OS=Arabidopsis thaliana (Mouse-ear cress) PE=1 SV=2	O	Posttranslational modification, protein turnover, chaperones	DNAJ heat shock family protein [Theobroma cacao]
gene16881	LOC107425122	0	461	0	1127	827	850	0	3.9904	0	9.55629	7.62142	8.01536	3.79585e-07	2.71604	up	--	--	Molecular Function: metal ion binding (GO:0046872);;	--	--	--	--	von Willebrand factor type A domain;; von Willebrand factor type A domain;; von Willebrand factor type A domain;; Ring finger domain;; RING-H2 zinc finger;; Zinc finger, C3HC4 type (RING finger)	--	O	Posttranslational modification, protein turnover, chaperones	Uncharacterized protein L484_016102 [Morus notabilis]
gene16889	LOC107425115	17753	24045	21760	50401	41796	44049	134.907	188.659	185.657	410.481	367.614	398.837	3.14563e-06	1.18063	up	--	--	--	--	--	--	--	Protein of unknown function (DUF1399)	--	S	Function unknown	hypothetical protein L484_016111 [Morus notabilis]
gene17069	LOC107425274	123	111	78	458	426	388	1.50529	1.38867	1.05946	5.63987	5.69076	5.31426	7.94024e-06	2.12074	up	[O]	Posttranslational modification, protein turnover, chaperones	--	--	--	[O]	Posttranslational modification, protein turnover, chaperones	Ring finger domain;; RING-H2 zinc finger;; Zinc finger, C3HC4 type (RING finger);; Zinc finger, C3HC4 type (RING finger);; Zinc finger, C3HC4 type (RING finger);; Anaphase-promoting complex subunit 11 RING-H2 finger	RING-H2 finger protein ATL54 GN=ATL54 OS=Arabidopsis thaliana (Mouse-ear cress) PE=2 SV=2	O	Posttranslational modification, protein turnover, chaperones	RING-H2 finger protein ATL54 [Morus notabilis]
gene17082	LOC107425307	25	0	7	76	65	52	0.255679	0	0.070796	0.80325	0.739538	0.610023	0.000509652	2.69387	up	--	--	--	--	--	--	--	--	WEB family protein At3g02930, chloroplastic (Precursor) GN=At3g02930 OS=Arabidopsis thaliana (Mouse-ear cress) PE=2 SV=1	S	Function unknown	hypothetical protein L484_019794 [Morus notabilis]
gene17090	LOC107425286	40	18	28	245	199	284	0.40475	0.182974	0.316334	3.30533	2.38884	3.75783	4.70051e-08	3.17234	up	[V]	Defense mechanisms	Molecular Function: ATP binding (GO:0005524);; Biological Process: obsolete ATP catabolic process (GO:0006200);; Molecular Function: ATPase-coupled organic phosphonate transmembrane transporter activity (GO:0015416);; Cellular Component: membrane (GO:0016020);;	--	--	[Q]	Secondary metabolites biosynthesis, transport and catabolism	ABC-2 type transporter;; ABC transporter;; AAA domain;; Protein of unknown function, DUF258	ABC transporter G family member 11 GN=At1g17840 OS=Arabidopsis thaliana (Mouse-ear cress) PE=1 SV=1	Q	Secondary metabolites biosynthesis, transport and catabolism	PREDICTED: ABC transporter G family member 11-like [Malus domestica]
gene17163	LOC107425378	231	273	136	425	746	853	3.20532	4.61979	4.31877	4.96077	9.87498	10.3981	0.00346002	1.77121	up	[S]	Function unknown	Biological Process: maltose metabolic process (GO:0000023);; Biological Process: response to blue light (GO:0009637);; Biological Process: regulation of proton transport (GO:0010155);; Biological Process: starch biosynthetic process (GO:0019252);; Biological Process: isopentenyl diphosphate biosynthetic process, methylerythritol 4-phosphate pathway (GO:0019288);; Biological Process: positive regu…	K09919|3.85605e-38|cit:102627043|K09919 uncharacterized protein | (RefSeq) uncharacterized LOC102627043	--	--	--	Protein of unknown function, DUF482	--	S	Function unknown	PREDICTED: uncharacterized protein LOC104110625 [Nicotiana tomentosiformis]
gene17185	LOC107425395	95	104	116	302	244	294	0.738017	0.776797	0.995491	2.29363	2.01707	2.51893	0.00543152	1.49478	up	[RTKL]	General function prediction only;; Signal transduction mechanisms;; Transcription;; Replication, recombination and repair	--	--	--	--	--	Protein kinase domain;; Protein tyrosine kinase;; D-mannose binding lectin;; S-locus glycoprotein family;; PAN-like domain;; Domain of unknown function (DUF3403)	G-type lectin S-receptor-like serine/threonine-protein kinase At4g27290 (Precursor) GN=At4g27290 OS=Arabidopsis thaliana (Mouse-ear cress) PE=3 SV=4	T	Signal transduction mechanisms	Receptor-like serine/threonine-protein kinase SD1-8 [Morus notabilis]
gene17196	LOC107425413	108	115	101	556	505	380	0.714016	0.776805	0.741097	3.69553	3.64999	2.80841	8.32334e-07	2.23485	up	--	--	--	--	--	[R]	General function prediction only	PPR repeat family;; PPR repeat;; PPR repeat;; Pentatricopeptide repeat domain;; DYW family of nucleic acid deaminases;; Tetratricopeptide repeat;; Tetratricopeptide repeat;; Tetratricopeptide repeat;; Tetratricopeptide repeat	Pentatricopeptide repeat-containing protein At2g22070 GN=PCMP-H41 OS=Arabidopsis thaliana (Mouse-ear cress) PE=3 SV=1	R	General function prediction only	hypothetical protein L484_020104 [Morus notabilis]
gene17273	LOC107425483	4	10	13	185	211	209	0.067948	0.174336	0.23213	3.21728	4.22944	4.42306	3.03362e-12	4.55277	up	[R]	General function prediction only	Molecular Function: oxidoreductase activity (GO:0016491);; Biological Process: oxidation-reduction process (GO:0055114);;	--	--	[R]	General function prediction only	Aldo/keto reductase family	Non-functional NADPH-dependent codeinone reductase 2 GN=COR2 OS=Papaver somniferum (Opium poppy) PE=1 SV=1	R	General function prediction only	hypothetical protein PRUPE_ppa008603mg [Prunus persica]
gene17276	LOC107425492	369	400	228	649	697	630	3.84009	3.92604	2.76532	6.79452	7.05812	6.59999	0.00672934	1.08451	up	--	--	Biological Process: regulation of translation (GO:0006417);; Biological Process: protein dephosphorylation (GO:0006470);; Molecular Function: protein tyrosine/serine/threonine phosphatase activity (GO:0008138);; Molecular Function: transferase activity, transferring pentosyl groups (GO:0016763);;	K15463|0|pper:PRUPE_ppa003925mg|K15463 tRNA A64-2'-O-ribosylphosphate transferase [EC:2.4.2.-] | (RefSeq) hypothetical protein	--	[A]	RNA processing and modification	Initiator tRNA phosphoribosyl transferase	--	A	RNA processing and modification	hypothetical protein PRUPE_ppa003925mg [Prunus persica]
gene17297	LOC107425506	87	60	62	222	198	196	0.758365	0.532793	0.599437	1.94927	1.88726	1.90955	0.00534705	1.64831	up	--	--	--	--	--	[R]	General function prediction only	PPR repeat family;; PPR repeat;; Pentatricopeptide repeat domain;; PPR repeat	Pentatricopeptide repeat-containing protein At2g36980, mitochondrial (Precursor) GN=PCMP-E73 OS=Arabidopsis thaliana (Mouse-ear cress) PE=2 SV=1	R	General function prediction only	PREDICTED: pentatricopeptide repeat-containing protein At2g36980, mitochondrial [Prunus mume]
gene17317	LOC107425535	479	163	122	846	630	720	7.28804	2.11462	2.04677	13.3788	11.7379	12.346	7.98206e-05	1.63109	up	[HC]	Coenzyme transport and metabolism;; Energy production and conversion	Molecular Function: zeaxanthin epoxidase [overall] activity (GO:0009540);; Molecular Function: zeaxanthin epoxidase activity (GO:0052662);; Molecular Function: antheraxanthin epoxidase activity (GO:0052663);; Biological Process: oxidation-reduction process (GO:0055114);;	--	--	[CR]	Energy production and conversion;; General function prediction only	FAD binding domain;; FAD dependent oxidoreductase;; NAD(P)-binding Rossmann-like domain;; FAD binding domain;; Lycopene cyclase protein	Zeaxanthin epoxidase, chloroplastic (Precursor) GN=OSJNBa0064H22.16 OS=Oryza sativa subsp. japonica (Rice) PE=2 SV=1	C	Energy production and conversion	PREDICTED: zeaxanthin epoxidase, chloroplastic-like [Pyrus x bretschneideri]
gene17384	LOC107425606	83	9	0	235	315	184	0.498247	0.070149	0	1.53351	2.19572	1.29628	1.63947e-07	3.129	up	[L]	Replication, recombination and repair	Molecular Function: RNA binding (GO:0003723);; Molecular Function: RNA-directed DNA polymerase activity (GO:0003964);; Biological Process: RNA-dependent DNA biosynthetic process (GO:0006278);; Biological Process: mRNA processing (GO:0006397);;	--	--	[R]	General function prediction only	Reverse transcriptase (RNA-dependent DNA polymerase);; Type II intron maturase	Uncharacterized mitochondrial protein ymf11 GN=YMF11 OS=Marchantia polymorpha (Liverwort) PE=3 SV=1	R	General function prediction only	PREDICTED: uncharacterized protein LOC101309387 [Fragaria vesca subsp. vesca]
gene17496	LOC107425728	315	196	362	501	665	573	1.79072	1.18078	2.25078	3.04712	4.48239	3.83993	0.00969873	1.07325	up	--	--	--	--	--	[R]	General function prediction only	PPR repeat family;; PPR repeat;; PPR repeat;; Pentatricopeptide repeat domain	Pentatricopeptide repeat-containing protein At3g53170 GN=At3g53170 OS=Arabidopsis thaliana (Mouse-ear cress) PE=3 SV=1	R	General function prediction only	PREDICTED: pentatricopeptide repeat-containing protein At3g53170 [Vitis vinifera]
gene17578	LOC107425820	208	503	335	1529	721	1010	2.39529	2.93704	2.11451	9.86771	5.24974	7.88427	0.00388826	1.7151	up	[RTKL]	General function prediction only;; Signal transduction mechanisms;; Transcription;; Replication, recombination and repair	Biological Process: MAPK cascade (GO:0000165);; Molecular Function: nucleotide binding (GO:0000166);; Molecular Function: protein kinase activity (GO:0004672);; Biological Process: protein phosphorylation (GO:0006468);; Cellular Component: membrane (GO:0016020);; Molecular Function: oxidoreductase activity (GO:0016491);;	--	--	--	--	Leucine Rich repeats (2 copies);; Protein kinase domain;; Leucine rich repeat;; Protein tyrosine kinase;; Leucine Rich Repeat;; Leucine Rich repeat;; Leucine rich repeat	Probable LRR receptor-like serine/threonine-protein kinase At4g08850 (Precursor) GN=At4g08850 OS=Arabidopsis thaliana (Mouse-ear cress) PE=2 SV=3	T	Signal transduction mechanisms	putative LRR receptor-like serine/threonine-protein kinase [Morus notabilis]
gene17630	LOC107425878	16	13	3	57	37	69	0.174926	0.148701	0.031042	0.631359	0.450574	0.856275	0.00201996	2.46741	up	[Q]	Secondary metabolites biosynthesis, transport and catabolism	Molecular Function: iron ion binding (GO:0005506);; Molecular Function: electron carrier activity (GO:0009055);; Molecular Function: heme binding (GO:0020037);; Biological Process: oxidation-reduction process (GO:0055114);; Molecular Function: aromatase activity (GO:0070330);;	K13407|0|vvi:100259592|K13407 fatty acid omega-hydroxylase [EC:1.14.-.-] | (RefSeq) cytochrome P450 94A1	Cutin, suberine and wax biosynthesis (ko00073)	[QI]	Secondary metabolites biosynthesis, transport and catabolism;; Lipid transport and metabolism	Cytochrome P450	Cytochrome P450 94A1 GN=CYP94A1 OS=Vicia sativa (Spring vetch) PE=2 SV=2	Q	Secondary metabolites biosynthesis, transport and catabolism	Cytochrome P450 94A1 [Morus notabilis]
gene17668	LOC107425865	1972	1705	1676	3719	4376	4409	22.0968	19.5018	20.7189	41.701	52.9126	54.9744	4.90048e-09	1.31503	up	--	--	--	--	--	--	--	Protein of unknown function (DUF506)	--	S	Function unknown	hypothetical protein PRUPE_ppa006774mg [Prunus persica]
gene17678	LOC107425946	157	201	208	470	619	494	0.903034	1.1589	1.29761	2.68221	3.99471	3.22479	0.000279454	1.56527	up	--	--	Cellular Component: chloroplast (GO:0009507);; Biological Process: chloroplast RNA processing (GO:0031425);;	--	--	[R]	General function prediction only	PPR repeat;; PPR repeat family;; Pentatricopeptide repeat domain;; PPR repeat;; DYW family of nucleic acid deaminases	Pentatricopeptide repeat-containing protein At3g63370 GN=PCMP-H83 OS=Arabidopsis thaliana (Mouse-ear cress) PE=2 SV=2	R	General function prediction only	hypothetical protein L484_012535 [Morus notabilis]
gene17755	LOC107426022	336	253	404	887	814	638	5.04292	3.82072	6.84178	13.5835	13.3106	10.6348	0.000304575	1.30795	up	--	--	Cellular Component: amyloplast (GO:0009501);; Cellular Component: chromoplast (GO:0009509);; Cellular Component: etioplast (GO:0009513);; Cellular Component: proplastid (GO:0009537);; Biological Process: chloroplast organization (GO:0009658);; Biological Process: leaf morphogenesis (GO:0009965);; Biological Process: chloroplast mRNA processing (GO:0010239);; Biological Process: carotenoid biosynt…	--	--	--	--	--	Protein PALE CRESS, chloroplastic (Precursor) GN=F11L15.2 OS=Arabidopsis thaliana (Mouse-ear cress) PE=2 SV=1	S	Function unknown	PREDICTED: protein PALE CRESS, chloroplastic [Prunus mume]
gene17758	LOC107426013	469	376	354	3766	4587	4708	7.39246	6.04108	6.195	59.3483	78.5634	82.5379	6.01947e-41	3.53975	up	--	--	--	--	--	[O]	Posttranslational modification, protein turnover, chaperones	--	EID1-like F-box protein 3 GN=EDL3 OS=Arabidopsis thaliana (Mouse-ear cress) PE=2 SV=1	O	Posttranslational modification, protein turnover, chaperones	PREDICTED: EID1-like F-box protein 3 [Vitis vinifera]
gene17810	LOC107426051	33	32	40	157	136	134	0.321071	0.314146	0.429646	1.53908	1.45249	1.46141	0.0011227	2.1005	up	--	--	--	--	--	[R]	General function prediction only	PPR repeat;; PPR repeat family;; PPR repeat;; Pentatricopeptide repeat domain;; Tetratricopeptide repeat	Pentatricopeptide repeat-containing protein At2g22410, mitochondrial (Precursor) GN=PCMP-E28 OS=Arabidopsis thaliana (Mouse-ear cress) PE=2 SV=1	R	General function prediction only	PREDICTED: pentatricopeptide repeat-containing protein At2g22410, mitochondrial-like [Pyrus x bretschneideri]
gene17816	LOC107426069	720	892	810	2374	1601	1476	7.70662	9.74615	9.61858	25.3904	18.6123	17.5583	0.000165192	1.24624	up	[I]	Lipid transport and metabolism	Biological Process: MAPK cascade (GO:0000165);; Biological Process: response to superoxide (GO:0000303);; Biological Process: protein targeting to membrane (GO:0006612);; Biological Process: response to cold (GO:0009409);; Biological Process: response to water deprivation (GO:0009414);; Biological Process: response to auxin (GO:0009733);; Biological Process: abscisic acid-activated signaling path…	K14493|0|pop:POPTR_0002s22840g|K14493 gibberellin receptor GID1 [EC:3.-.-.-] | (RefSeq) POPTRDRAFT_552633; hypothetical protein	Plant hormone signal transduction (ko04075)	[V]	Defense mechanisms	alpha/beta hydrolase fold;; Carboxylesterase family	Gibberellin receptor GID1B GN=T20O10.110 OS=Arabidopsis thaliana (Mouse-ear cress) PE=1 SV=1	T	Signal transduction mechanisms	hypothetical protein POPTR_0002s22840g [Populus trichocarpa]
gene17832	LOC107426142	15	18	0	76	41	63	0.163197	0.195461	0	0.833478	0.485321	0.771817	0.00110889	2.56898	up	--	--	--	--	--	[R]	General function prediction only	PPR repeat family;; PPR repeat;; PPR repeat;; Pentatricopeptide repeat domain;; Tetratricopeptide repeat	Pentatricopeptide repeat-containing protein At2g13600 GN=PCMP-E76 OS=Arabidopsis thaliana (Mouse-ear cress) PE=3 SV=1	R	General function prediction only	PREDICTED: pentatricopeptide repeat-containing protein At4g02750-like [Vitis vinifera]
gene17834	LOC107426107	989	2372	2239	7276	6660	5990	13.3032	32.5488	33.4472	97.7309	97.2202	89.501	6.27662e-19	1.90253	up	--	--	--	K13508|0|pop:POPTR_0002s19350g|K13508 glycerol-3-phosphate acyltransferase [EC:2.3.1.15] | (RefSeq) POPTRDRAFT_755676; hypothetical protein	Glycerolipid metabolism (ko00561);; Glycerophospholipid metabolism (ko00564)	--	--	Acyltransferase	Probable glycerol-3-phosphate acyltransferase 3 GN=GPAT3 OS=Arabidopsis thaliana (Mouse-ear cress) PE=2 SV=1	I	Lipid transport and metabolism	PREDICTED: probable glycerol-3-phosphate acyltransferase 3-like [Citrus sinensis]
gene17835	LOC107426160	1247	1274	1127	2027	2880	2376	11.1231	10.2051	10.802	16.4971	28.7835	20.7379	2.55012e-05	1.08849	up	[R]	General function prediction only	--	--	--	[A]	RNA processing and modification	RNA recognition motif. (a.k.a. RRM, RBD, or RNP domain);; RNA recognition motif (a.k.a. RRM, RBD, or RNP domain);; RNA recognition motif. (a.k.a. RRM, RBD, or RNP domain);; WW domain	Flowering time control protein FCA OS=Arabidopsis thaliana (Mouse-ear cress) PE=1 SV=2	A	RNA processing and modification	hypothetical protein PRUPE_ppa003192mg [Prunus persica]
gene17837	LOC107426117	1482	1095	1019	2779	2980	3035	10.9253	8.23731	8.3498	20.4779	23.862	24.8877	4.95188e-09	1.38409	up	--	--	Molecular Function: hydrolase activity, hydrolyzing O-glycosyl compounds (GO:0004553);; Biological Process: metabolic process (GO:0008152);; Molecular Function: galactinol-raffinose galactosyltransferase activity (GO:0047268);;	K06611|0|pmum:103327305|K06611 stachyose synthetase [EC:2.4.1.67] | (RefSeq) stachyose synthase-like	Galactose metabolism (ko00052)	--	--	Raffinose synthase or seed imbibition protein Sip1	Stachyose synthase (Precursor) GN=STS1 OS=Pisum sativum (Garden pea) PE=1 SV=1	R	General function prediction only	PREDICTED: stachyose synthase-like [Prunus mume]
gene17967	LOC107426362	176	156	170	936	824	793	1.65815	1.44515	1.77815	8.75657	8.34557	8.16077	2.16601e-11	2.42855	up	--	--	Molecular Function: triglyceride lipase activity (GO:0004806);; Biological Process: lipid metabolic process (GO:0006629);;	--	--	--	--	Lipase (class 3)	--	S	Function unknown	hypothetical protein L484_001911 [Morus notabilis]
gene17970	LOC107426233	158	90	111	273	393	325	2.66309	1.54792	2.0799	4.59287	7.19548	6.08549	0.00241899	1.55817	up	[KAD]	Transcription;; RNA processing and modification;; Cell cycle control, cell division, chromosome partitioning	--	K09422|7.16096e-124|tcc:TCM_004777|K09422 myb proto-oncogene protein, plant | (RefSeq) MYB-like DNA-binding domain protein	--	[K]	Transcription	Myb-like DNA-binding domain;; Myb-like DNA-binding domain	Transcription factor MYB12 GN=T30B22.24 OS=Arabidopsis thaliana (Mouse-ear cress) PE=2 SV=1	K	Transcription	MYB-like DNA-binding domain protein [Theobroma cacao]
gene17984	LOC107426361	6	5	6	47	58	86	0.085985	0.061344	0.099181	0.689655	0.931194	1.41665	8.0573e-06	3.583	up	--	--	--	--	--	--	--	--	--	S	Function unknown	hypothetical protein L484_007461 [Morus notabilis]
gene17985	LOC107426314	46	39	45	121	207	208	1.00716	0.879251	1.11031	2.67927	4.98243	5.13599	0.000500819	2.13628	up	--	--	--	--	--	[K]	Transcription	GATA zinc finger	GATA transcription factor 16 GN=GATA16 OS=Arabidopsis thaliana (Mouse-ear cress) PE=2 SV=1	K	Transcription	PREDICTED: GATA transcription factor 16-like [Nelumbo nucifera]
gene17986	LOC107426299	56	41	52	280	194	283	1.25676	0.933989	1.29619	6.35101	4.7739	7.15728	1.42656e-05	2.42874	up	--	--	Biological Process: protein folding (GO:0006457);; Biological Process: response to heat (GO:0009408);; Biological Process: response to high light intensity (GO:0009644);; Biological Process: terpenoid biosynthetic process (GO:0016114);; Biological Process: response to hydrogen peroxide (GO:0042542);; Biological Process: positive regulation of transcription, DNA-templated (GO:0045893);;	--	--	--	--	--	--	S	Function unknown	hypothetical protein JCGZ_13990 [Jatropha curcas]
gene18	LOC107423763	59	24	45	352	336	285	0.563664	0.23482	0.470889	3.39792	3.49687	3.05719	1.31065e-08	3.00877	up	[RTKL]	General function prediction only;; Signal transduction mechanisms;; Transcription;; Replication, recombination and repair	Molecular Function: nucleotide binding (GO:0000166);; Molecular Function: protein serine/threonine kinase activity (GO:0004674);; Biological Process: phosphorylation (GO:0016310);;	--	--	[T]	Signal transduction mechanisms	Protein kinase domain;; Protein tyrosine kinase	Glycerophosphodiester phosphodiesterase protein kinase domain-containing GDPDL2 {ECO:0000305} (Precursor) OS=Arabidopsis thaliana (Mouse-ear cress) PE=1 SV=1	T	Signal transduction mechanisms	PREDICTED: G-type lectin S-receptor-like serine/threonine-protein kinase At2g19130 [Malus domestica]
gene18038	LOC107426305	91	111	83	289	253	272	0.951103	1.18857	0.965682	3.02307	2.87336	3.1725	0.00328128	1.60254	up	--	--	Cellular Component: mitochondrion (GO:0005739);;	--	--	[R]	General function prediction only	PPR repeat;; PPR repeat family;; PPR repeat;; Pentatricopeptide repeat domain;; DYW family of nucleic acid deaminases	Pentatricopeptide repeat-containing protein At3g62890 GN=PCMP-H82 OS=Arabidopsis thaliana (Mouse-ear cress) PE=2 SV=1	R	General function prediction only	PREDICTED: pentatricopeptide repeat-containing protein At3g62890 [Prunus mume]
gene18041	LOC107426333	168	177	207	701	773	743	2.38862	2.56914	3.27205	9.97916	11.9629	11.7766	3.86958e-08	2.08684	up	[I]	Lipid transport and metabolism	--	K01054|0|pmum:103333965|K01054 acylglycerol lipase [EC:3.1.1.23] | (RefSeq) caffeoylshikimate esterase	--	[I]	Lipid transport and metabolism	Alpha/beta hydrolase family;; Putative lysophospholipase;; Alpha/beta hydrolase family;; Prolyl oligopeptidase family;; Phospholipase/Carboxylesterase;; alpha/beta hydrolase fold	Caffeoylshikimate esterase GN=CSE OS=Arabidopsis thaliana (Mouse-ear cress) PE=1 SV=1	I	Lipid transport and metabolism	PREDICTED: caffeoylshikimate esterase isoform X2 [Prunus mume]
gene18074	LOC107426339	829	712	686	1814	2036	1955	23.4632	20.5477	21.5677	51.2884	62.5732	61.51	1.81524e-08	1.47241	up	[T]	Signal transduction mechanisms	Cellular Component: Golgi apparatus (GO:0005794);; Cellular Component: membrane (GO:0016020);;	K05770|5.33087e-63|vvi:100267613|K05770 benzodiazapine receptor | (RefSeq) translocator protein homolog	--	--	--	TspO/MBR family	Translocator protein homolog GN=TSPO OS=Arabidopsis thaliana (Mouse-ear cress) PE=1 SV=1	T	Signal transduction mechanisms	hypothetical protein JCGZ_13908 [Jatropha curcas]
gene18085	LOC107426289	123	127	168	379	328	285	1.53383	1.61359	2.32908	4.73167	4.45401	3.95443	0.00953391	1.31884	up	--	--	--	--	--	[R]	General function prediction only	PPR repeat family;; PPR repeat;; Pentatricopeptide repeat domain;; PPR repeat	Pentatricopeptide repeat-containing protein At5g56310 GN=PCMP-E13 OS=Arabidopsis thaliana (Mouse-ear cress) PE=2 SV=1	R	General function prediction only	PREDICTED: pentatricopeptide repeat-containing protein At5g43790-like [Prunus mume]
gene18112	LOC107426399	147	199	181	394	536	543	1.52354	2.1052	2.0866	4.09373	6.06424	6.28582	0.000412571	1.57105	up	[RTKL]	General function prediction only;; Signal transduction mechanisms;; Transcription;; Replication, recombination and repair	Biological Process: activation of MAPKK activity (GO:0000186);; Molecular Function: MAP kinase kinase kinase activity (GO:0004709);; Molecular Function: ATP binding (GO:0005524);;	--	--	[R]	General function prediction only	Protein kinase domain;; Protein tyrosine kinase;; Kinase-like	Serine/threonine-protein kinase Nek2 GN=OsJ_035350 OS=Oryza sativa subsp. japonica (Rice) PE=2 SV=1	T	Signal transduction mechanisms	PREDICTED: serine/threonine-protein kinase Nek2 [Prunus mume]
gene18169	LOC107426454	21	15	26	88	95	56	0.47477	0.329562	0.629726	1.98374	2.313	1.39702	0.00570133	2.01632	up	[R]	General function prediction only	--	--	--	--	--	Protein of unknown function (DUF861)	--	S	Function unknown	PREDICTED: uncharacterized protein LOC100793722 [Glycine max]
gene18216	LOC107426620	35	40	26	89	141	111	0.554277	0.656183	0.559495	1.5481	3.00816	2.05837	0.0071167	1.85342	up	[K]	Transcription	--	K12624|3.1381e-55|gmx:100306359|K12624 U6 snRNA-associated Sm-like protein LSm5 | (RefSeq) sm-like protein LSM5	RNA degradation (ko03018);; Spliceosome (ko03040)	[A]	RNA processing and modification	LSM domain	Sm-like protein LSM5 {ECO:0000305} OS=Arabidopsis thaliana (Mouse-ear cress) PE=1 SV=1	A	RNA processing and modification	PREDICTED: uncharacterized LOC100306359 [Glycine max]
gene1822	LOC107426958	238	258	269	768	448	476	2.38646	2.64831	2.99806	7.71873	4.88705	5.31695	0.00347583	1.21879	up	--	--	Biological Process: protein homooligomerization (GO:0051260);;	--	--	[R]	General function prediction only	BTB/POZ domain	BTB/POZ domain-containing protein At2g24240 GN=At2g24240 OS=Arabidopsis thaliana (Mouse-ear cress) PE=2 SV=1	R	General function prediction only	PREDICTED: BTB/POZ domain-containing protein At2g24240 [Prunus mume]
gene18222	LOC107426600	106	67	63	472	413	292	1.72675	1.11483	1.12705	7.69067	7.31707	5.28537	8.82265e-07	2.40606	up	--	--	--	--	--	--	--	Tetratricopeptide repeat;; Tetratricopeptide repeat;; Tetratricopeptide repeat;; TPR repeat;; Tetratricopeptide repeat	Protein SULFUR DEFICIENCY-INDUCED 1 {ECO:0000303|PubMed:19154231} OS=Arabidopsis thaliana (Mouse-ear cress) PE=2 SV=1	R	General function prediction only	PREDICTED: uncharacterized protein LOC103928676 [Pyrus x bretschneideri]
gene18234	LOC107426553	124	74	94	390	203	356	1.85732	1.23459	1.95942	6.97671	3.4106	6.93358	0.000569965	1.78593	up	--	--	Cellular Component: nucleus (GO:0005634);;	--	--	[S]	Function unknown	PPPDE putative peptidase domain	DeSI-like protein At4g17486 GN=At4g17486 OS=Arabidopsis thaliana (Mouse-ear cress) PE=2 SV=1	S	Function unknown	hypothetical protein L484_015213 [Morus notabilis]
gene18255	LOC107426609	272	302	248	723	567	638	2.87445	3.25011	2.91133	7.63582	6.50234	7.49257	0.000940862	1.31612	up	--	--	--	--	--	[R]	General function prediction only	PPR repeat family;; PPR repeat;; Pentatricopeptide repeat domain;; PPR repeat;; Mitochondrial 28S ribosomal protein S27;; Evolutionarily conserved signalling intermediate in Toll pathway;; Region in Clathrin and VPS	Pentatricopeptide repeat-containing protein At5g48730, chloroplastic (Precursor) GN=At5g48730 OS=Arabidopsis thaliana (Mouse-ear cress) PE=2 SV=2	R	General function prediction only	PREDICTED: pentatricopeptide repeat-containing protein At5g48730, chloroplastic [Prunus mume]
gene18256	LOC107426501	251	244	161	957	1237	931	6.39768	6.3653	4.51417	27.3755	38.3342	28.6298	2.29953e-12	2.34849	up	--	--	--	--	--	--	--	4F5 protein family	--	R	General function prediction only	PREDICTED: putative SERF-like protein-like [Cicer arietinum]
gene18269	LOC107426645	12	9	3	179	234	309	0.208218	0.154252	0.042022	3.85669	5.75858	7.61352	6.243e-14	5.03204	up	--	--	--	--	--	--	--	--	--	S	Function unknown	hypothetical protein L484_007036 [Morus notabilis]
gene18272	LOC107426575	20	7	8	74	88	100	0.160718	0.049577	0.071691	0.59482	0.771633	0.889094	4.74372e-05	3.01102	up	[RTKL]	General function prediction only;; Signal transduction mechanisms;; Transcription;; Replication, recombination and repair	--	--	--	--	--	Protein tyrosine kinase;; Protein kinase domain;; D-mannose binding lectin;; PAN-like domain	G-type lectin S-receptor-like serine/threonine-protein kinase CES101 (Precursor) GN=CES101 OS=Arabidopsis thaliana (Mouse-ear cress) PE=2 SV=2	T	Signal transduction mechanisms	PREDICTED: G-type lectin S-receptor-like serine/threonine-protein kinase At1g67520 [Vitis vinifera]
gene18296	LOC107426534	151	117	75	397	404	348	1.77921	1.40665	0.977897	4.69275	5.19426	4.57734	0.000172343	1.84265	up	[Q]	Secondary metabolites biosynthesis, transport and catabolism	Molecular Function: monooxygenase activity (GO:0004497);; Molecular Function: oxidoreductase activity, acting on paired donors, with incorporation or reduction of molecular oxygen (GO:0016705);; Molecular Function: metal ion binding (GO:0046872);;	--	--	[Q]	Secondary metabolites biosynthesis, transport and catabolism	Cytochrome P450	Cytochrome P450 82C4 GN=CYP82C4 OS=Arabidopsis thaliana (Mouse-ear cress) PE=2 SV=1	Q	Secondary metabolites biosynthesis, transport and catabolism	PREDICTED: cytochrome P450 82C4-like [Prunus mume]
gene18319	LOC107426533	4767	3093	3072	8653	7406	7256	50.8191	33.5999	36.3628	92.2027	85.8855	86.2682	1.14201e-07	1.18287	up	[O]	Posttranslational modification, protein turnover, chaperones	Biological Process: protein peptidyl-prolyl isomerization (GO:0000413);; Molecular Function: peptidyl-prolyl cis-trans isomerase activity (GO:0003755);; Biological Process: protein folding (GO:0006457);;	K09571|0|vvi:100266654|K09571 FK506-binding protein 4/5 [EC:5.2.1.8] | (RefSeq) peptidyl-prolyl cis-trans isomerase FKBP62	--	[O]	Posttranslational modification, protein turnover, chaperones	FKBP-type peptidyl-prolyl cis-trans isomerase;; TPR repeat;; Tetratricopeptide repeat;; Tetratricopeptide repeat;; Tetratricopeptide repeat;; Tetratricopeptide repeat;; Tetratricopeptide repeat;; Tetratricopeptide repeat	Peptidyl-prolyl cis-trans isomerase FKBP62 GN=MJL12.19 OS=Arabidopsis thaliana (Mouse-ear cress) PE=1 SV=2	O	Posttranslational modification, protein turnover, chaperones	PREDICTED: peptidyl-prolyl cis-trans isomerase FKBP62 isoform X1 [Vitis vinifera]
gene18323	LOC107426584	18	30	12	106	75	78	0.300967	0.524342	0.217147	1.86175	1.42331	1.52761	0.00240842	2.20394	up	--	--	--	--	--	--	--	Protein of unknown function (DUF506)	--	S	Function unknown	hypothetical protein L484_015825 [Morus notabilis]
gene18325	LOC107426793	2327	2004	1849	4667	5440	5191	27.32	24.1602	24.1173	54.7978	69.5869	67.9019	2.40357e-10	1.3995	up	--	--	Cellular Component: ubiquitin ligase complex (GO:0000151);; Molecular Function: ubiquitin-protein transferase activity (GO:0004842);; Biological Process: protein ubiquitination (GO:0016567);;	--	--	[S]	Function unknown	U-box domain;; Armadillo/beta-catenin-like repeat	U-box domain-containing protein 9 GN=PUB9 OS=Arabidopsis thaliana (Mouse-ear cress) PE=1 SV=1	S	Function unknown	U-box domain-containing protein 9 [Morus notabilis]
gene18351	LOC107426545	4	2	9	65	92	61	0.036509	0.022925	0.108134	0.832288	1.20621	0.805706	7.6153e-07	3.91518	up	--	--	Molecular Function: methylmalonate-semialdehyde dehydrogenase (acylating) activity (GO:0004491);; Biological Process: oxidation-reduction process (GO:0055114);;	K00140|4.45921e-09|vvi:100266351|K00140 malonate-semialdehyde dehydrogenase (acetylating) / methylmalonate-semialdehyde dehydrogenase [EC:1.2.1.18 1.2.1.27] | (RefSeq) methylmalonate-semialdehyde dehydrogenase [acylating], mitochondrial	Valine, leucine and isoleucine degradation (ko00280);; beta-Alanine metabolism (ko00410);; Inositol phosphate metabolism (ko00562);; Propanoate metabolism (ko00640);; Carbon metabolism (ko01200)	[EG]	Amino acid transport and metabolism;; Carbohydrate transport and metabolism	--	Methylmalonate-semialdehyde dehydrogenase [acylating], mitochondrial (Precursor) OS=Arabidopsis thaliana (Mouse-ear cress) PE=2 SV=2	C	Energy production and conversion	PREDICTED: methylmalonate-semialdehyde dehydrogenase [acylating], mitochondrial [Tarenaya hassleriana]
gene18364	LOC107426477	7	0	5	91	53	74	0.059513	0	0.044115	0.895893	0.567022	0.803741	1.64285e-07	4.2594	up	[RTKL]	General function prediction only;; Signal transduction mechanisms;; Transcription;; Replication, recombination and repair	Molecular Function: protein kinase activity (GO:0004672);; Molecular Function: binding (GO:0005488);;	K04733|0|pvu:PHAVU_002G215400g|K04733 interleukin-1 receptor-associated kinase 4 [EC:2.7.11.1] | (RefSeq) hypothetical protein	--	--	--	Protein kinase domain;; Legume lectin domain;; Protein tyrosine kinase	L-type lectin-domain containing receptor kinase IX.1 (Precursor) GN=LECRK91 OS=Arabidopsis thaliana (Mouse-ear cress) PE=2 SV=1	T	Signal transduction mechanisms	L-type lectin-domain containing receptor kinase IX.1 [Morus notabilis]
gene18393	LOC107426732	330	172	152	407	512	481	1.47873	0.784198	0.753066	1.82052	2.48668	2.39418	0.00945677	1.20115	up	--	--	--	--	--	[T]	Signal transduction mechanisms	NB-ARC domain;; Leucine Rich repeats (2 copies);; Leucine rich repeat;; Leucine Rich Repeat;; AAA domain;; NACHT domain	Putative disease resistance protein RGA4 GN=RGA4 OS=Solanum bulbocastanum (Wild potato) PE=2 SV=1	T	Signal transduction mechanisms	Nbs-lrr resistance protein, putative [Theobroma cacao]
gene18496	LOC107426818	33	13	35	88	125	115	0.587061	0.340098	0.670981	2.88398	3.97732	3.32276	0.0022295	2.0977	up	[R]	General function prediction only	Biological Process: single-organism metabolic process (GO:0044710);;	K00574|7.23562e-49|fve:101309817|K00574 cyclopropane-fatty-acyl-phospholipid synthase [EC:2.1.1.79] | (RefSeq) uncharacterized LOC101309817	--	--	--	--	--	R	General function prediction only	PREDICTED: (S)-coclaurine N-methyltransferase isoform X4 [Vitis vinifera]
gene18521	LOC107426844	1382	1985	2000	3429	4856	4872	16.6937	24.4501	26.8155	41.3481	63.6469	65.3694	3.49383e-05	1.37854	up	--	--	Molecular Function: N-acetyltransferase activity (GO:0008080);;	--	--	--	--	Acetyltransferase (GNAT) family;; FR47-like protein;; Acetyltransferase (GNAT) domain	Probable N-acetyltransferase HLS1-like GN=At2g23060 OS=Arabidopsis thaliana (Mouse-ear cress) PE=2 SV=1	R	General function prediction only	hypothetical protein L484_003680 [Morus notabilis]
gene1854	LOC107427259	82	63	43	289	322	354	0.816991	0.637643	0.4681	2.89375	3.49661	3.94301	2.71526e-06	2.46231	up	[Q]	Secondary metabolites biosynthesis, transport and catabolism	Biological Process: response to water deprivation (GO:0009414);; Cellular Component: chloroplast thylakoid membrane (GO:0009535);; Cellular Component: chloroplast stroma (GO:0009570);; Biological Process: hyperosmotic salinity response (GO:0042538);; Molecular Function: 9-cis-epoxycarotenoid dioxygenase activity (GO:0045549);;	K09840|0|tcc:TCM_032343|K09840 9-cis-epoxycarotenoid dioxygenase [EC:1.13.11.51] | (RefSeq) Nine-cis-epoxycarotenoid dioxygenase 3	Carotenoid biosynthesis (ko00906)	[Q]	Secondary metabolites biosynthesis, transport and catabolism	Retinal pigment epithelial membrane protein	9-cis-epoxycarotenoid dioxygenase NCED1, chloroplastic (Precursor) GN=NCED1 OS=Phaseolus vulgaris (Kidney bean) PE=2 SV=1	Q	Secondary metabolites biosynthesis, transport and catabolism	Nine-cis-epoxycarotenoid dioxygenase 3 [Theobroma cacao]
gene18662	LOC107426944	327	348	388	803	879	1190	2.77141	3.2795	3.86432	7.52341	9.89006	12.6352	4.02951e-05	1.52131	up	[J]	Translation, ribosomal structure and biogenesis	Biological Process: RNA modification (GO:0009451);; Molecular Function: hydrolase activity, acting on glycosyl bonds (GO:0016798);;	--	--	[A]	RNA processing and modification	RNA pseudouridylate synthase	RNA pseudouridine synthase 4, mitochondrial (Precursor) GN=At3g19440 OS=Arabidopsis thaliana (Mouse-ear cress) PE=2 SV=1	A	RNA processing and modification	RNA pseudourine synthase 4 [Morus notabilis]
gene18671	LOC107426997	5193	4235	3666	11971	11748	11746	63.1016	52.4981	49.477	145.269	154.939	158.564	4.04234e-12	1.52972	up	--	--	Biological Process: myo-inositol hexakisphosphate biosynthetic process (GO:0010264);;	--	--	--	--	--	--	S	Function unknown	PREDICTED: uncharacterized protein LOC103335165 [Prunus mume]
gene18708	LOC107427036	52	5	7	69	84	100	0.663467	0.052922	0.087012	0.888932	1.17624	1.42915	0.00443185	2.10972	up	[GC]	Carbohydrate transport and metabolism;; Energy production and conversion	--	--	--	[GC]	Carbohydrate transport and metabolism;; Energy production and conversion	UDP-glucoronosyl and UDP-glucosyl transferase	UDP-glucose flavonoid 3-O-glucosyltransferase 7 {ECO:0000303|PubMed:18487633} OS=Fragaria ananassa (Strawberry) PE=1 SV=1	CG	Energy production and conversion;; Carbohydrate transport and metabolism	UDP-glucoronosyl/UDP-glucosyl transferase family protein [Populus trichocarpa]
gene18746	LOC107427079	420	405	312	729	905	808	4.40357	4.57502	3.62621	7.74086	10.5086	9.41002	0.000940862	1.1974	up	[R]	General function prediction only	Cellular Component: chloroplast (GO:0009507);; Biological Process: chloroplast organization (GO:0009658);;	--	--	[RV]	General function prediction only;; Defense mechanisms	DJ-1/PfpI family;; Putative amidotransferase	Protein DJ-1 homolog C (Precursor) GN=DJ1C OS=Arabidopsis thaliana (Mouse-ear cress) PE=2 SV=1	V	Defense mechanisms	hypothetical protein L484_027520 [Morus notabilis]
gene18805	LOC107427140	325	256	138	576	515	580	4.20924	3.29005	2.07279	7.30607	7.14887	8.26004	0.00208812	1.3203	up	[T]	Signal transduction mechanisms	Molecular Function: protein serine/threonine phosphatase activity (GO:0004722);; Biological Process: protein dephosphorylation (GO:0006470);; Biological Process: protein targeting to membrane (GO:0006612);; Biological Process: membrane fusion (GO:0006944);; Biological Process: response to chitin (GO:0010200);; Biological Process: regulation of plant-type hypersensitive response (GO:0010363);; Bio…	--	--	[T]	Signal transduction mechanisms	Protein phosphatase 2C;; Stage II sporulation protein E (SpoIIE)	Probable protein phosphatase 2C 63 GN=At4g33920 OS=Arabidopsis thaliana (Mouse-ear cress) PE=2 SV=1	T	Signal transduction mechanisms	protein phosphatase 2c, putative [Ricinus communis]
gene18810	LOC107427146	232	248	264	651	539	547	2.98402	3.26081	3.77651	8.38506	7.54554	7.83397	0.00164552	1.30241	up	[GC]	Carbohydrate transport and metabolism;; Energy production and conversion	Molecular Function: transferase activity, transferring hexosyl groups (GO:0016758);;	K13691|0|tcc:TCM_011281|K13691 pathogen-inducible salicylic acid glucosyltransferase [EC:2.4.1.-] | (RefSeq) UDP-xylose phenolic glycosyltransferase, putative isoform 1	--	[GC]	Carbohydrate transport and metabolism;; Energy production and conversion	UDP-glucoronosyl and UDP-glucosyl transferase;; Glycosyl transferase family 1;; Glycosyltransferase family 28 C-terminal domain	UDP-glycosyltransferase 74F2 GN=F18O19.7 OS=Arabidopsis thaliana (Mouse-ear cress) PE=1 SV=1	CG	Energy production and conversion;; Carbohydrate transport and metabolism	hypothetical protein JCGZ_15066 [Jatropha curcas]
gene18877	LOC107427223	115	99	76	210	375	223	0.580738	0.501435	0.638041	1.54791	2.72753	1.66258	0.00469038	1.57491	up	--	--	Cellular Component: mitochondrion (GO:0005739);;	--	--	[R]	General function prediction only	PPR repeat;; PPR repeat family;; PPR repeat;; Pentatricopeptide repeat domain;; Replication factor C C-terminal domain;; Tetratricopeptide repeat;; [2Fe-2S] binding domain	Pentatricopeptide repeat-containing protein At2g17140 GN=At2g17140 OS=Arabidopsis thaliana (Mouse-ear cress) PE=2 SV=1	R	General function prediction only	PREDICTED: pentatricopeptide repeat-containing protein At2g17140 [Prunus mume]
gene18899	LOC107427250	50	87	30	206	152	196	0.456019	0.821481	0.312302	1.94462	1.56295	2.08929	0.00276466	1.83065	up	--	--	--	--	--	--	--	GDP-fucose protein O-fucosyltransferase	Uncharacterized protein At1g04910 GN=At1g04910 OS=Arabidopsis thaliana (Mouse-ear cress) PE=2 SV=1	S	Function unknown	hypothetical protein L484_014377 [Morus notabilis]
gene1893	LOC107427817	23	34	17	106	102	73	0.625844	0.958211	0.503193	2.98598	3.11703	2.2872	0.00472546	2.01605	up	--	--	--	--	--	--	--	--	--	S	Function unknown	hypothetical protein Csa_1G265630 [Cucumis sativus]
gene18976	LOC107427337	250	58	171	414	281	442	2.88258	0.633667	2.10576	5.3501	3.44877	6.36161	0.00742655	1.33388	up	--	--	Molecular Function: transcription factor activity, sequence-specific DNA binding (GO:0003700);; Biological Process: regulation of transcription, DNA-templated (GO:0006355);; Molecular Function: sequence-specific DNA binding (GO:0043565);;	--	--	--	--	Basic region leucine zipper;; bZIP transcription factor	--	K	Transcription	hypothetical protein L484_008383 [Morus notabilis]
gene18978	LOC107427335	148	177	167	628	420	347	4.94295	6.02235	6.20241	20.9881	15.2528	12.9011	0.000474328	1.57722	up	[O]	Posttranslational modification, protein turnover, chaperones	Molecular Function: ubiquitin-protein transferase activity (GO:0004842);; Biological Process: protein ubiquitination (GO:0016567);; Biological Process: DNA endoreduplication (GO:0042023);; Biological Process: proteasome-mediated ubiquitin-dependent protein catabolic process (GO:0043161);; Biological Process: proteasome assembly (GO:0043248);; Biological Process: regulation of unidimensional cell …	--	--	[O]	Posttranslational modification, protein turnover, chaperones	Ubiquitin-conjugating enzyme;; RWD domain	Ubiquitin-conjugating enzyme E2-17 kDa OS=Solanum lycopersicum (Tomato) PE=2 SV=1	O	Posttranslational modification, protein turnover, chaperones	hypothetical protein PRUPE_ppa012939mg [Prunus persica]
gene19004	LOC107427379	723	797	740	1761	1513	1467	9.7195	10.9258	11.0471	23.6489	22.0758	21.9101	3.57706e-05	1.15131	up	--	--	Cellular Component: mitochondrion (GO:0005739);; Biological Process: aromatic amino acid family biosynthetic process (GO:0009073);; Biological Process: iron-sulfur cluster assembly (GO:0016226);;	--	--	[R]	General function prediction only	PPR repeat family;; PPR repeat	Pentatricopeptide repeat-containing protein At2g17033 GN=At2g17033 OS=Arabidopsis thaliana (Mouse-ear cress) PE=2 SV=1	R	General function prediction only	hypothetical protein PRUPE_ppa021547mg [Prunus persica]
gene19016	LOC107427408	74	18	86	205	205	172	0.489646	0.115891	0.645458	1.36579	1.38666	1.32276	0.00269697	1.77652	up	--	--	--	--	--	[R]	General function prediction only	PPR repeat;; PPR repeat family;; PPR repeat;; Pentatricopeptide repeat domain;; DYW family of nucleic acid deaminases	Pentatricopeptide repeat-containing protein At4g35130, chloroplastic (Precursor) GN=PCMP-H27 OS=Arabidopsis thaliana (Mouse-ear cress) PE=3 SV=1	R	General function prediction only	PREDICTED: pentatricopeptide repeat-containing protein At4g35130, chloroplastic [Prunus mume]
gene19048	LOC107427486	628	524	444	1238	1157	1018	8.8499	9.37364	8.29487	20.7628	22.6035	19.887	0.000160868	1.18618	up	--	--	Molecular Function: calcium ion binding (GO:0005509);;	--	--	--	--	--	--	R	General function prediction only	hypothetical protein L484_003233 [Morus notabilis]
gene19061	LOC107427479	626	625	618	1839	1610	1099	7.32665	7.57253	8.12989	21.8588	20.6047	14.2528	1.18891e-05	1.36074	up	--	--	Cellular Component: endoplasmic reticulum (GO:0005783);; Biological Process: protein folding (GO:0006457);; Biological Process: ER-nucleus signaling pathway (GO:0006984);; Biological Process: response to heat (GO:0009408);; Biological Process: pollen development (GO:0009555);; Biological Process: response to high light intensity (GO:0009644);; Biological Process: response to endoplasmic reticulum…	--	--	--	--	--	--	R	General function prediction only	hypothetical protein L484_001113 [Morus notabilis]
gene1907	LOC107427735	3403	8904	8374	18497	13879	14009	58.4866	156.119	159.861	317.477	258.883	267.476	0.000166617	1.23401	up	[R]	General function prediction only	Molecular Function: oxidoreductase activity (GO:0016491);; Biological Process: oxidation-reduction process (GO:0055114);;	--	--	[R]	General function prediction only	Aldo/keto reductase family	Non-functional NADPH-dependent codeinone reductase 2 GN=COR2 OS=Papaver somniferum (Opium poppy) PE=1 SV=1	R	General function prediction only	hypothetical protein PRUPE_ppa008603mg [Prunus persica]
gene19109	LOC107427463	73	73	128	689	491	673	0.661502	0.678492	1.30266	6.31044	4.88619	6.85466	1.60272e-11	2.82531	up	--	--	--	--	--	--	--	Leucine rich repeat;; Leucine Rich repeats (2 copies);; Leucine Rich Repeat;; Leucine Rich repeat;; Leucine rich repeat;; Leucine rich repeat N-terminal domain	Phytosulfokine receptor 1 (Precursor) GN=F5O4.1 OS=Arabidopsis thaliana (Mouse-ear cress) PE=2 SV=4	T	Signal transduction mechanisms	hypothetical protein PRUPE_ppa000729mg [Prunus persica]
gene1913	LOC107427905	6701	11072	10362	25559	30456	24667	63.964	104.547	112.078	248.649	324.274	261.968	7.08974e-12	1.59907	up	--	--	Cellular Component: plasmodesma (GO:0009506);;	--	--	--	--	--	--	R	General function prediction only	hypothetical protein PHAVU_009G210800g [Phaseolus vulgaris]
gene19138	LOC107427516	1055	1367	683	2177	2093	1719	15.5206	19.7439	8.39796	29.9075	31.1802	28.4591	8.04847e-05	1.04239	up	--	--	Cellular Component: extracellular region (GO:0005576);; Biological Process: syncytium formation (GO:0006949);; Biological Process: unidimensional cell growth (GO:0009826);; Biological Process: plant-type cell wall loosening (GO:0009828);; Biological Process: plant-type cell wall modification involved in multidimensional cell growth (GO:0009831);; Biological Process: xylem development (GO:0010089)…	--	--	--	--	Pollen allergen;; Rare lipoprotein A (RlpA)-like double-psi beta-barrel	Expansin-A15 (Precursor) GN=T17M13.26 OS=Arabidopsis thaliana (Mouse-ear cress) PE=2 SV=2	S	Function unknown	PREDICTED: expansin-A10 [Vitis vinifera]
gene19164	LOC107427541	591	941	870	1928	1710	1447	40.9791	66.6279	67.0693	133.614	128.798	111.554	1.91308e-05	1.15758	up	[O]	Posttranslational modification, protein turnover, chaperones	--	--	--	[O]	Posttranslational modification, protein turnover, chaperones	DnaJ domain	Chaperone protein dnaJ 11, chloroplastic (Precursor) GN=T19K4.170 OS=Arabidopsis thaliana (Mouse-ear cress) PE=1 SV=2	O	Posttranslational modification, protein turnover, chaperones	Chaperone protein dnaJ 11, chloroplast precursor, putative [Ricinus communis]
gene19174	LOC107427588	878	622	567	1700	1559	1522	27.3027	19.7268	19.587	52.8087	52.6126	52.592	3.08926e-06	1.30167	up	--	--	--	--	--	--	--	Dirigent-like protein	Dirigent protein 4 (Precursor) GN=DIR4 OS=Arabidopsis thaliana (Mouse-ear cress) PE=2 SV=1	R	General function prediction only	PREDICTED: dirigent protein 4-like [Pyrus x bretschneideri]
gene19219	LOC107427608	1584	1941	1886	5544	3817	3716	20.0802	25.1002	26.5501	70.1956	52.5203	52.3336	2.82086e-06	1.34849	up	--	--	--	K10268|0|pper:PRUPE_ppa006391mg|K10268 F-box and leucine-rich repeat protein 2/20 | (RefSeq) hypothetical protein	--	[R]	General function prediction only	Leucine Rich repeat;; Leucine Rich repeats (2 copies);; Leucine Rich Repeat;; Leucine rich repeat;; Leucine rich repeat	F-box/LRR-repeat protein 4 GN=FBL4 OS=Arabidopsis thaliana (Mouse-ear cress) PE=2 SV=1	R	General function prediction only	hypothetical protein L484_023103 [Morus notabilis]
gene19230	LOC107427617	68	168	81	291	353	435	1.38476	3.51901	1.92671	6.44144	8.07044	10.1861	0.000191719	1.86521	up	--	--	Molecular Function: phosphatidylinositol N-acetylglucosaminyltransferase activity (GO:0017176);;	K03861|5.00292e-84|pop:POPTR_0002s13580g|K03861 phosphatidylinositol glycan, class P | (RefSeq) hypothetical protein	Glycosylphosphatidylinositol(GPI)-anchor biosynthesis (ko00563)	[S]	Function unknown	PIG-P	Phosphatidylinositol N-acetylglucosaminyltransferase subunit P GN=At1g61280 OS=Arabidopsis thaliana (Mouse-ear cress) PE=2 SV=1	S	Function unknown	hypothetical protein L484_023893 [Morus notabilis]
gene19246	LOC107427642	53175	44780	40419	108659	85367	87671	1125.51	940.742	923.549	2295.07	1960.84	2061.29	0.000120565	1.11257	up	--	--	Cellular Component: chloroplast (GO:0009507);; Biological Process: photosynthesis, light harvesting (GO:0009765);; Cellular Component: membrane (GO:0016020);;	K08917|3.9174e-146|gmx:100500118|K08917 light-harvesting complex II chlorophyll a/b binding protein 6 | (RefSeq) chlorophyll a-b binding protein CP24 10A, chloroplastic	Photosynthesis - antenna proteins (ko00196)	--	--	Chlorophyll A-B binding protein	Chlorophyll a-b binding protein CP24 10A, chloroplastic (Precursor) GN=CAP10A OS=Solanum lycopersicum (Tomato) PE=3 SV=1	R	General function prediction only	chlorophyll a/b-binding protein CP24 precursor [Vigna radiata]
gene19294	LOC107427678	4248	6711	6407	12650	10963	10732	109.067	175.753	182.705	324.336	305.45	306.075	2.71003e-06	1.06035	up	--	--	Molecular Function: catalytic activity (GO:0003824);; Biological Process: metabolic process (GO:0008152);;	--	--	--	--	Isochorismatase family	Nicotinamidase 1 {ECO:0000305} OS=Arabidopsis thaliana (Mouse-ear cress) PE=1 SV=1	R	General function prediction only	putative isochorismatase family protein pncA [Morus notabilis]
gene19325	LOC107427718	4	15	8	54	61	69	0.037565	0.189057	0.110347	0.660931	0.815074	0.946629	0.000256168	2.85827	up	[E]	Amino acid transport and metabolism	Molecular Function: oxidoreductase activity (GO:0016491);;	--	--	--	--	FAD dependent oxidoreductase	--	R	General function prediction only	hypothetical protein PRUPE_ppa007360mg [Prunus persica]
gene19407	LOC107427814	1484	3291	3167	4860	5476	5106	24.267	54.9206	57.5443	79.3957	97.2225	92.7962	0.00022859	1.03511	up	--	--	--	--	--	--	--	Cupin;; Cupin domain	Glutelin type-A 3 basic chain (Precursor) GN=OSJNBa0083F15.19 OS=Oryza sativa subsp. japonica (Rice) PE=2 SV=2	S	Function unknown	Glycinin G3 [Morus notabilis]
gene19419	LOC107427819	242	340	271	629	635	625	1.46294	2.16947	1.88267	3.88513	4.26734	4.30852	0.00213252	1.2329	up	--	--	Biological Process: single-organism process (GO:0044699);;	K13144|0|pmum:103328278|K13144 integrator complex subunit 7 | (RefSeq) uncharacterized LOC103328278	--	[S]	Function unknown	--	--	S	Function unknown	PREDICTED: uncharacterized protein LOC103328278 [Prunus mume]
gene19468	LOC107427874	2978	2886	2643	7079	6186	6768	23.7459	23.4755	23.4072	56.3673	53.5253	59.9447	1.81121e-09	1.32278	up	--	--	--	--	--	[R]	General function prediction only	Leucine rich repeat;; Leucine Rich repeats (2 copies);; Leucine Rich Repeat;; Leucine Rich repeat;; Leucine rich repeat N-terminal domain;; Leucine rich repeat	Receptor-like protein 12 (Precursor) GN=RLP12 OS=Arabidopsis thaliana (Mouse-ear cress) PE=2 SV=2	R	General function prediction only	PREDICTED: receptor-like protein 12 [Vitis vinifera]
gene19526	LOC107427923	368	508	515	1494	1473	1574	6.99323	9.85137	10.8685	28.3506	30.3812	33.2223	2.26845e-10	1.7873	up	--	--	--	--	--	--	--	Polysaccharide biosynthesis	Glucuronoxylan 4-O-methyltransferase 1 GN=GXM1 OS=Arabidopsis thaliana (Mouse-ear cress) PE=1 SV=1	S	Function unknown	PREDICTED: glucuronoxylan 4-O-methyltransferase 1-like [Populus euphratica]
gene19575	LOC107427994	12047	14625	13335	25484	26229	25282	402.885	498.918	495.305	851.014	951.924	939.223	2.83688e-05	1.029	up	--	--	--	--	--	--	--	Light regulated protein Lir1	Light-regulated protein (Precursor) OS=Oryza sativa subsp. japonica (Rice) PE=2 SV=1	S	Function unknown	Light-regulated protein precursor, putative [Ricinus communis]
gene19782	LOC107428211	1	10	2	135	111	176	0.001691	0.059865	0.009658	0.815968	0.726673	1.17948	6.94028e-12	5.12517	up	[S]	Function unknown	--	--	--	[T]	Signal transduction mechanisms	NB-ARC domain;; Leucine Rich repeats (2 copies);; Leucine rich repeat;; Leucine Rich Repeat;; Leucine rich repeat	Putative disease resistance RPP13-like protein 1 GN=RPPL1 OS=Arabidopsis thaliana (Mouse-ear cress) PE=3 SV=1	T	Signal transduction mechanisms	Putative disease resistance RPP13-like protein 1 [Morus notabilis]
gene19826	LOC107428270	2813	3594	2871	8532	7980	8056	29.4213	38.3528	33.34	89.1233	90.5888	93.6113	7.32972e-12	1.49117	up	--	--	Molecular Function: adenosylmethionine decarboxylase activity (GO:0004014);; Biological Process: S-adenosylmethioninamine biosynthetic process (GO:0006557);; Biological Process: spermine biosynthetic process (GO:0006597);; Biological Process: spermidine biosynthetic process (GO:0008295);; Molecular Function: arginine decarboxylase activity (GO:0008792);;	--	--	[T]	Signal transduction mechanisms	Adenosylmethionine decarboxylase;; S-adenosyl-l-methionine decarboxylase leader peptide	S-adenosylmethionine decarboxylase beta chain (Precursor) GN=SAMDC OS=Vicia faba (Broad bean) PE=2 SV=1	E	Amino acid transport and metabolism	PREDICTED: S-adenosylmethionine decarboxylase proenzyme-like isoform 1 [Fragaria vesca subsp. vesca]
gene19830	LOC107428271	1072	1024	931	2082	2091	2128	7.64963	7.32266	7.24015	14.941	15.5503	16.6427	8.32068e-06	1.14659	up	[F]	Nucleotide transport and metabolism	Molecular Function: serine-tRNA ligase activity (GO:0004828);; Molecular Function: uridine kinase activity (GO:0004849);; Molecular Function: ATP binding (GO:0005524);; Cellular Component: cytoplasm (GO:0005737);; Biological Process: UMP biosynthetic process (GO:0006222);; Biological Process: seryl-tRNA aminoacylation (GO:0006434);; Biological Process: regulation of flower development (GO:0009909…	--	--	[TZ]	Signal transduction mechanisms;; Cytoskeleton	Phosphoribulokinase / Uridine kinase family;; CYTH domain	Putative uracil phosphoribosyltransferase GN=UKL3 OS=Arabidopsis thaliana (Mouse-ear cress) PE=2 SV=1	TZ	Signal transduction mechanisms;; Cytoskeleton	PREDICTED: uridine-cytidine kinase C [Prunus mume]
gene19894	LOC107428389	1047	981	1083	2422	2296	2335	10.7399	10.9858	12.0549	24.4436	25.3705	26.3662	3.28233e-07	1.26378	up	--	--	--	--	--	[R]	General function prediction only	Kelch motif;; Kelch motif;; Kelch motif;; Galactose oxidase, central domain;; Galactose oxidase, central domain;; Kelch motif;; F-box domain	F-box/kelch-repeat protein At1g67480 GN=At1g67480 OS=Arabidopsis thaliana (Mouse-ear cress) PE=2 SV=1	R	General function prediction only	PREDICTED: F-box/kelch-repeat protein At1g67480 [Prunus mume]
gene19982	LOC107428471	34	29	10	128	165	123	0.396792	0.342127	0.13123	1.51926	2.13564	1.62985	7.96309e-05	2.621	up	[Q]	Secondary metabolites biosynthesis, transport and catabolism	--	--	--	[Q]	Secondary metabolites biosynthesis, transport and catabolism	Cytochrome P450	Cytochrome P450 71A1 GN=CYP71A1 OS=Persea americana (Avocado) PE=1 SV=2	Q	Secondary metabolites biosynthesis, transport and catabolism	hypothetical protein JCGZ_17895 [Jatropha curcas]
gene19985	LOC107428481	1874	2163	1911	4869	3342	3153	33.8721	39.8654	38.3605	87.8755	65.5503	63.3056	0.000432321	1.01244	up	[O]	Posttranslational modification, protein turnover, chaperones	--	--	--	[O]	Posttranslational modification, protein turnover, chaperones	Hsp20/alpha crystallin family	Small heat shock protein, chloroplastic (Fragment) GN=HSP22 OS=Glycine max (Soybean) PE=2 SV=1	O	Posttranslational modification, protein turnover, chaperones	hypothetical protein JCGZ_17893 [Jatropha curcas]
gene19999	LOC107428516	972	1272	1106	2718	2388	2361	5.4522	7.32493	6.87355	15.2612	14.5812	14.695	3.94056e-07	1.23859	up	--	--	--	--	--	--	--	--	--	S	Function unknown	PREDICTED: dentin sialophosphoprotein-like [Prunus mume]
gene2006	LOC107429625	668	874	824	1795	1607	1582	13.7106	18.4151	19.012	36.4013	35.5118	35.6884	2.4352e-05	1.15514	up	--	--	--	--	--	--	--	Oxygen evolving enhancer protein 3 (PsbQ)	PsbQ-like protein 3, chloroplastic (Precursor) GN=PQL3 OS=Arabidopsis thaliana (Mouse-ear cress) PE=2 SV=1	R	General function prediction only	hypothetical protein CICLE_v10012879mg [Citrus clementina]
gene20134	LOC107428588	2434	2905	2819	6642	4757	4629	58.5286	70.1448	74.7462	154.999	127.217	122.023	1.4141e-05	1.05093	up	--	--	--	--	--	--	--	Tetratricopeptide repeat	--	S	Function unknown	Tetratricopeptide repeat-like superfamily protein [Theobroma cacao]
gene20156	LOC107428630	156	83	93	567	692	615	1.54818	0.840376	1.02032	5.62096	7.46009	6.78687	5.00591e-10	2.59249	up	--	--	--	--	--	[S]	Function unknown	Armadillo/beta-catenin-like repeat;; U-box domain;; Zinc-finger of the MIZ type in Nse subunit;; HEAT-like repeat	U-box domain-containing protein 19 GN=PUB19 OS=Arabidopsis thaliana (Mouse-ear cress) PE=2 SV=1	S	Function unknown	U-box domain-containing protein 18 [Morus notabilis]
gene20218	LOC107428706	118	120	40	251	408	405	1.26597	1.312	0.280263	2.18101	4.07424	4.05227	5.45014e-05	2.05259	up	[M]	Cell wall/membrane/envelope biogenesis	Molecular Function: polygalacturonase activity (GO:0004650);; Cellular Component: extracellular region (GO:0005576);; Biological Process: carbohydrate metabolic process (GO:0005975);; Molecular Function: galacturan 1,4-alpha-galacturonidase activity (GO:0047911);;	--	--	--	--	Glycosyl hydrolases family 28;; Pectate lyase superfamily protein	Polygalacturonase At1g48100 (Precursor) GN=At1g48100 OS=Arabidopsis thaliana (Mouse-ear cress) PE=2 SV=1	R	General function prediction only	Polygalacturonase [Morus notabilis]
gene20258	LOC107428727	18	16	11	81	54	71	0.853749	0.739668	0.57085	3.81245	2.74075	3.70785	0.00255036	2.28829	up	--	--	--	--	--	--	--	BURP domain	Polygalacturonase-1 non-catalytic subunit beta (Precursor) GN=GP1 OS=Solanum lycopersicum (Tomato) PE=1 SV=1	R	General function prediction only	hypothetical protein PRUPE_ppa003712mg [Prunus persica]
gene20282	LOC107428773	622	529	556	1658	1440	1441	7.69835	6.67551	7.64508	20.5031	19.3403	19.8136	1.12671e-07	1.49512	up	--	--	--	--	--	--	--	Glycosyl transferase family 8	Probable galacturonosyltransferase-like 9 GN=F20P5.18 OS=Arabidopsis thaliana (Mouse-ear cress) PE=2 SV=1	G	Carbohydrate transport and metabolism	PREDICTED: probable galacturonosyltransferase-like 9 [Malus domestica]
gene20290	LOC107428769	14	56	6	289	415	129	0.152228	0.888734	0.065075	4.94231	7.93597	2.52044	0.0011227	3.55766	up	[Q]	Secondary metabolites biosynthesis, transport and catabolism	--	K15639|0|pper:PRUPE_ppa023692mg|K15639 PHYB activation tagged suppressor 1 [EC:1.14.-.-] | (RefSeq) hypothetical protein	Brassinosteroid biosynthesis (ko00905)	[QI]	Secondary metabolites biosynthesis, transport and catabolism;; Lipid transport and metabolism	Cytochrome P450	Cytochrome P450 CYP749A22 OS=Panax ginseng (Korean ginseng) PE=2 SV=1	Q	Secondary metabolites biosynthesis, transport and catabolism	hypothetical protein PRUPE_ppa023692mg [Prunus persica]
gene20295	LOC107428762	25	35	37	86	118	119	0.185991	0.260984	0.313881	0.642066	0.951767	0.981102	0.00847876	1.81898	up	[R]	General function prediction only	Cellular Component: intracellular (GO:0005622);; Biological Process: RNA processing (GO:0006396);;	K12869|0|tcc:TCM_016407|K12869 crooked neck | (RefSeq) Crooked neck protein / cell cycle protein, putative isoform 1	Spliceosome (ko03040)	[D]	Cell cycle control, cell division, chromosome partitioning	HAT (Half-A-TPR) repeat;; Tetratricopeptide repeat;; Suppressor of forked protein (Suf);; Tetratricopeptide repeat;; Tetratricopeptide repeat	Protein STABILIZED1 GN=F9H3.5 OS=Arabidopsis thaliana (Mouse-ear cress) PE=1 SV=1	A	RNA processing and modification	Crooked neck protein / cell cycle protein, putative isoform 1 [Theobroma cacao]
gene20351	LOC107428827	1352	1305	1576	3142	2647	2291	22.9504	27.6633	35.2977	68.8747	53.6223	43.5267	2.92048e-05	1.00798	up	--	--	Biological Process: pentose-phosphate shunt (GO:0006098);; Cellular Component: chloroplast thylakoid membrane (GO:0009535);; Biological Process: photosystem II assembly (GO:0010207);; Biological Process: isopentenyl diphosphate biosynthetic process, methylerythritol 4-phosphate pathway (GO:0019288);;	--	--	--	--	Bacterial PH domain	--	S	Function unknown	hypothetical protein JCGZ_15572 [Jatropha curcas]
gene2037	LOC107428633	116	189	212	603	486	514	0.964729	1.60844	1.95904	5.01834	4.39853	4.75719	6.7548e-05	1.70387	up	--	--	--	--	--	[R]	General function prediction only	PPR repeat family;; PPR repeat;; Pentatricopeptide repeat domain;; PPR repeat;; Tetratricopeptide repeat	Pentatricopeptide repeat-containing protein At1g08070 GN=PCMP-H12 OS=Arabidopsis thaliana (Mouse-ear cress) PE=2 SV=1	R	General function prediction only	hypothetical protein PRUPE_ppb002505mg [Prunus persica]
gene20371	LOC107428848	1115	1173	971	2211	2409	2363	18.5776	19.9216	17.9607	36.8008	43.5418	43.716	2.02076e-06	1.18999	up	--	--	--	--	--	--	--	Domain of unknown function (DUF1338)	--	S	Function unknown	hypothetical protein PRUPE_ppa006928mg [Prunus persica]
gene20383	LOC107428864	53	25	0	114	134	98	0.369101	0.188607	0	0.875059	1.09862	0.840155	0.00102835	2.27822	up	--	--	--	--	--	[R]	General function prediction only	C2H2-type zinc finger;; Zinc-finger double-stranded RNA-binding;; C2H2 type zinc-finger (2 copies);; BED zinc finger	Zinc finger protein ZAT4 GN=ZAT4 OS=Arabidopsis thaliana (Mouse-ear cress) PE=2 SV=1	R	General function prediction only	hypothetical protein PRUPE_ppa025764mg [Prunus persica]
gene20402	LOC107428884	193	153	164	510	364	385	2.8237	2.2885	2.67351	7.58959	5.79803	6.37226	0.00327067	1.3859	up	--	--	Molecular Function: zinc ion binding (GO:0008270);;	--	--	--	--	RING-type zinc-finger	--	O	Posttranslational modification, protein turnover, chaperones	hypothetical protein L484_004250 [Morus notabilis]
gene2041	LOC107429102	28	45	23	139	132	116	0.281458	0.460402	0.246815	1.39466	1.43702	1.29307	0.00156915	2.10342	up	--	--	--	--	--	[R]	General function prediction only	PPR repeat;; PPR repeat family;; PPR repeat;; Pentatricopeptide repeat domain;; Tetratricopeptide repeat;; Tetratricopeptide repeat;; Tetratricopeptide repeat	Putative pentatricopeptide repeat-containing protein At1g77010, mitochondrial (Precursor) GN=PCMP-E5 OS=Arabidopsis thaliana (Mouse-ear cress) PE=3 SV=1	R	General function prediction only	PREDICTED: putative pentatricopeptide repeat-containing protein At1g77010, mitochondrial [Prunus mume]
gene20442	LOC107428947	515	377	343	819	894	762	8.65741	6.2218	6.49352	13.4806	16.2289	14.0371	0.00237274	1.09529	up	--	--	Molecular Function: DNA binding (GO:0003677);; Molecular Function: transcription factor activity, sequence-specific DNA binding (GO:0003700);; Biological Process: regulation of transcription, DNA-templated (GO:0006355);; Biological Process: response to bacterium (GO:0009617);; Biological Process: multidimensional cell growth (GO:0009825);; Biological Process: flower development (GO:0009908);; Bio…	--	--	--	--	No apical meristem (NAM) protein	NAC transcription factor 29 GN=At1g69490 OS=Arabidopsis thaliana (Mouse-ear cress) PE=2 SV=1	K	Transcription	NAC transcription factor 027 [Jatropha curcas]
gene20515	LOC107429015	290	263	280	554	769	701	5.09786	5.0387	5.95615	10.563	15.3058	14.2403	0.000443663	1.36998	up	[J]	Translation, ribosomal structure and biogenesis	Cellular Component: intracellular (GO:0005622);;	--	--	[O]	Posttranslational modification, protein turnover, chaperones	Ribosomal L18p/L5e family	50S ribosomal protein L18, chloroplastic (Precursor) GN=RPL18 OS=Arabidopsis thaliana (Mouse-ear cress) PE=2 SV=1	O	Posttranslational modification, protein turnover, chaperones	PREDICTED: 50S ribosomal protein L18, chloroplastic [Prunus mume]
gene20516	LOC107429017	18	7	7	49	38	48	0.360237	0.129409	0.141213	1.01736	0.860187	1.10601	0.00764226	2.17893	up	--	--	--	--	--	--	--	Protein of unknown function (DUF679)	--	S	Function unknown	PREDICTED: uncharacterized protein LOC104588512 [Nelumbo nucifera]
gene20536	LOC107429066	1710	1929	1890	3147	4415	4417	16.3879	18.756	19.291	29.3486	49.5212	49.643	4.89611e-05	1.20466	up	[R]	General function prediction only	Molecular Function: acid phosphatase activity (GO:0003993);; Molecular Function: protein serine/threonine phosphatase activity (GO:0004722);; Biological Process: tryptophan catabolic process (GO:0006569);; Biological Process: systemic acquired resistance (GO:0009627);; Biological Process: indoleacetic acid biosynthetic process (GO:0009684);; Biological Process: regulation of defense response (GO:…	--	--	[G]	Carbohydrate transport and metabolism	Iron/zinc purple acid phosphatase-like protein C;; Calcineurin-like phosphoesterase;; Calcineurin-like phosphoesterase superfamily domain	Probable inactive purple acid phosphatase 1 (Precursor) GN=PAP1 OS=Arabidopsis thaliana (Mouse-ear cress) PE=2 SV=1	G	Carbohydrate transport and metabolism	PREDICTED: probable inactive purple acid phosphatase 1 [Prunus mume]
gene20541	LOC107429061	382	359	377	979	942	913	2.26563	2.16843	2.48517	5.80005	6.06692	6.01329	2.35927e-05	1.42571	up	[RTKL]	General function prediction only;; Signal transduction mechanisms;; Transcription;; Replication, recombination and repair	Molecular Function: nucleotide binding (GO:0000166);; Molecular Function: protein kinase activity (GO:0004672);; Biological Process: embryo development ending in seed dormancy (GO:0009793);; Biological Process: axis specification (GO:0009798);; Cellular Component: membrane (GO:0016020);; Biological Process: phosphorylation (GO:0016310);; Biological Process: single-organism metabolic process (GO:0…	--	--	--	--	Leucine Rich repeats (2 copies);; Protein kinase domain;; Protein tyrosine kinase;; Leucine rich repeat;; Leucine Rich Repeat;; Leucine Rich repeat;; Leucine rich repeat N-terminal domain;; Leucine rich repeat	LRR receptor-like serine/threonine-protein kinase RPK2 (Precursor) OS=Arabidopsis thaliana (Mouse-ear cress) PE=2 SV=1	T	Signal transduction mechanisms	PREDICTED: LRR receptor-like serine/threonine-protein kinase RPK2 [Prunus mume]
gene20542	LOC107429065	197	138	109	367	595	581	2.28316	1.41106	1.25373	3.60727	6.40205	6.9333	2.62399e-05	1.9018	up	--	--	--	--	--	--	--	Protein of unknown function (DUF1675)	Ninja-family protein AFP2 GN=AFP2 OS=Arabidopsis thaliana (Mouse-ear cress) PE=1 SV=1	S	Function unknown	PREDICTED: ninja-family protein AFP3 [Prunus mume]
gene20774	LOC107429291	182	238	180	490	507	480	3.78841	5.06234	4.15445	10.2083	11.4817	11.1179	0.00182303	1.38778	up	--	--	Molecular Function: enzyme inhibitor activity (GO:0004857);; Molecular Function: pectinesterase activity (GO:0030599);; Biological Process: negative regulation of catalytic activity (GO:0043086);;	--	--	--	--	Plant invertase/pectin methylesterase inhibitor	21 kDa protein (Precursor) OS=Daucus carota (Wild carrot) PE=2 SV=1	R	General function prediction only	21 kDa protein [Morus notabilis]
gene20791	LOC107429335	1467	1027	941	4872	3568	3436	38.9772	27.8312	27.7667	129.28	102.877	101.419	4.79875e-13	1.87731	up	--	--	Biological Process: response to stimulus (GO:0050896);;	--	--	--	--	Pathogenesis-related protein Bet v I family	MLP-like protein 43 GN=MLP43 OS=Arabidopsis thaliana (Mouse-ear cress) PE=1 SV=1	S	Function unknown	hypothetical protein PRUPE_ppa012742mg [Prunus persica]
gene20796	LOC107429316	37	264	246	1319	2914	2725	0.938416	6.88574	6.9802	33.7038	80.8997	77.4519	2.54681e-06	3.74641	up	--	--	Biological Process: defense response (GO:0006952);; Cellular Component: chloroplast (GO:0009507);; Biological Process: response to biotic stimulus (GO:0009607);; Biological Process: cellular cation homeostasis (GO:0030003);; Biological Process: divalent metal ion transport (GO:0070838);;	--	--	--	--	Pathogenesis-related protein Bet v I family;; Polyketide cyclase / dehydrase and lipid transport	MLP-like protein 43 GN=MLP43 OS=Arabidopsis thaliana (Mouse-ear cress) PE=1 SV=1	S	Function unknown	MLP-like protein 28 [Morus notabilis]
gene20811	LOC107429321	598	450	342	1080	811	775	8.91117	6.8422	5.66437	16.0894	13.132	12.8388	0.00322595	1.03085	up	--	--	Molecular Function: serine-type carboxypeptidase activity (GO:0004185);; Cellular Component: vacuole (GO:0005773);; Biological Process: proteolysis (GO:0006508);;	K09645|0|pmum:103341596|K09645 vitellogenic carboxypeptidase-like protein [EC:3.4.16.-] | (RefSeq) serine carboxypeptidase-like 50	--	[OE]	Posttranslational modification, protein turnover, chaperones;; Amino acid transport and metabolism	Serine carboxypeptidase	Serine carboxypeptidase-like 50 (Precursor) GN=SCPL50 OS=Arabidopsis thaliana (Mouse-ear cress) PE=2 SV=1	O	Posttranslational modification, protein turnover, chaperones	PREDICTED: serine carboxypeptidase-like 50 [Prunus mume]
gene20820	LOC107429319	1662	1227	1238	2375	2849	3021	20.8652	17.5774	18.3742	30.506	43.5636	48.3887	7.0749e-06	1.09276	up	[O]	Posttranslational modification, protein turnover, chaperones	Cellular Component: nucleus (GO:0005634);; Biological Process: protein folding (GO:0006457);; Biological Process: response to heat (GO:0009408);; Biological Process: response to high light intensity (GO:0009644);; Molecular Function: heat shock protein binding (GO:0031072);; Biological Process: response to hydrogen peroxide (GO:0042542);;	--	--	[O]	Posttranslational modification, protein turnover, chaperones	DnaJ domain	Chaperone protein dnaJ 6 GN=MOJ9.8 OS=Arabidopsis thaliana (Mouse-ear cress) PE=2 SV=1	O	Posttranslational modification, protein turnover, chaperones	hypothetical protein PRUPE_ppa012272mg [Prunus persica]
gene20857	LOC107429356	49	38	52	279	241	183	2.00786	1.59879	2.34909	11.4764	10.7783	8.37676	2.31814e-05	2.41283	up	--	--	--	--	--	--	--	Domain of unknown function (DUF4228)	--	S	Function unknown	Uncharacterized protein TCM_010809 [Theobroma cacao]
gene20880	LOC107429411	137	103	129	847	770	696	0.511799	0.363102	0.534231	2.70954	2.75439	2.59558	1.26018e-12	2.72901	up	--	--	Biological Process: fatty acid biosynthetic process (GO:0006633);; Molecular Function: thiolester hydrolase activity (GO:0016790);;	K10781|0|cit:102618665|K10781 fatty acyl-ACP thioesterase B [EC:3.1.2.14 3.1.2.21] | (RefSeq) palmitoyl-acyl carrier protein thioesterase, chloroplastic-like	Fatty acid biosynthesis (ko00061);; Fatty acid metabolism (ko01212)	--	--	Acyl-ACP thioesterase	Palmitoyl-acyl carrier protein thioesterase, chloroplastic (Precursor) GN=FATB1 OS=Gossypium hirsutum (Upland cotton) PE=1 SV=1	I	Lipid transport and metabolism	Myristoyl-acyl carrier protein thioesterase [Morus notabilis]
gene20908	LOC107429425	1244	1136	1019	2817	2065	2143	28.9175	26.9454	26.3035	65.4186	52.1157	55.3726	5.77093e-06	1.13201	up	--	--	--	--	--	[A]	RNA processing and modification	--	--	A	RNA processing and modification	PREDICTED: uncharacterized protein LOC103341472 [Prunus mume]
gene20921	LOC107429453	694	684	637	1101	1639	1228	4.36761	4.05187	4.39776	6.87713	10.9879	8.18315	0.000461392	1.06732	up	--	--	--	--	--	[R]	General function prediction only	BTB/POZ domain;; BTB And C-terminal Kelch	BTB/POZ domain-containing protein FBL11 GN=FBL11 OS=Arabidopsis thaliana (Mouse-ear cress) PE=2 SV=2	R	General function prediction only	PREDICTED: BTB/POZ domain-containing protein FBL11 [Prunus mume]
gene2095	LOC107430112	181	145	146	466	379	338	6.95532	5.61988	5.96609	17.8294	15.6571	14.2411	0.00347583	1.40913	up	--	--	--	--	--	--	--	--	--	S	Function unknown	PREDICTED: uncharacterized protein LOC103433940 isoform X2 [Malus domestica]
gene20950	LOC107429503	303	428	378	697	938	862	3.29736	4.60132	4.23991	7.26174	10.4772	9.41271	0.000406792	1.25768	up	--	--	--	--	--	[R]	General function prediction only	Aluminium activated malate transporter;; Fusaric acid resistance protein-like	Aluminum-activated malate transporter 9 GN=ALMT9 OS=Arabidopsis thaliana (Mouse-ear cress) PE=2 SV=1	R	General function prediction only	PREDICTED: aluminum-activated malate transporter 9-like [Prunus mume]
gene20967	LOC107429492	1359	1177	1183	3497	3020	2837	33.3647	29.4953	32.2767	85.7884	80.495	77.4203	1.05234e-09	1.41471	up	[S]	Function unknown	Biological Process: protein catabolic process (GO:0030163);;	K06891|3.01202e-101|pper:PRUPE_ppa012655mg|K06891 ATP-dependent Clp protease adaptor protein ClpS | (RefSeq) hypothetical protein	--	--	--	ATP-dependent Clp protease adaptor protein ClpS	--	S	Function unknown	hypothetical protein PRUPE_ppa012655mg [Prunus persica]
gene21068	LOC107429640	180	391	405	877	722	800	1.40256	3.11378	3.52609	6.82742	6.1255	6.9495	0.000131741	1.36858	up	--	--	--	--	--	[R]	General function prediction only	PPR repeat family;; PPR repeat;; PPR repeat;; Pentatricopeptide repeat domain;; DYW family of nucleic acid deaminases;; Tetratricopeptide repeat	Pentatricopeptide repeat-containing protein At3g49710 GN=PCMP-H79 OS=Arabidopsis thaliana (Mouse-ear cress) PE=2 SV=1	R	General function prediction only	PREDICTED: pentatricopeptide repeat-containing protein At3g49710 [Prunus mume]
gene21069	LOC107429606	306	326	333	2767	1566	1421	5.13483	5.5771	6.19115	46.358	28.5138	26.4756	1.96342e-05	2.64747	up	--	--	--	--	--	[I]	Lipid transport and metabolism	Lipase (class 3)	Phospholipase A1-IIgamma GN=DSEL OS=Arabidopsis thaliana (Mouse-ear cress) PE=1 SV=1	I	Lipid transport and metabolism	PREDICTED: phospholipase A1-IIgamma-like [Pyrus x bretschneideri]
gene21073	LOC107429600	351	350	297	764	692	723	8.59039	8.74941	8.06067	18.6963	18.3981	19.6684	0.00132095	1.21513	up	--	--	--	--	--	--	--	--	--	S	Function unknown	hypothetical protein Csa_7G430780 [Cucumis sativus]
gene21114	LOC107429656	831	716	629	2100	1268	1424	13.4279	11.8024	11.2853	33.9092	22.246	25.5836	0.000468409	1.22263	up	--	--	--	--	--	--	--	Tetratricopeptide repeat;; Tetratricopeptide repeat;; TPR repeat;; Tetratricopeptide repeat;; Tetratricopeptide repeat;; Tetratricopeptide repeat;; Tetratricopeptide repeat;; Tetratricopeptide repeat;; Tetratricopeptide repeat;; Tetratricopeptide repeat;; Anaphase-promoting complex, cyclosome, subunit 3	protein SLOW GREEN 1, chloroplastic {ECO:0000303|PubMed:24420572} (Precursor) OS=Arabidopsis thaliana (Mouse-ear cress) PE=1 SV=1	R	General function prediction only	hypothetical protein L484_002458 [Morus notabilis]
gene21144	LOC107429703	141	260	146	431	468	437	1.10809	2.07972	1.27327	3.38227	3.9835	3.80859	0.00291942	1.3799	up	--	--	Biological Process: mRNA modification (GO:0016556);;	--	--	[R]	General function prediction only	PPR repeat family;; PPR repeat;; PPR repeat;; Pentatricopeptide repeat domain;; DYW family of nucleic acid deaminases;; Tetratricopeptide repeat	Pentatricopeptide repeat-containing protein At5g13270, chloroplastic (Precursor) GN=PCMP-H90 OS=Arabidopsis thaliana (Mouse-ear cress) PE=2 SV=1	R	General function prediction only	PREDICTED: pentatricopeptide repeat-containing protein At5g13270, chloroplastic [Prunus mume]
gene21177	LOC107429744	102	188	93	524	383	373	1.45722	2.67078	1.57203	7.30876	5.80508	5.78121	0.000103616	1.82878	up	--	--	--	--	--	--	--	NB-ARC domain;; TIR domain;; TIR domain;; AAA domain;; NACHT domain;; ATPase family associated with various cellular activities (AAA)	TMV resistance protein N GN=N OS=Nicotiana glutinosa (Tobacco) PE=1 SV=1	T	Signal transduction mechanisms	PREDICTED: TMV resistance protein N-like [Prunus mume]
gene21181	LOC107429742	47	101	63	300	193	132	0.153003	0.346832	0.232823	1.0911	0.666358	0.522716	0.00975635	1.64011	up	[S]	Function unknown	--	--	--	--	--	NB-ARC domain;; TIR domain;; TIR domain;; Leucine rich repeat;; Leucine Rich repeats (2 copies);; NACHT domain;; Leucine Rich Repeat	TMV resistance protein N GN=N OS=Nicotiana glutinosa (Tobacco) PE=1 SV=1	T	Signal transduction mechanisms	TMV resistance protein N [Morus notabilis]
gene21185	LOC107429734	0	0	92	486	488	333	0	0	0.652877	3.11454	3.49144	2.36776	7.86472e-15	3.82822	up	--	--	Molecular Function: DNA binding (GO:0003677);; Molecular Function: ATP binding (GO:0005524);; Biological Process: DNA replication (GO:0006260);;	--	--	[R]	General function prediction only	PPR repeat family;; PPR repeat;; PPR repeat;; Pentatricopeptide repeat domain;; Tetratricopeptide repeat;; Tetratricopeptide repeat;; Coatomer epsilon subunit;; Replication factor C C-terminal domain	Pentatricopeptide repeat-containing protein At3g09060 GN=At3g09060 OS=Arabidopsis thaliana (Mouse-ear cress) PE=2 SV=1	R	General function prediction only	PREDICTED: pentatricopeptide repeat-containing protein At3g09060 [Pyrus x bretschneideri]
gene21197	LOC107429770	78	102	73	204	471	388	0.674723	0.747415	0.720377	2.18887	5.17627	4.5022	0.0021075	2.17016	up	--	--	--	--	--	--	--	--	Probable pectinesterase 15 (Precursor) GN=F13K3.11 OS=Arabidopsis thaliana (Mouse-ear cress) PE=2 SV=1	O	Posttranslational modification, protein turnover, chaperones	PREDICTED: LOW QUALITY PROTEIN: probable pectinesterase 15 [Nicotiana tomentosiformis]
gene21212	LOC107429760	171	141	124	527	333	378	4.08849	3.45706	3.309	12.632	8.66511	10.0849	0.000798852	1.59109	up	[I]	Lipid transport and metabolism	Molecular Function: dodecenoyl-CoA delta-isomerase activity (GO:0004165);; Cellular Component: peroxisome (GO:0005777);; Biological Process: fatty acid beta-oxidation (GO:0006635);; Biological Process: toxin catabolic process (GO:0009407);; Biological Process: response to water deprivation (GO:0009414);; Biological Process: response to ethylene (GO:0009723);; Biological Process: abscisic acid-act…	--	--	--	--	Enoyl-CoA hydratase/isomerase family	--	I	Lipid transport and metabolism	PREDICTED: uncharacterized protein LOC103967488 [Pyrus x bretschneideri]
gene21213	LOC107429757	0	0	0	103	59	45	0	0	0	4.81472	2.96159	2.33383	9.47556e-11	Inf	up	--	--	Molecular Function: methyltransferase activity (GO:0008168);;	--	--	[R]	General function prediction only	Dimerisation domain	Caffeic acid 3-O-methyltransferase 1 GN=HOMT1 OS=Populus kitakamiensis (Aspen) PE=3 SV=1	R	General function prediction only	Caffeic acid 3-O-methyltransferase [Morus notabilis]
gene21227	LOC107429796	400	300	283	618	811	692	5.01173	3.82711	3.9274	7.73264	11.0202	9.8116	0.00175847	1.20351	up	[IQR]	Lipid transport and metabolism;; Secondary metabolites biosynthesis, transport and catabolism;; General function prediction only	Molecular Function: oxidoreductase activity (GO:0016491);; Biological Process: oxidation-reduction process (GO:0055114);;	--	--	[Q]	Secondary metabolites biosynthesis, transport and catabolism	short chain dehydrogenase;; KR domain;; Enoyl-(Acyl carrier protein) reductase;; NAD dependent epimerase/dehydratase family	Short-chain dehydrogenase TIC 32, chloroplastic GN=TIC32 OS=Arabidopsis thaliana (Mouse-ear cress) PE=2 SV=1	Q	Secondary metabolites biosynthesis, transport and catabolism	NAD(P)-binding Rossmann-fold superfamily protein [Theobroma cacao]
gene21252	LOC107429839	4097	2144	1823	4776	6047	5985	68.8511	34.4132	31.6003	79.2998	108.599	110.681	0.000796601	1.16434	up	--	--	Cellular Component: membrane (GO:0016020);; Molecular Function: transferase activity, transferring glycosyl groups (GO:0016757);;	--	--	--	--	Cellulose synthase;; Glycosyl transferase family group 2	Cellulose synthase-like protein G3 OS=Arabidopsis thaliana (Mouse-ear cress) PE=2 SV=2	G	Carbohydrate transport and metabolism	PREDICTED: cellulose synthase-like protein G3 [Malus domestica]
gene21257	LOC107429822	3567	3068	3077	7370	6980	6690	46.3614	40.6712	44.4261	95.6655	98.4571	96.5904	6.12528e-08	1.20147	up	--	--	--	--	--	--	--	Development and cell death domain	B2 protein OS=Daucus carota (Wild carrot) PE=2 SV=1	S	Function unknown	hypothetical protein PRUPE_ppa007415mg [Prunus persica]
gene2133	LOC107430393	65374	68491	68303	202361	166287	168576	1405.93	1502.58	1631.51	4345.81	3880.92	4106.78	6.61619e-07	1.49116	up	--	--	Cellular Component: chloroplast (GO:0009507);; Biological Process: photosynthesis, light harvesting (GO:0009765);; Cellular Component: membrane (GO:0016020);; Molecular Function: metal ion binding (GO:0046872);;	K08914|0|vvi:100260599|K08914 light-harvesting complex II chlorophyll a/b binding protein 3 | (RefSeq) chlorophyll a-b binding protein 13, chloroplastic	Photosynthesis - antenna proteins (ko00196)	--	--	Chlorophyll A-B binding protein	Chlorophyll a-b binding protein 13, chloroplastic (Precursor) GN=CAB13 OS=Solanum lycopersicum (Tomato) PE=1 SV=1	R	General function prediction only	PREDICTED: chlorophyll a-b binding protein 13, chloroplastic [Vitis vinifera]
gene21337	LOC107429901	136	82	80	207	309	368	2.16552	1.29191	1.56498	3.34731	5.21471	6.12892	0.00179077	1.67284	up	[H]	Coenzyme transport and metabolism	Molecular Function: nucleotide binding (GO:0000166);; Biological Process: glucose catabolic process (GO:0006007);; Cellular Component: chloroplast (GO:0009507);; Biological Process: response to abiotic stimulus (GO:0009628);; Biological Process: carbohydrate biosynthetic process (GO:0016051);; Molecular Function: ligase activity (GO:0016874);; Biological Process: cellular modified amino acid bios…	K01919|0|pper:PRUPE_ppa004151mg|K01919 glutamate--cysteine ligase [EC:6.3.2.2] | (RefSeq) hypothetical protein	Cysteine and methionine metabolism (ko00270);; Glutathione metabolism (ko00480)	--	--	Glutamate-cysteine ligase family 2(GCS2)	Glutamate--cysteine ligase, chloroplastic (Precursor) GN=GSH1 OS=Nicotiana tabacum (Common tobacco) PE=1 SV=2	H	Coenzyme transport and metabolism	gamma-glutamylcysteine synthetase [Dimocarpus longan]
gene21365	LOC107429922	653	936	813	3712	2001	2115	9.95686	14.5543	13.7715	56.5368	33.1085	35.8355	0.000857317	1.77706	up	[E]	Amino acid transport and metabolism	Molecular Function: sarcosine oxidase activity (GO:0008115);; Biological Process: tetrahydrofolate metabolic process (GO:0046653);; Biological Process: oxidation-reduction process (GO:0055114);;	K00306|0|pop:POPTR_0018s03430g|K00306 sarcosine oxidase / L-pipecolate oxidase [EC:1.5.3.1 1.5.3.7] | (RefSeq) POPTRDRAFT_578371; putative sarcosine oxidase family protein	Glycine, serine and threonine metabolism (ko00260);; Lysine degradation (ko00310);; Peroxisome (ko04146)	[R]	General function prediction only	FAD dependent oxidoreductase;; Glucose inhibited division protein A;; NAD(P)-binding Rossmann-like domain;; Pyridine nucleotide-disulphide oxidoreductase	Probable sarcosine oxidase GN=At2g24580 OS=Arabidopsis thaliana (Mouse-ear cress) PE=2 SV=1	R	General function prediction only	putative sarcosine oxidase family protein [Populus trichocarpa]
gene21367	LOC107429921	595	367	308	1611	1437	1459	7.77306	4.88594	4.46849	21.0313	20.3775	21.1808	1.76311e-11	1.92386	up	--	--	Biological Process: metabolic process (GO:0008152);; Molecular Function: transferase activity, transferring hexosyl groups (GO:0016758);;	--	--	[GC]	Carbohydrate transport and metabolism;; Energy production and conversion	UDP-glucoronosyl and UDP-glucosyl transferase	UDP-glycosyltransferase 73B5 GN=UGT73B5 OS=Arabidopsis thaliana (Mouse-ear cress) PE=2 SV=1	CG	Energy production and conversion;; Carbohydrate transport and metabolism	PREDICTED: UDP-glycosyltransferase 73B4-like [Populus euphratica]
gene21384	LOC107429933	817	720	684	1838	1612	1554	13.0489	11.725	12.1323	29.3221	27.9681	27.5867	4.3874e-06	1.25778	up	[P]	Inorganic ion transport and metabolism	Molecular Function: hydrolase activity, hydrolyzing O-glycosyl compounds (GO:0004553);; Biological Process: carbohydrate metabolic process (GO:0005975);;	--	--	[P]	Inorganic ion transport and metabolism	ChaC-like protein	--	P	Inorganic ion transport and metabolism	PREDICTED: cation transport regulator-like protein 2 [Prunus mume]
gene21394	LOC107429964	271	321	255	697	816	825	4.20559	5.11895	4.22707	10.4701	13.3331	14.266	2.37273e-05	1.55625	up	--	--	Molecular Function: DNA binding (GO:0003677);; Biological Process: regulation of transcription, DNA-templated (GO:0006355);; Biological Process: response to stress (GO:0006950);; Biological Process: response to abiotic stimulus (GO:0009628);;	K09419|1.9089e-96|vvi:100256486|K09419 heat shock transcription factor, other eukaryote | (RefSeq) heat stress transcription factor B-2b	--	[K]	Transcription	HSF-type DNA-binding	Heat stress transcription factor B-2b GN=T5C23.90 OS=Arabidopsis thaliana (Mouse-ear cress) PE=2 SV=1	K	Transcription	HSP transcription factor [Vitis pseudoreticulata]
gene21396	LOC107429969	842	852	673	1877	2531	2577	4.73629	4.73834	4.28916	9.90124	14.1121	14.9622	1.15677e-08	1.65758	up	--	--	Biological Process: cellular process (GO:0009987);; Biological Process: single-organism transport (GO:0044765);;	--	--	--	--	Protein of unknown function (DUF810)	--	S	Function unknown	PREDICTED: uncharacterized protein LOC103337442 [Prunus mume]
gene21402	LOC107429972	53	72	56	149	226	169	0.335132	1.02729	0.60416	0.945122	2.08295	1.34209	0.00615532	1.67728	up	--	--	--	--	--	[T]	Signal transduction mechanisms	NB-ARC domain;; AAA domain;; Leucine Rich repeats (2 copies);; AAA domain;; AAA domain;; Archaeal ATPase;; ATPase family associated with various cellular activities (AAA)	Disease resistance protein At4g27190 GN=At4g27190 OS=Arabidopsis thaliana (Mouse-ear cress) PE=2 SV=1	T	Signal transduction mechanisms	PREDICTED: disease resistance protein At4g27190-like isoform X1 [Pyrus x bretschneideri]
gene21412	LOC107430003	237	126	125	431	628	635	11.5418	7.28727	7.83008	21.4847	29.4506	29.3594	8.46429e-06	1.89879	up	[MG]	Cell wall/membrane/envelope biogenesis;; Carbohydrate transport and metabolism	Molecular Function: catalytic activity (GO:0003824);; Biological Process: cellular metabolic process (GO:0044237);; Molecular Function: coenzyme binding (GO:0050662);;	--	--	[V]	Defense mechanisms	NAD dependent epimerase/dehydratase family;; NADH(P)-binding;; 3-beta hydroxysteroid dehydrogenase/isomerase family;; NmrA-like family;; Male sterility protein	Dihydroflavonol-4-reductase GN=DFRA OS=Petunia hybrida (Petunia) PE=2 SV=2	V	Defense mechanisms	hypothetical protein L484_012053 [Morus notabilis]
gene21416	LOC107430000	918	438	412	8256	7584	7289	12.5925	6.21213	6.44215	117.055	116.664	114.908	1.64826e-63	3.80786	up	--	--	--	--	--	--	--	WRKY DNA -binding domain	Probable WRKY transcription factor 41 GN=WRKY41 OS=Arabidopsis thaliana (Mouse-ear cress) PE=2 SV=2	K	Transcription	putative WRKY transcription factor 41 [Morus notabilis]
gene21484	LOC107430068	19	35	29	114	203	116	0.221362	0.425592	0.38681	1.38737	2.8883	1.57325	0.000141948	2.46595	up	[K]	Transcription	--	K09338|6.63923e-55|tcc:TCM_015645|K09338 homeobox-leucine zipper protein | (RefSeq) Homeobox 7, putative	--	[K]	Transcription	Homeobox domain;; Homeobox associated leucine zipper	Homeobox-leucine zipper protein ATHB-7 GN=ATHB-7 OS=Arabidopsis thaliana (Mouse-ear cress) PE=2 SV=2	K	Transcription	Homeobox 7, putative [Theobroma cacao]
gene21519	LOC107430114	116	177	170	531	526	557	1.76781	3.09253	3.07205	8.05385	9.969	10.7212	1.18308e-05	1.88197	up	--	--	--	--	--	--	--	--	--	R	General function prediction only	PREDICTED: BTB/POZ domain-containing protein POB1-like [Citrus sinensis]
gene21562	LOC107430141	23	16	19	212	494	399	0.292852	0.199803	0.277954	2.78697	7.27258	5.92013	4.14317e-07	4.34828	up	[T]	Signal transduction mechanisms	Molecular Function: protein serine/threonine phosphatase activity (GO:0004722);; Biological Process: protein dephosphorylation (GO:0006470);; Molecular Function: metal ion binding (GO:0046872);;	K14497|1.18066e-112|pxb:103949221|K14497 protein phosphatase 2C [EC:3.1.3.16] | (RefSeq) probable protein phosphatase 2C 8	Plant hormone signal transduction (ko04075)	[T]	Signal transduction mechanisms	Protein phosphatase 2C;; Protein phosphatase 2C	Probable protein phosphatase 2C 8 GN=OSJNBa0049H05.30 OS=Oryza sativa subsp. japonica (Rice) PE=2 SV=1	T	Signal transduction mechanisms	PREDICTED: probable protein phosphatase 2C 8 [Pyrus x bretschneideri]
gene21565	LOC107430137	113	40	31	287	302	283	1.62904	0.579411	0.491327	4.143	4.74565	4.5397	1.39885e-05	2.35433	up	--	--	Biological Process: transcription, DNA-templated (GO:0006351);;	--	--	--	--	AP2 domain	Ethylene-responsive transcription factor ERF061 GN=ERF061 OS=Arabidopsis thaliana (Mouse-ear cress) PE=2 SV=1	K	Transcription	hypothetical protein PRUPE_ppa009005mg [Prunus persica]
gene21592	LOC107430187	264	379	419	1158	1179	1078	7.90926	11.6112	14.7629	33.4481	37.4397	34.6694	1.75499e-08	1.76064	up	--	--	Biological Process: protein folding (GO:0006457);; Biological Process: response to heat (GO:0009408);; Biological Process: response to high light intensity (GO:0009644);; Biological Process: response to hydrogen peroxide (GO:0042542);;	--	--	--	--	--	--	--	--	PREDICTED: uncharacterized protein LOC103337557 [Prunus mume]
gene21597	LOC107430166	43	83	81	4393	2554	2614	0.578101	1.13944	1.20542	59.3243	37.4824	39.2563	5.32256e-19	5.59583	up	[O]	Posttranslational modification, protein turnover, chaperones	Molecular Function: ATP binding (GO:0005524);; Cellular Component: cell wall (GO:0005618);; Cellular Component: cytosol (GO:0005829);; Cellular Component: plasma membrane (GO:0005886);; Biological Process: protein folding (GO:0006457);; Biological Process: response to heat (GO:0009408);; Biological Process: defense response to bacterium (GO:0042742);; Biological Process: response to arsenic-conta…	K04079|0|mdm:103443172|K04079 molecular chaperone HtpG | (RefSeq) heat shock protein 83-like	Protein processing in endoplasmic reticulum (ko04141);; Plant-pathogen interaction (ko04626)	[O]	Posttranslational modification, protein turnover, chaperones	Hsp90 protein	Heat shock protein 83 GN=HSP83A OS=Ipomoea nil (Japanese morning glory) PE=2 SV=1	O	Posttranslational modification, protein turnover, chaperones	Heat shock protein 83 [Morus notabilis]
gene21608	LOC107430205	23	20	23	264	187	205	0.211565	0.204081	0.247422	2.56859	2.11416	2.2674	1.70439e-08	3.3921	up	[E]	Amino acid transport and metabolism	Molecular Function: 1-aminocyclopropane-1-carboxylate synthase activity (GO:0016847);; Molecular Function: pyridoxal phosphate binding (GO:0030170);; Biological Process: 1-aminocyclopropane-1-carboxylate biosynthetic process (GO:0042218);;	K20772|0|mdm:103439201|K20772 1-aminocyclopropane-1-carboxylate synthase 1/2/6 [EC:4.4.1.14] | (RefSeq) MdACS-5B; 1-aminocyclopropane-1-carboxylate synthase	Cysteine and methionine metabolism (ko00270)	[T]	Signal transduction mechanisms	Aminotransferase class I and II	1-aminocyclopropane-1-carboxylate synthase GN=ACS1 OS=Glycine max (Soybean) PE=2 SV=1	E	Amino acid transport and metabolism	1-aminocyclopropane-1-carboxylate synthase [Malus domestica]
gene2163	LOC107430853	118	130	133	758	479	527	3.43762	3.8734	4.32453	22.2008	15.2524	17.1699	5.17732e-08	2.28694	up	--	--	Molecular Function: calcium ion binding (GO:0005509);;	--	--	[ZD]	Cytoskeleton;; Cell cycle control, cell division, chromosome partitioning	EF-hand domain pair	Calcium-binding protein PBP1 GN=F24B18.11 OS=Arabidopsis thaliana (Mouse-ear cress) PE=1 SV=1	DZ	Cell cycle control, cell division, chromosome partitioning;; Cytoskeleton	hypothetical protein PRUPE_ppa013497mg [Prunus persica]
gene21631	LOC107430225	69	18	27	121	103	150	1.25533	0.31671	0.527086	2.18467	2.02511	3.02153	0.0072521	1.819	up	--	--	--	--	--	--	--	Late embryogenesis abundant protein	--	S	Function unknown	hypothetical protein PRUPE_ppa021244mg [Prunus persica]
gene2164	LOC107430750	42	36	34	192	161	155	0.370594	0.322635	0.33053	1.72341	1.5709	1.54487	0.000267865	2.26705	up	[RTKL]	General function prediction only;; Signal transduction mechanisms;; Transcription;; Replication, recombination and repair	--	--	--	--	--	Protein tyrosine kinase;; Protein kinase domain;; S-locus glycoprotein family;; D-mannose binding lectin;; PAN-like domain	G-type lectin S-receptor-like serine/threonine-protein kinase At4g27290 (Precursor) GN=At4g27290 OS=Arabidopsis thaliana (Mouse-ear cress) PE=3 SV=4	T	Signal transduction mechanisms	PREDICTED: G-type lectin S-receptor-like serine/threonine-protein kinase At4g27290 isoform X2 [Prunus mume]
gene21682	LOC107430272	40	37	25	146	85	127	0.361059	0.339544	0.247839	1.34509	0.850767	1.30002	0.00499987	1.90435	up	--	--	--	--	--	[R]	General function prediction only	PPR repeat family;; PPR repeat;; PPR repeat;; Pentatricopeptide repeat domain	Putative pentatricopeptide repeat-containing protein At5g47460 GN=PCMP-E103 OS=Arabidopsis thaliana (Mouse-ear cress) PE=3 SV=1	R	General function prediction only	PREDICTED: putative pentatricopeptide repeat-containing protein At5g47460 [Vitis vinifera]
gene21731	LOC107430316	6019	7765	6847	15107	12203	11756	49.3229	64.9086	62.3166	123.627	108.527	107.023	1.39692e-05	1.00124	up	--	--	Cellular Component: endosome (GO:0005768);; Cellular Component: Golgi apparatus (GO:0005794);; Cellular Component: trans-Golgi network (GO:0005802);;	--	--	--	--	Myb-like DNA-binding domain;; GDP-fucose protein O-fucosyltransferase	Transcription factor MYB1R1 OS=Solanum tuberosum (Potato) PE=2 SV=1	S	Function unknown	hypothetical protein L484_024071 [Morus notabilis]
gene21742	LOC107430353	91	102	90	234	290	228	0.801142	0.922154	0.879288	2.05184	2.80335	2.22572	0.00748072	1.49673	up	--	--	--	--	--	--	--	NB-ARC domain;; Leucine rich repeat;; Leucine Rich repeats (2 copies);; Leucine Rich Repeat	Disease resistance protein RPS4 {ECO:0000303|PubMed:10571887} OS=Arabidopsis thaliana (Mouse-ear cress) PE=1 SV=1	S	Function unknown	Disease resistance protein RPS2, putative [Ricinus communis]
gene21744	LOC107430335	27	10	7	90	114	157	0.260191	0.12118	0.097518	1.09019	1.32757	1.76686	6.03016e-06	3.15617	up	--	--	--	--	--	--	--	TIR domain;; TIR domain;; NB-ARC domain	TMV resistance protein N GN=N OS=Nicotiana glutinosa (Tobacco) PE=1 SV=1	T	Signal transduction mechanisms	hypothetical protein PRUPE_ppa020926mg [Prunus persica]
gene21749	LOC107430336	27	62	52	209	143	144	0.264811	0.652415	0.576899	2.11199	1.56829	1.62006	0.0023389	1.88613	up	--	--	--	--	--	[R]	General function prediction only	PPR repeat family;; PPR repeat;; Pentatricopeptide repeat domain;; PPR repeat	Pentatricopeptide repeat-containing protein At2g33680 GN=PCMP-E19 OS=Arabidopsis thaliana (Mouse-ear cress) PE=3 SV=1	R	General function prediction only	PREDICTED: pentatricopeptide repeat-containing protein At2g33680 [Vitis vinifera]
gene21764	LOC107430372	48	39	25	868	1335	1213	1.06489	0.863759	0.596268	19.2823	32.2503	29.9921	6.19604e-25	5.03589	up	--	--	Cellular Component: extracellular region (GO:0005576);; Biological Process: sexual reproduction (GO:0019953);;	--	--	--	--	Rare lipoprotein A (RlpA)-like double-psi beta-barrel;; Pollen allergen	Expansin-like B1 (Precursor) GN=dl4545c OS=Arabidopsis thaliana (Mouse-ear cress) PE=2 SV=2	R	General function prediction only	Expansin-like protein [Morus notabilis]
gene218	LOC107430384	65	6	5	163	181	183	0.400713	0.033025	0.03028	1.00769	1.21166	1.255	4.17706e-06	2.92242	up	[P]	Inorganic ion transport and metabolism	--	K01537|0|pmum:103323633|K01537 Ca2+-transporting ATPase [EC:3.6.3.8] | (RefSeq) calcium-transporting ATPase 10, plasma membrane-type	--	[P]	Inorganic ion transport and metabolism	E1-E2 ATPase;; Cation transporting ATPase, C-terminus;; haloacid dehalogenase-like hydrolase;; Ca2+-ATPase N terminal autoinhibitory domain;; haloacid dehalogenase-like hydrolase;; Putative hydrolase of sodium-potassium ATPase alpha subunit;; Cation transporter/ATPase, N-terminus	Calcium-transporting ATPase 9, plasma membrane-type GN=ACA9 OS=Arabidopsis thaliana (Mouse-ear cress) PE=2 SV=2	P	Inorganic ion transport and metabolism	PREDICTED: calcium-transporting ATPase 10, plasma membrane-type [Prunus mume]
gene21922	LOC107430520	178	225	168	445	580	536	1.8578	2.3962	1.95425	4.65145	6.58704	6.23284	0.00040285	1.54331	up	--	--	Molecular Function: nucleotide binding (GO:0000166);; Molecular Function: nucleic acid binding (GO:0003676);; Molecular Function: Rho guanyl-nucleotide exchange factor activity (GO:0005089);; Molecular Function: oxidoreductase activity, acting on paired donors, with incorporation or reduction of molecular oxygen, 2-oxoglutarate as one donor, and incorporation of one atom each of oxygen into both …	K10770|9.89802e-177|mdm:103416044|K10770 alkylated DNA repair protein alkB homolog 8 [EC:1.14.11.- 2.1.1.229] | (RefSeq) alkylated DNA repair protein alkB homolog 8-like	--	[S]	Function unknown	2OG-Fe(II) oxygenase superfamily;; 2OG-Fe(II) oxygenase superfamily;; RNA recognition motif. (a.k.a. RRM, RBD, or RNP domain)	--	R	General function prediction only	PREDICTED: alkylated DNA repair protein alkB homolog 8 isoform X3 [Malus domestica]
gene21939	LOC107430603	303	318	260	959	1121	1052	3.06775	3.28173	2.91765	9.69044	12.3103	11.833	4.65203e-09	1.92131	up	--	--	--	--	--	--	--	TPR repeat;; Tetratricopeptide repeat	--	S	Function unknown	conserved hypothetical protein [Ricinus communis]
gene21944	LOC107430542	1221	604	676	2403	2241	2192	15.7396	7.94236	9.6809	30.942	31.3613	31.3986	6.74274e-10	1.54462	up	[Q]	Secondary metabolites biosynthesis, transport and catabolism	Molecular Function: monooxygenase activity (GO:0004497);; Molecular Function: oxidoreductase activity, acting on paired donors, with incorporation or reduction of molecular oxygen (GO:0016705);; Molecular Function: metal ion binding (GO:0046872);;	--	--	[Q]	Secondary metabolites biosynthesis, transport and catabolism	Cytochrome P450	(S)-N-methylcoclaurine 3&apos;-hydroxylase isozyme 1 (Fragment) GN=CYP80B1 OS=Eschscholzia californica (California poppy) PE=2 SV=1	Q	Secondary metabolites biosynthesis, transport and catabolism	(S)-N-methylcoclaurine 3&apos;-hydroxylase isozyme 2 [Morus notabilis]
gene2200	LOC107431124	755	424	613	1371	1885	1758	7.06412	5.50432	5.4669	12.9492	20.8674	18.0044	1.26953e-07	1.57455	up	--	--	Molecular Function: transferase activity, transferring phosphorus-containing groups (GO:0016772);;	--	--	--	--	D-mannose binding lectin;; S-locus glycoprotein family;; Protein tyrosine kinase;; PAN-like domain;; Protein kinase domain;; Domain of unknown function (DUF3403)	G-type lectin S-receptor-like serine/threonine-protein kinase At4g27290 (Precursor) GN=At4g27290 OS=Arabidopsis thaliana (Mouse-ear cress) PE=3 SV=4	T	Signal transduction mechanisms	PREDICTED: G-type lectin S-receptor-like serine/threonine-protein kinase At4g27290-like isoform X2 [Glycine max]
gene22032	LOC107430661	2760	2281	2235	5662	4556	4480	37.0966	31.2828	33.364	76.0067	66.4611	66.9065	1.03247e-06	1.09936	up	--	--	Molecular Function: copper ion transmembrane transporter activity (GO:0005375);; Biological Process: embryo development ending in seed dormancy (GO:0009793);; Biological Process: copper ion transmembrane transport (GO:0035434);;	--	--	[A]	RNA processing and modification	--	Probable DEAD-box ATP-dependent RNA helicase 48 GN=RH48 OS=Arabidopsis thaliana (Mouse-ear cress) PE=3 SV=1	A	RNA processing and modification	PREDICTED: uncharacterized protein LOC103338705 [Prunus mume]
gene22067	LOC107430693	144	141	131	346	363	346	1.97923	1.97759	2.0016	4.76282	5.4195	5.29286	0.00443749	1.43024	up	--	--	--	--	--	[GC]	Carbohydrate transport and metabolism;; Energy production and conversion	UDP-glucoronosyl and UDP-glucosyl transferase	7-deoxyloganetic acid glucosyltransferase GN=UGT709C2 OS=Catharanthus roseus (Madagascar periwinkle) PE=1 SV=1	CG	Energy production and conversion;; Carbohydrate transport and metabolism	hypothetical protein PRUPE_ppa022102mg [Prunus persica]
gene22069	LOC107430691	120	86	93	392	343	331	5.58072	4.11014	4.81082	18.2982	17.4094	17.2073	0.000123721	1.92021	up	--	--	Molecular Function: transferase activity (GO:0016740);;	--	--	[GC]	Carbohydrate transport and metabolism;; Energy production and conversion	UDP-glucoronosyl and UDP-glucosyl transferase	7-deoxyloganetic acid glucosyltransferase GN=UGT709C2 OS=Catharanthus roseus (Madagascar periwinkle) PE=1 SV=1	CG	Energy production and conversion;; Carbohydrate transport and metabolism	PREDICTED: UDP-glycosyltransferase 85A4-like [Prunus mume]
gene22081	LOC107430730	18	8	4	51	54	42	0.224626	0.091567	0.042727	0.648514	0.746262	0.581076	0.00295442	2.40369	up	[E]	Amino acid transport and metabolism	Molecular Function: transporter activity (GO:0005215);; Biological Process: oligopeptide transport (GO:0006857);; Cellular Component: integral component of membrane (GO:0016021);;	K14638|0|vvi:100264798|K14638 solute carrier family 15 (peptide/histidine transporter), member 3/4 | (RefSeq) protein NRT1/ PTR FAMILY 8.1	--	[E]	Amino acid transport and metabolism	POT family;; Major Facilitator Superfamily	Protein NRT1/ PTR FAMILY 8.1 GN=F24B22.100 OS=Arabidopsis thaliana (Mouse-ear cress) PE=1 SV=1	E	Amino acid transport and metabolism	PREDICTED: protein NRT1/ PTR FAMILY 8.2-like [Vitis vinifera]
gene2217	LOC107431334	31	19	42	92	90	163	0.331001	0.219598	0.435762	1.00953	1.12826	1.84855	0.00429769	1.98759	up	[G]	Carbohydrate transport and metabolism	--	K01188|0|pmum:103326358|K01188 beta-glucosidase [EC:3.2.1.21] | (RefSeq) putative beta-glucosidase 41	Cyanoamino acid metabolism (ko00460);; Starch and sucrose metabolism (ko00500);; Phenylpropanoid biosynthesis (ko00940)	[G]	Carbohydrate transport and metabolism	Glycosyl hydrolase family 1	Putative beta-glucosidase 41 (Precursor) GN=BGLU41 OS=Arabidopsis thaliana (Mouse-ear cress) PE=3 SV=2	G	Carbohydrate transport and metabolism	PREDICTED: putative beta-glucosidase 41 isoform X1 [Prunus mume]
gene2219	LOC107431323	10254	11830	10783	29229	28140	28489	274.102	322.564	320.14	780.186	816.285	845.933	5.39388e-10	1.47021	up	--	--	--	--	--	--	--	--	--	S	Function unknown	hypothetical protein L484_021141 [Morus notabilis]
gene22192	LOC107430831	114839	134793	122296	371156	278002	275492	2360.52	2826.37	2792.01	7618.11	6201.21	6290.35	1.76075e-05	1.39374	up	--	--	--	--	--	--	--	Chlorophyll A-B binding protein	Chlorophyll a-b binding protein CP29.2, chloroplastic (Precursor) GN=LHCB4.2 OS=Arabidopsis thaliana (Mouse-ear cress) PE=1 SV=1	G	Carbohydrate transport and metabolism	chlorophyll A/B binding protein, putative [Ricinus communis]
gene22199	LOC107430840	1093	1309	1249	2148	2345	2460	12.4039	15.2969	15.9501	24.7344	27.4064	29.6159	5.6517e-05	1.01509	up	--	--	--	--	--	--	--	Starch binding domain	--	R	General function prediction only	PREDICTED: uncharacterized protein LOC103966354 [Pyrus x bretschneideri]
gene22291	LOC107430939	142	142	87	240	331	387	2.43368	2.49444	1.65776	4.11898	6.19039	7.39789	0.00497938	1.47366	up	--	--	--	--	--	--	--	--	--	S	Function unknown	PREDICTED: LOW QUALITY PROTEIN: uncharacterized protein LOC101229788, partial [Cucumis sativus]
gene2232	LOC107431716	177	87	125	793	479	492	1.77911	0.889062	1.39702	7.99746	5.2484	5.5142	6.96411e-07	2.26112	up	--	--	--	--	--	--	--	GRAS domain family	Chitin-inducible gibberellin-responsive protein 1 GN=P0006G05.102 OS=Oryza sativa subsp. japonica (Rice) PE=2 SV=1	K	Transcription	hypothetical protein PRUPE_ppa003323mg [Prunus persica]
gene22334	LOC107431006	186	196	183	458	497	487	1.72965	1.86139	1.89312	4.25769	5.02351	5.04234	0.00133742	1.43903	up	--	--	Molecular Function: binding (GO:0005488);;	K20474|0|mdm:103436781|K20474 RAD50-interacting protein 1 | (RefSeq) RINT1-like protein MAG2L	--	[UD]	Intracellular trafficking, secretion, and vesicular transport;; Cell cycle control, cell division, chromosome partitioning	RINT-1 / TIP-1 family	RINT1-like protein MAG2L {ECO:0000305} OS=Arabidopsis thaliana (Mouse-ear cress) PE=2 SV=1	DU	Cell cycle control, cell division, chromosome partitioning;; Intracellular trafficking, secretion, and vesicular transport	hypothetical protein L484_006352 [Morus notabilis]
gene22335	LOC107430969	19	21	6	79	91	103	0.10033	0.1145	0.032284	0.434235	0.547161	0.633457	0.000230381	2.68353	up	--	--	--	K11126|0|pmum:103330484|K11126 telomerase reverse transcriptase [EC:2.7.7.49] | (RefSeq) telomerase reverse transcriptase	--	[LB]	Replication, recombination and repair;; Chromatin structure and dynamics	Telomerase ribonucleoprotein complex - RNA binding domain;; Reverse transcriptase (RNA-dependent DNA polymerase)	Telomerase reverse transcriptase GN=TERT OS=Arabidopsis thaliana (Mouse-ear cress) PE=1 SV=1	BL	Chromatin structure and dynamics;; Replication, recombination and repair	PREDICTED: telomerase reverse transcriptase [Prunus mume]
gene22356	LOC107431012	44	47	22	328	167	142	0.525681	0.571914	0.280358	3.95245	2.18021	1.88897	0.00172437	2.58215	up	--	--	Molecular Function: transferase activity (GO:0016740);;	K19861|0|pmum:103336714|K19861 benzyl alcohol O-benzoyltransferase [EC:2.3.1.196 2.3.1.232] | (RefSeq) methanol O-anthraniloyltransferase-like	--	--	--	Transferase family;; ssDNA binding protein	Methanol O-anthraniloyltransferase GN=AMAT OS=Vitis labrusca (Concord grape) PE=1 SV=1	S	Function unknown	PREDICTED: methanol O-anthraniloyltransferase-like [Prunus mume]
gene22361	LOC107431010	11	55	2	998	471	495	0.13798	0.742164	0.029401	13.3426	6.86093	7.37594	9.0346e-08	4.95521	up	--	--	Molecular Function: transferase activity (GO:0016740);;	K19861|0|pmum:103336714|K19861 benzyl alcohol O-benzoyltransferase [EC:2.3.1.196 2.3.1.232] | (RefSeq) methanol O-anthraniloyltransferase-like	--	--	--	Transferase family	Methanol O-anthraniloyltransferase GN=AMAT OS=Vitis labrusca (Concord grape) PE=1 SV=1	S	Function unknown	PREDICTED: methanol O-anthraniloyltransferase-like [Prunus mume]
gene22375	LOC107431026	162	82	88	467	303	365	1.6381	0.849682	0.984648	4.74092	3.33492	4.11348	0.000146206	1.86455	up	--	--	--	--	--	[R]	General function prediction only	PPR repeat;; PPR repeat family;; Pentatricopeptide repeat domain;; PPR repeat	Pentatricopeptide repeat-containing protein At3g29230 GN=PCMP-E27 OS=Arabidopsis thaliana (Mouse-ear cress) PE=2 SV=1	R	General function prediction only	hypothetical protein L484_025716 [Morus notabilis]
gene22480	LOC107431135	14	17	14	68	81	61	0.222484	0.270533	0.248721	1.09466	1.41479	1.09857	0.00219039	2.30853	up	--	--	--	--	--	[R]	General function prediction only	PPR repeat;; PPR repeat family;; PPR repeat;; Pentatricopeptide repeat domain;; Tetratricopeptide repeat	Pentatricopeptide repeat-containing protein At4g02750 GN=PCMP-H24 OS=Arabidopsis thaliana (Mouse-ear cress) PE=3 SV=1	R	General function prediction only	hypothetical protein PRUPE_ppa025358mg [Prunus persica]
gene22574	LOC107431238	32	19	33	117	80	101	0.808413	0.478786	0.941678	3.02981	2.24462	2.90567	0.00657919	1.90305	up	--	--	--	--	--	[R]	General function prediction only	Leucine Rich repeats (2 copies);; Leucine rich repeat;; Leucine Rich repeat;; Leucine rich repeat N-terminal domain;; Leucine Rich Repeat	Receptor-like protein 12 (Precursor) GN=RLP12 OS=Arabidopsis thaliana (Mouse-ear cress) PE=2 SV=2	R	General function prediction only	Receptor-like protein 12 [Morus notabilis]
gene22590	LOC107431286	2139	996	900	5505	4102	3886	22.7313	10.7905	10.6182	58.416	47.3054	45.8721	5.20977e-09	1.83723	up	--	--	--	K13424|0|pmum:103342913|K13424 WRKY transcription factor 33 | (RefSeq) probable WRKY transcription factor 33	Plant-pathogen interaction (ko04626)	--	--	WRKY DNA -binding domain	Probable WRKY transcription factor 33 GN=WRKY33 OS=Arabidopsis thaliana (Mouse-ear cress) PE=1 SV=2	K	Transcription	putative WRKY transcription factor 33 [Morus notabilis]
gene22714	LOC107431392	90	87	58	291	244	259	1.72124	1.69052	1.22437	5.55161	5.06764	5.5092	0.000771577	1.85033	up	[TZDR]	Signal transduction mechanisms;; Cytoskeleton;; Cell cycle control, cell division, chromosome partitioning;; General function prediction only	Molecular Function: calcium ion binding (GO:0005509);;	--	--	[T]	Signal transduction mechanisms	EF hand;; EF-hand domain;; EF-hand domain pair;; EF hand;; EF-hand domain pair;; Secreted protein acidic and rich in cysteine Ca binding region	Calcium-binding allergen Bet v 3 GN=BETVIII OS=Betula pendula (European white birch) PE=1 SV=1	T	Signal transduction mechanisms	calcium binding protein/cast, putative [Ricinus communis]
gene2276	LOC107431891	119	108	121	242	426	315	1.61556	1.45417	1.80641	3.24885	6.15074	4.81953	0.00199245	1.58641	up	[I]	Lipid transport and metabolism	Molecular Function: 1-acylglycerol-3-phosphate O-acyltransferase activity (GO:0003841);; Biological Process: phospholipid biosynthetic process (GO:0008654);; Cellular Component: membrane (GO:0016020);;	--	--	[I]	Lipid transport and metabolism	Acyltransferase	1-acyl-sn-glycerol-3-phosphate acyltransferase OS=Cocos nucifera (Coconut palm) PE=1 SV=1	I	Lipid transport and metabolism	hypothetical protein JCGZ_00879 [Jatropha curcas]
gene2277	LOC107431807	447	245	315	898	658	752	4.91839	2.70085	3.86497	9.7852	7.78893	9.09458	0.000499115	1.28282	up	--	--	--	--	--	--	--	F-box domain	--	R	General function prediction only	F-box/LRR-repeat protein [Morus notabilis]
gene22770	LOC107431453	611	605	558	1433	1697	1650	16.0912	16.2416	16.3138	37.7122	48.5441	48.3022	4.54399e-08	1.51998	up	--	--	--	--	--	--	--	Protein of unknown function (DUF581)	--	S	Function unknown	hypothetical protein L484_008024 [Morus notabilis]
gene22780	LOC107431474	11192	11384	11035	25114	23528	22066	238.773	243.371	261.533	534.728	544.792	523.221	1.41106e-06	1.1566	up	[P]	Inorganic ion transport and metabolism	--	--	--	[P]	Inorganic ion transport and metabolism	Rhodanese-like domain	Rhodanese-like domain-containing protein 15, chloroplastic (Precursor) OS=Arabidopsis thaliana (Mouse-ear cress) PE=2 SV=1	P	Inorganic ion transport and metabolism	hypothetical protein PRUPE_ppa012088mg [Prunus persica]
gene22795	LOC107431489	7773	9537	9660	22598	19190	19533	167.964	210.124	231.621	487.066	449.538	468.505	6.16719e-08	1.26387	up	[O]	Posttranslational modification, protein turnover, chaperones	Molecular Function: ubiquitin-protein transferase activity (GO:0004842);; Biological Process: protein ubiquitination (GO:0016567);; Biological Process: DNA endoreduplication (GO:0042023);; Biological Process: proteasome-mediated ubiquitin-dependent protein catabolic process (GO:0043161);; Biological Process: proteasome assembly (GO:0043248);; Biological Process: regulation of transport (GO:005104…	--	--	[O]	Posttranslational modification, protein turnover, chaperones	Ubiquitin-conjugating enzyme;; RWD domain	Ubiquitin-conjugating enzyme E2 28 GN=F22C12.2 OS=Arabidopsis thaliana (Mouse-ear cress) PE=2 SV=1	O	Posttranslational modification, protein turnover, chaperones	ubiquitin-conjugating enzyme E2, putative [Ricinus communis]
gene22819	LOC107431507	1348	841	1332	2554	2632	2540	13.8079	8.92483	15.1597	26.1228	29.2528	28.8986	5.24996e-07	1.21483	up	--	--	Biological Process: polysaccharide catabolic process (GO:0000272);; Molecular Function: beta-amylase activity (GO:0016161);; Molecular Function: cation binding (GO:0043169);;	--	--	--	--	Glycosyl hydrolase family 14	Inactive beta-amylase 9 GN=T1A4.50 OS=Arabidopsis thaliana (Mouse-ear cress) PE=2 SV=1	R	General function prediction only	hypothetical protein PRUPE_ppa004116mg [Prunus persica]
gene22825	LOC107431513	34	43	43	146	120	119	0.809956	1.10951	1.25735	3.65313	3.27393	3.46302	0.00793854	1.75955	up	[O]	Posttranslational modification, protein turnover, chaperones	Molecular Function: ATP binding (GO:0005524);; Cellular Component: mitochondrion (GO:0005739);; Biological Process: protein folding (GO:0006457);; Biological Process: response to stress (GO:0006950);;	K04078|5.65726e-36|pmum:103339175|K04078 chaperonin GroES | (RefSeq) 10 kDa chaperonin-like	--	[O]	Posttranslational modification, protein turnover, chaperones	Chaperonin 10 Kd subunit	10 kDa chaperonin GN=CPN10 OS=Arabidopsis thaliana (Mouse-ear cress) PE=3 SV=1	O	Posttranslational modification, protein turnover, chaperones	PREDICTED: 10 kDa chaperonin-like [Elaeis guineensis]
gene22861	LOC107431549	5580	3014	4584	12946	16377	12362	91.1617	50.221	83.179	211.2	290.355	224.343	3.11069e-11	1.74666	up	--	--	--	--	--	--	--	VQ motif	--	S	Function unknown	hypothetical protein VITISV_034276 [Vitis vinifera]
gene22882	LOC107431593	14	73	22	185	126	161	0.113584	0.609694	0.193352	1.52272	1.13213	1.47981	0.000510345	2.20735	up	--	--	Molecular Function: RNA binding (GO:0003723);; Molecular Function: RNA-directed DNA polymerase activity (GO:0003964);; Biological Process: RNA-dependent DNA biosynthetic process (GO:0006278);; Biological Process: mRNA processing (GO:0006397);;	--	--	[R]	General function prediction only	Type II intron maturase;; Reverse transcriptase (RNA-dependent DNA polymerase)	Maturase K {ECO:0000255|HAMAP-Rule:MF_01390} OS=Amaranthus greggii (Gregg&apos;s amaranth) PE=3 SV=1	R	General function prediction only	PREDICTED: uncharacterized protein LOC103448365 isoform X1 [Malus domestica]
gene22890	LOC107431610	14	19	23	112	217	192	0.334246	0.443267	0.590612	2.67347	5.63906	5.11743	3.57492e-07	3.30081	up	--	--	--	--	--	--	--	F-box domain	Probable F-box protein At5g04010 GN=NSFBx OS=Arabidopsis thaliana (Mouse-ear cress) PE=2 SV=1	R	General function prediction only	hypothetical protein L484_015511 [Morus notabilis]
gene22912	LOC107431633	3	3	9	78	59	56	0.04135	0.035893	0.136955	1.18807	0.969038	1.03341	3.13317e-06	3.73236	up	[P]	Inorganic ion transport and metabolism	--	K01674|7.87393e-143|pper:PRUPE_ppa009714mg|K01674 carbonic anhydrase [EC:4.2.1.1] | (RefSeq) hypothetical protein	Nitrogen metabolism (ko00910)	[R]	General function prediction only	Eukaryotic-type carbonic anhydrase	Alpha carbonic anhydrase 4 (Precursor) GN=ACA4 OS=Arabidopsis thaliana (Mouse-ear cress) PE=3 SV=1	R	General function prediction only	hypothetical protein PRUPE_ppa009714mg [Prunus persica]
gene22916	LOC107431591	713	707	682	1725	2278	1989	3.35243	2.72896	3.02622	6.36615	8.37375	7.68699	6.09618e-10	1.60019	up	[C]	Energy production and conversion	Molecular Function: glycerol-3-phosphate dehydrogenase [NAD+] activity (GO:0004367);; Biological Process: carbohydrate metabolic process (GO:0005975);; Cellular Component: glycerol-3-phosphate dehydrogenase complex (GO:0009331);; Biological Process: glycerol-3-phosphate catabolic process (GO:0046168);; Molecular Function: glycerol-3-phosphate dehydrogenase [NAD(P)+] activity (GO:0047952);; Molecu…	K00006|0|pmum:103342427|K00006 glycerol-3-phosphate dehydrogenase (NAD+) [EC:1.1.1.8] | (RefSeq) glycerol-3-phosphate dehydrogenase [NAD(+)] GPDHC1, cytosolic	Glycerophospholipid metabolism (ko00564)	[C]	Energy production and conversion	NAD-dependent glycerol-3-phosphate dehydrogenase C-terminus;; NAD-dependent glycerol-3-phosphate dehydrogenase N-terminus	Glycerol-3-phosphate dehydrogenase [NAD(+)] GPDHC1, cytosolic GN=GPDHC1 OS=Arabidopsis thaliana (Mouse-ear cress) PE=2 SV=1	C	Energy production and conversion	PREDICTED: glycerol-3-phosphate dehydrogenase [NAD(+)] GPDHC1, cytosolic [Prunus mume]
gene23000	LOC107431707	62	36	45	201	115	122	0.997045	0.583658	0.813388	3.26411	2.03239	2.19577	0.00851196	1.69478	up	--	--	--	--	--	--	--	F-box domain	--	R	General function prediction only	hypothetical protein L484_025621 [Morus notabilis]
gene23001	LOC107431685	202	206	153	494	441	470	2.10294	2.18516	1.77328	5.14371	4.98934	5.44435	0.00186007	1.41612	up	--	--	--	--	--	[R]	General function prediction only	PPR repeat;; PPR repeat family;; Pentatricopeptide repeat domain;; PPR repeat;; DYW family of nucleic acid deaminases;; Tetratricopeptide repeat;; Tetratricopeptide repeat	Pentatricopeptide repeat-containing protein At2g29760, chloroplastic (Precursor) GN=PCMP-H33 OS=Arabidopsis thaliana (Mouse-ear cress) PE=2 SV=1	R	General function prediction only	hypothetical protein PRUPE_ppa024598mg [Prunus persica]
gene23004	LOC107431736	368	372	355	1268	1680	1566	2.41285	2.49183	2.58747	8.31412	11.9704	11.4221	1.12391e-13	2.13335	up	--	--	--	--	--	[R]	General function prediction only	PPR repeat;; PPR repeat family;; Pentatricopeptide repeat domain;; PPR repeat;; Tetratricopeptide repeat;; Tetratricopeptide repeat	Pentatricopeptide repeat-containing protein At1g31430 GN=PCMP-E55 OS=Arabidopsis thaliana (Mouse-ear cress) PE=2 SV=1	R	General function prediction only	PREDICTED: pentatricopeptide repeat-containing protein At1g31430 [Vitis vinifera]
gene23038	LOC107431802	645	503	527	1458	946	957	12.89	10.4469	11.6763	28.9632	20.3802	21.0787	0.00063391	1.08533	up	--	--	--	--	--	[S]	Function unknown	SNARE associated Golgi protein	--	S	Function unknown	hypothetical protein JCGZ_23065 [Jatropha curcas]
gene23039	LOC107431801	228	352	302	1004	792	658	2.03899	3.21578	3.00249	8.97947	7.69224	6.54618	1.40092e-05	1.55195	up	--	--	--	--	--	[R]	General function prediction only	PPR repeat family;; PPR repeat;; Pentatricopeptide repeat domain;; PPR repeat;; DYW family of nucleic acid deaminases	Pentatricopeptide repeat-containing protein DOT4, chloroplastic {ECO:0000305} (Precursor) GN=At4g18750 OS=Arabidopsis thaliana (Mouse-ear cress) PE=2 SV=1	R	General function prediction only	PREDICTED: pentatricopeptide repeat-containing protein At4g18750, chloroplastic-like [Prunus mume]
gene23060	LOC107431752	82	92	63	278	171	189	1.23704	1.39953	0.760505	4.28622	3.10695	2.93993	0.00991144	1.51437	up	[O]	Posttranslational modification, protein turnover, chaperones	--	--	--	[O]	Posttranslational modification, protein turnover, chaperones	FKBP-type peptidyl-prolyl cis-trans isomerase	Peptidyl-prolyl cis-trans isomerase FKBP19, chloroplastic (Precursor) GN=T22N19.60 OS=Arabidopsis thaliana (Mouse-ear cress) PE=1 SV=1	O	Posttranslational modification, protein turnover, chaperones	PREDICTED: peptidyl-prolyl cis-trans isomerase FKBP19, chloroplastic isoform X1 [Nelumbo nucifera]
gene23086	LOC107431805	16	8	26	78	83	92	0.188558	0.09697	0.347963	0.964943	1.11143	1.27192	0.00086338	2.4057	up	--	--	--	--	--	--	--	PRONE (Plant-specific Rop nucleotide exchanger)	Rho guanine nucleotide exchange factor 8 GN=ROPGEF8 OS=Arabidopsis thaliana (Mouse-ear cress) PE=1 SV=1	T	Signal transduction mechanisms	Rho guanine nucleotide exchange factor 8 [Morus notabilis]
gene23107	LOC107431866	175	112	58	472	403	392	4.40476	2.85425	1.6129	11.8568	11.0037	10.9574	3.32723e-05	1.98117	up	--	--	--	--	--	--	--	DVL family	--	S	Function unknown	PREDICTED: uncharacterized protein LOC102626192 [Citrus sinensis]
gene23115	LOC107431855	179	350	174	624	656	696	3.90353	5.47289	2.82448	8.69122	9.94106	10.6108	6.44109e-05	1.58611	up	--	--	--	--	--	[P]	Inorganic ion transport and metabolism	Heavy-metal-associated domain	Copper transport protein ATX1 GN=ATX1 OS=Arabidopsis thaliana (Mouse-ear cress) PE=1 SV=1	P	Inorganic ion transport and metabolism	chloroplast-targeted copper chaperone, putative [Ricinus communis]
gene23121	LOC107431825	22	25	33	88	105	83	0.228233	0.256243	0.380459	0.903977	1.18373	0.957275	0.00886748	1.86123	up	[P]	Inorganic ion transport and metabolism	--	K17471|0|tcc:TCM_037915|K17471 sulfate transporter 3 | (RefSeq) Sulfate transporter 3,5 isoform 1	--	[P]	Inorganic ion transport and metabolism	Sulfate transporter family;; Sulfate transporter N-terminal domain with GLY motif;; STAS domain	Probable sulfate transporter 3.5 GN=SULTR3;5 OS=Arabidopsis thaliana (Mouse-ear cress) PE=2 SV=1	P	Inorganic ion transport and metabolism	putative sulfate transporter 3.5 [Morus notabilis]
gene23128	LOC107431864	539	653	674	3630	2339	2312	14.5124	17.9339	20.163	97.6915	68.4106	69.2026	7.11402e-09	2.22274	up	[K]	Transcription	--	K03627|3.12769e-82|vvi:100249249|K03627 putative transcription factor | (RefSeq) multiprotein-bridging factor 1c	--	[K]	Transcription	Multiprotein bridging factor 1;; Helix-turn-helix	Multiprotein-bridging factor 1c GN=MBF1C OS=Arabidopsis thaliana (Mouse-ear cress) PE=1 SV=1	K	Transcription	PREDICTED: multiprotein-bridging factor 1c [Vitis vinifera]
gene23144	LOC107431837	888	817	860	3871	4500	4368	12.5118	11.741	13.4617	54.4996	68.8661	68.4126	5.03982e-27	2.39955	up	--	--	Molecular Function: DNA binding (GO:0003677);; Biological Process: cellular metabolic process (GO:0044237);;	K09419|1.52277e-126|fve:101304412|K09419 heat shock transcription factor, other eukaryote | (RefSeq) heat stress transcription factor C-1	--	[K]	Transcription	HSF-type DNA-binding	Heat stress transcription factor C-1 GN=MOB24.9 OS=Arabidopsis thaliana (Mouse-ear cress) PE=2 SV=1	K	Transcription	PREDICTED: heat stress transcription factor C-1-like [Fragaria vesca subsp. vesca]
gene23147	LOC107431923	78	2	15	210	196	152	2.02473	0.029457	0.397503	7.34213	7.07268	5.31014	1.63871e-05	2.66467	up	[R]	General function prediction only	Cellular Component: cytosol (GO:0005829);;	--	--	[R]	General function prediction only	Ankyrin repeat;; Ankyrin repeats (many copies);; Ankyrin repeats (3 copies);; Ankyrin repeats (many copies);; Ankyrin repeat	Ankyrin repeat domain-containing protein 2 GN=F15J1.20 OS=Arabidopsis thaliana (Mouse-ear cress) PE=1 SV=2	R	General function prediction only	PREDICTED: tankyrase-2-like [Fragaria vesca subsp. vesca]
gene23148	LOC107431920	38	5	22	122	107	75	0.604995	0.065469	0.372923	1.93233	1.83757	1.31296	0.000971549	2.3079	up	--	--	--	--	--	[R]	General function prediction only	C2H2-type zinc finger;; Zinc finger, C2H2 type	Zinc finger protein ZAT5 GN=ZAT5 OS=Arabidopsis thaliana (Mouse-ear cress) PE=2 SV=1	K	Transcription	PREDICTED: zinc finger protein ZAT5 [Vitis vinifera]
gene23149	LOC107431962	34169	23555	22372	75443	50670	50559	624.048	438.84	453.807	1375.88	1004.27	1025.73	0.000103616	1.22719	up	[G]	Carbohydrate transport and metabolism	Molecular Function: transporter activity (GO:0005215);; Biological Process: transport (GO:0006810);; Cellular Component: integral component of membrane (GO:0016021);;	K09873|2.17896e-140|tcc:TCM_022298|K09873 aquaporin TIP | (RefSeq) Aquaporin TIP1,6	--	[G]	Carbohydrate transport and metabolism	Major intrinsic protein	Aquaporin TIP1-1, N-terminally processed GN=T1J8.1 OS=Arabidopsis thaliana (Mouse-ear cress) PE=1 SV=1	G	Carbohydrate transport and metabolism	tonoplast intrinsic protein [Gossypium hirsutum]
gene23159	LOC107431966	1797	746	661	2394	2566	2469	18.5776	7.86396	7.5872	24.7048	28.7781	28.3527	7.45153e-05	1.31826	up	--	--	Cellular Component: integral component of membrane (GO:0016021);; Biological Process: transmembrane transport (GO:0055085);;	--	--	--	--	Nodulin-like;; Major Facilitator Superfamily	--	R	General function prediction only	PREDICTED: uncharacterized protein LOC100248651 [Vitis vinifera]
gene23163	LOC107431870	647	525	394	1230	1205	1072	6.845	5.98989	4.76914	14.1551	15.1642	13.568	5.6517e-05	1.25719	up	--	--	Biological Process: nuclear-transcribed mRNA catabolic process (GO:0000956);; Biological Process: response to high light intensity (GO:0009644);; Molecular Function: amino acid binding (GO:0016597);; Biological Process: response to hydrogen peroxide (GO:0042542);;	--	--	--	--	ACT domain;; ACT domain	ACT domain-containing protein ACR10 {ECO:0000305} OS=Arabidopsis thaliana (Mouse-ear cress) PE=2 SV=1	S	Function unknown	PREDICTED: uncharacterized protein LOC103339815 [Prunus mume]
gene23164	LOC107431902	1302	1241	1118	2645	2340	2298	48.7083	47.3426	46.4503	98.7934	95.0128	95.4939	1.40431e-05	1.07869	up	--	--	--	--	--	--	--	--	--	S	Function unknown	Frizzled-6 [Gossypium arboreum]
gene23190	LOC107431910	654	139	53	2357	2237	2070	22.8471	4.92814	2.02545	82.3196	84.9124	80.4197	5.0131e-31	3.10097	up	--	--	Biological Process: isopentenyl diphosphate biosynthetic process, methylerythritol 4-phosphate pathway (GO:0019288);;	--	--	--	--	--	--	S	Function unknown	hypothetical protein PRUPE_ppa013859mg [Prunus persica]
gene23270	LOC107432019	197	73	69	310	322	372	2.56191	0.965664	0.985633	4.02503	4.54214	5.37594	0.00116351	1.67439	up	--	--	Molecular Function: transferase activity, transferring glycosyl groups (GO:0016757);;	K13496|0|gmx:100777956|K13496 UDP-glucosyl transferase 73C [EC:2.4.1.-] | (RefSeq) UDP-glycosyltransferase 73C3-like	--	[GC]	Carbohydrate transport and metabolism;; Energy production and conversion	UDP-glucoronosyl and UDP-glucosyl transferase	UDP-glycosyltransferase 73C3 GN=UGT73C3 OS=Arabidopsis thaliana (Mouse-ear cress) PE=2 SV=1	CG	Energy production and conversion;; Carbohydrate transport and metabolism	hypothetical protein VITISV_041695 [Vitis vinifera]
gene2328	LOC107432484	14466	16307	15181	55052	49539	48362	385.333	443.091	449.115	1464.31	1432.01	1430.99	1.33918e-13	1.81777	up	[J]	Translation, ribosomal structure and biogenesis	Molecular Function: translation initiation factor activity (GO:0003743);; Biological Process: translational initiation (GO:0006413);;	K03113|1.13454e-74|pvu:PHAVU_011G139000g|K03113 translation initiation factor 1 | (RefSeq) hypothetical protein	RNA transport (ko03013)	[J]	Translation, ribosomal structure and biogenesis	Translation initiation factor SUI1	Protein translation factor SUI1 homolog OS=Salix bakko (Japanese willow) PE=3 SV=1	J	Translation, ribosomal structure and biogenesis	hypothetical protein PHAVU_011G139000g [Phaseolus vulgaris]
gene23302	LOC107432048	241	206	197	515	824	769	3.14352	2.74231	2.8422	6.7102	11.6594	11.1375	6.89825e-06	1.8063	up	--	--	--	--	--	--	--	Late embryogenesis abundant protein	Embryonic protein DC-8 OS=Daucus carota (Wild carrot) PE=3 SV=1	S	Function unknown	PREDICTED: LOW QUALITY PROTEIN: embryonic protein DC-8-like [Cucumis sativus]
gene23311	LOC107432001	950	1185	1099	2316	1884	1958	8.61211	10.8814	10.9738	21.3318	19.1201	20.4031	9.65895e-05	1.00971	up	[F]	Nucleotide transport and metabolism	Molecular Function: binding (GO:0005488);; Biological Process: nucleobase-containing compound metabolic process (GO:0006139);; Molecular Function: transferase activity (GO:0016740);; Biological Process: cellular biosynthetic process (GO:0044249);; Biological Process: small molecule metabolic process (GO:0044281);; Biological Process: organonitrogen compound biosynthetic process (GO:1901566);;	--	--	--	--	Myb/SANT-like DNA-binding domain;; Amino acid kinase family;; Alcohol dehydrogenase transcription factor Myb/SANT-like;; Myb/SANT-like DNA-binding domain	Trihelix transcription factor ASIL2 {ECO:0000305} OS=Arabidopsis thaliana (Mouse-ear cress) PE=2 SV=1	R	General function prediction only	hypothetical protein PRUPE_ppa004154mg [Prunus persica]
gene23315	LOC107432031	208	325	311	892	681	527	2.68415	4.27108	4.45005	11.4991	9.52854	7.55239	0.000261456	1.38595	up	[Q]	Secondary metabolites biosynthesis, transport and catabolism	Molecular Function: iron ion binding (GO:0005506);; Molecular Function: electron carrier activity (GO:0009055);; Molecular Function: heme binding (GO:0020037);; Molecular Function: flavonoid 3',5'-hydroxylase activity (GO:0033772);; Biological Process: oxidation-reduction process (GO:0055114);;	K20618|0|vvi:100249522|K20618 cytochrome P450 family 76 subfamily A | (RefSeq) cytochrome P450 76A1	--	[Q]	Secondary metabolites biosynthesis, transport and catabolism	Cytochrome P450	Cytochrome P450 76A2 GN=CYP76A2 OS=Solanum melongena (Eggplant) PE=2 SV=1	Q	Secondary metabolites biosynthesis, transport and catabolism	PREDICTED: cytochrome P450 76A1 [Vitis vinifera]
gene23326	LOC107432012	674	661	630	2674	3455	3396	14.0612	14.069	14.5926	55.7334	78.2559	78.731	6.84828e-20	2.368	up	--	--	Cellular Component: vacuole (GO:0005773);; Cellular Component: plasma membrane (GO:0005886);; Cellular Component: chloroplast thylakoid membrane (GO:0009535);;	--	--	--	--	PLAT/LH2 domain;; Embryo-specific protein 3, (ATS3)	--	R	General function prediction only	PREDICTED: uncharacterized protein LOC100854560 [Vitis vinifera]
gene23386	LOC107432130	5	37	18	154	112	123	0.121754	1.11822	0.598257	4.63538	3.64926	4.13035	3.39787e-05	2.77632	up	--	--	--	--	--	--	--	--	--	S	Function unknown	PREDICTED: uncharacterized protein LOC103339746 [Prunus mume]
gene2342	LOC107432660	1300	1361	1268	2846	2353	2637	26.9411	29.1219	29.9108	63.1081	56.3696	64.6569	9.27252e-06	1.0807	up	[R]	General function prediction only	Biological Process: ubiquinone biosynthetic process (GO:0006744);; Biological Process: myo-inositol hexakisphosphate biosynthetic process (GO:0010264);; Molecular Function: pyridoxal phosphate binding (GO:0030170);;	K06997|3.10309e-155|pmum:103326414|K06997 PLP dependent protein | (RefSeq) proline synthase co-transcribed bacterial homolog protein	--	[R]	General function prediction only	Alanine racemase, N-terminal domain	--	R	General function prediction only	PREDICTED: proline synthase co-transcribed bacterial homolog protein [Prunus mume]
gene23453	LOC107432165	41	36	38	121	131	138	0.924486	0.823458	0.957936	2.74339	3.24806	3.49371	0.00528341	1.84999	up	--	--	--	--	--	[T]	Signal transduction mechanisms	NB-ARC domain	Disease resistance protein RGA2 GN=RGA2 OS=Solanum bulbocastanum (Wild potato) PE=1 SV=1	T	Signal transduction mechanisms	PREDICTED: putative disease resistance protein RGA3 [Malus domestica]
gene23454	LOC107432212	457	272	263	693	662	750	4.51481	2.67932	3.11236	6.60346	7.09675	7.61207	0.0022651	1.18212	up	[G]	Carbohydrate transport and metabolism	--	K01188|0|pmum:103330636|K01188 beta-glucosidase [EC:3.2.1.21] | (RefSeq) beta-glucosidase 11-like	Cyanoamino acid metabolism (ko00460);; Starch and sucrose metabolism (ko00500);; Phenylpropanoid biosynthesis (ko00940)	[G]	Carbohydrate transport and metabolism	Glycosyl hydrolase family 1	Beta-glucosidase 11 (Precursor) GN=BGLU11 OS=Arabidopsis thaliana (Mouse-ear cress) PE=2 SV=2	G	Carbohydrate transport and metabolism	PREDICTED: beta-glucosidase 11-like [Prunus mume]
gene23491	LOC107432259	24	30	24	511	554	462	0.526069	0.653471	0.575121	11.1882	13.1986	11.2479	5.17308e-19	4.37739	up	--	--	--	--	--	--	--	Late embryogenesis abundant protein	Protein YLS9 GN=F11F19.11 OS=Arabidopsis thaliana (Mouse-ear cress) PE=2 SV=1	S	Function unknown	Putative syntaxin-24 [Glycine soja]
gene23495	LOC107432241	249	280	277	663	591	589	3.99883	4.59544	4.94013	10.6475	10.3296	10.5345	0.00161281	1.27466	up	--	--	--	--	--	--	--	--	--	S	Function unknown	PREDICTED: uncharacterized protein LOC100259609 [Vitis vinifera]
gene23503	LOC107432265	587	563	447	1340	1094	1129	12.2087	12.1056	10.3287	28.4441	25.335	26.938	5.49522e-05	1.24656	up	--	--	Biological Process: cellular macromolecule biosynthetic process (GO:0034645);; Biological Process: nucleobase-containing compound biosynthetic process (GO:0034654);; Biological Process: single-organism cellular process (GO:0044763);; Biological Process: regulation of cellular process (GO:0050794);; Biological Process: nucleic acid metabolic process (GO:0090304);;	--	--	--	--	--	--	S	Function unknown	hypothetical protein L484_018844 [Morus notabilis]
gene23529	LOC107432286	1290	1484	1318	2584	2573	2640	24.6649	29.7001	28.3113	56.3161	58.9947	61.5749	3.48801e-05	1.01654	up	[R]	General function prediction only	Molecular Function: nucleotide binding (GO:0000166);; Molecular Function: nucleic acid binding (GO:0003676);;	K12900|2.01523e-58|pper:PRUPE_ppa016103mg|K12900 FUS-interacting serine-arginine-rich protein 1 | (RefSeq) hypothetical protein	Spliceosome (ko03040)	[R]	General function prediction only	RNA recognition motif. (a.k.a. RRM, RBD, or RNP domain);; RNA recognition motif (a.k.a. RRM, RBD, or RNP domain);; RNA recognition motif. (a.k.a. RRM, RBD, or RNP domain)	Serine/arginine-rich SC35-like splicing factor SCL30A GN=SCL30A OS=Arabidopsis thaliana (Mouse-ear cress) PE=1 SV=1	A	RNA processing and modification	hypothetical protein JCGZ_03043 [Jatropha curcas]
gene23547	LOC107432306	852	591	622	1663	1590	1526	9.50388	6.69107	7.6602	18.6013	19.3061	18.9559	3.05302e-06	1.29963	up	[E]	Amino acid transport and metabolism	Cellular Component: integral component of membrane (GO:0016021);;	K14209|0|pxb:103968072|K14209 solute carrier family 36 (proton-coupled amino acid transporter) | (RefSeq) amino acid transporter ANT1	--	[E]	Amino acid transport and metabolism	Transmembrane amino acid transporter protein	Lysine histidine transporter-like 3 GN=At1g61270 OS=Arabidopsis thaliana (Mouse-ear cress) PE=3 SV=2	E	Amino acid transport and metabolism	hypothetical protein L484_012422 [Morus notabilis]
gene2360	LOC107432807	411	378	419	1293	986	1028	8.131	7.62445	9.20741	25.5653	21.1777	22.5941	1.21366e-06	1.53247	up	--	--	Molecular Function: DNA binding (GO:0003677);; Molecular Function: transcription factor activity, sequence-specific DNA binding (GO:0003700);; Cellular Component: nucleus (GO:0005634);; Biological Process: regulation of transcription, DNA-templated (GO:0006355);; Biological Process: response to oxygen-containing compound (GO:1901700);;	K09286|4.86843e-55|pop:POPTR_0001s36610g|K09286 EREBP-like factor | (RefSeq) POPTRDRAFT_707534; Ethylene responsive element binding factor 3 family protein	--	--	--	AP2 domain	Ethylene-responsive transcription factor 7 GN=MQC12.5 OS=Arabidopsis thaliana (Mouse-ear cress) PE=1 SV=1	K	Transcription	Ethylene-responsive transcription factor 3 [Morus notabilis]
gene23600	LOC107432355	25	25	45	124	246	233	0.280459	0.239956	0.559735	1.41768	2.91219	2.59908	3.0597e-05	2.74361	up	--	--	Biological Process: multicellular organism development (GO:0007275);; Biological Process: anatomical structure development (GO:0048856);;	K08064|2.65922e-93|tcc:TCM_024732|K08064 nuclear transcription factor Y, alpha | (RefSeq) Nuclear factor Y, putative	--	[K]	Transcription	CCAAT-binding transcription factor (CBF-B/NF-YA) subunit B	Nuclear transcription factor Y subunit A-1 GN=T24H18_10 OS=Arabidopsis thaliana (Mouse-ear cress) PE=2 SV=1	K	Transcription	Nuclear transcription factor Y subunit A-9 [Morus notabilis]
gene23601	LOC107432391	824	546	483	1240	1233	1212	9.98955	6.74578	6.50286	15.014	16.2259	16.322	0.000414674	1.08719	up	[F]	Nucleotide transport and metabolism	Molecular Function: guanylate kinase activity (GO:0004385);; Biological Process: purine nucleotide metabolic process (GO:0006163);; Biological Process: phosphorylation (GO:0016310);;	K00942|0|mdm:103449726|K00942 guanylate kinase [EC:2.7.4.8] | (RefSeq) guanylate kinase 2	Purine metabolism (ko00230)	[F]	Nucleotide transport and metabolism	Guanylate kinase	Guanylate kinase 2 GN=T8H10.150 OS=Arabidopsis thaliana (Mouse-ear cress) PE=2 SV=1	F	Nucleotide transport and metabolism	PREDICTED: 55 kDa erythrocyte membrane protein [Malus domestica]
gene23602	LOC107432367	1103	870	795	1918	3203	2703	15.5867	12.5435	12.454	27.0581	49.1123	41.4509	0.000105604	1.59643	up	--	--	--	--	--	--	--	Remorin, C-terminal region	--	S	Function unknown	PREDICTED: remorin-like [Fragaria vesca subsp. vesca]
gene23609	LOC107432357	587	532	564	1152	1063	1165	14.3056	13.233	15.2694	28.0734	28.1423	31.5853	0.000528009	1.09131	up	[R]	General function prediction only	Molecular Function: GTPase activity (GO:0003924);; Molecular Function: GTP binding (GO:0005525);; Biological Process: obsolete GTP catabolic process (GO:0006184);;	K06949|2.01597e-94|fve:101305720|K06949 ribosome biogenesis GTPase / thiamine phosphate phosphatase [EC:3.6.1.- 3.1.3.100] | (RefSeq) uncharacterized LOC101305720	--	--	--	--	--	R	General function prediction only	Putative ribosome biogenesis GTPase RsgA [Morus notabilis]
gene23619	LOC107432383	362	359	402	1008	832	843	3.90298	3.9457	4.81661	10.8537	9.73728	10.1021	0.000102446	1.33546	up	--	--	Biological Process: fatty acid biosynthetic process (GO:0006633);; Cellular Component: membrane (GO:0016020);; Molecular Function: transferase activity, transferring acyl groups other than amino-acyl groups (GO:0016747);;	K15397|0|cit:102609752|K15397 3-ketoacyl-CoA synthase [EC:2.3.1.199] | (RefSeq) 3-ketoacyl-CoA synthase 11	Fatty acid elongation (ko00062)	--	--	FAE1/Type III polyketide synthase-like protein;; 3-Oxoacyl-[acyl-carrier-protein (ACP)] synthase III C terminal;; Chalcone and stilbene synthases, C-terminal domain;; Chalcone and stilbene synthases, N-terminal domain	3-ketoacyl-CoA synthase 11 GN=KCS11 OS=Arabidopsis thaliana (Mouse-ear cress) PE=2 SV=1	I	Lipid transport and metabolism	hypothetical protein CISIN_1g008975mg [Citrus sinensis]
gene23625	LOC107432392	364	408	424	1060	775	719	11.2739	12.9131	14.6011	32.8175	26.0707	24.7537	0.000818716	1.16995	up	--	--	--	--	--	--	--	--	--	S	Function unknown	hypothetical protein PRUPE_ppa013408mg [Prunus persica]
gene23665	LOC107432449	75446	66711	60115	182927	138320	139507	1115.04	1005.76	986.783	2699.64	2218.45	2290.33	2.48365e-05	1.2729	up	[IQR]	Lipid transport and metabolism;; Secondary metabolites biosynthesis, transport and catabolism;; General function prediction only	Cellular Component: chloroplast (GO:0009507);; Biological Process: photosynthesis (GO:0015979);; Biological Process: chlorophyll biosynthetic process (GO:0015995);; Molecular Function: protochlorophyllide reductase activity (GO:0016630);; Biological Process: oxidation-reduction process (GO:0055114);;	K00218|0|pxb:103966968|K00218 protochlorophyllide reductase [EC:1.3.1.33] | (RefSeq) protochlorophyllide reductase, chloroplastic	Porphyrin and chlorophyll metabolism (ko00860)	[Q]	Secondary metabolites biosynthesis, transport and catabolism	short chain dehydrogenase;; KR domain	Protochlorophyllide reductase, chloroplastic (Precursor) GN=PORA OS=Cucumis sativus (Cucumber) PE=2 SV=1	Q	Secondary metabolites biosynthesis, transport and catabolism	PREDICTED: protochlorophyllide reductase, chloroplastic [Pyrus x bretschneideri]
gene23666	LOC107432448	490	263	169	627	603	608	7.28899	3.72865	2.8528	9.64894	9.68123	9.67768	0.00815431	1.10114	up	[V]	Defense mechanisms	Molecular Function: catalytic activity (GO:0003824);; Cellular Component: plasma membrane (GO:0005886);; Biological Process: metabolic process (GO:0008152);; Biological Process: regulation of abscisic acid-activated signaling pathway (GO:0009787);; Biological Process: maintenance of seed dormancy (GO:0010231);; Molecular Function: abscisic acid binding (GO:0010427);; Cellular Component: extrinsic…	--	--	[V]	Defense mechanisms	Lanthionine synthetase C-like protein	LanC-like protein GCR2 GN=F14G24.19 OS=Arabidopsis thaliana (Mouse-ear cress) PE=1 SV=1	V	Defense mechanisms	hypothetical protein L484_025669 [Morus notabilis]
gene2369	LOC107433052	134	172	193	2864	2637	2638	0.79776	1.04399	1.2773	17.0962	17.1092	17.5184	2.38435e-54	4.10414	up	[C]	Energy production and conversion	Molecular Function: copper ion binding (GO:0005507);; Cellular Component: cytosol (GO:0005829);; Biological Process: gluconeogenesis (GO:0006094);; Biological Process: glycolytic process (GO:0006096);; Biological Process: citrate metabolic process (GO:0006101);; Biological Process: isocitrate metabolic process (GO:0006102);; Biological Process: protein N-linked glycosylation (GO:0006487);; Biolog…	K01681|0|cit:102628904|K01681 aconitate hydratase [EC:4.2.1.3] | (RefSeq) aconitate hydratase, cytoplasmic	Citrate cycle (TCA cycle) (ko00020);; Glyoxylate and dicarboxylate metabolism (ko00630);; Carbon metabolism (ko01200);; 2-Oxocarboxylic acid metabolism (ko01210);; Biosynthesis of amino acids (ko01230)	[AJ]	RNA processing and modification;; Translation, ribosomal structure and biogenesis	Aconitase family (aconitate hydratase);; Aconitase C-terminal domain	Aconitate hydratase 2, mitochondrial (Precursor) GN=ACO2 OS=Arabidopsis thaliana (Mouse-ear cress) PE=1 SV=2	C	Energy production and conversion	hypothetical protein CICLE_v10007338mg [Citrus clementina]
gene23698	LOC107432496	496	1039	816	6190	5337	5110	10.0116	21.3931	18.2779	124.794	116.936	114.592	1.00094e-39	2.90093	up	--	--	--	K09286|1.08642e-40|pper:PRUPE_ppa010982mg|K09286 EREBP-like factor | (RefSeq) hypothetical protein	--	--	--	AP2 domain	Ethylene-responsive transcription factor 4 GN=At3g15210 OS=Arabidopsis thaliana (Mouse-ear cress) PE=1 SV=1	K	Transcription	hypothetical protein PRUPE_ppa010982mg [Prunus persica]
gene23699	LOC107432515	16	41	20	128	113	81	0.19432	0.535648	0.286921	1.64222	1.57519	1.15139	0.00188028	2.14817	up	--	--	Cellular Component: cytosolic ribosome (GO:0022626);;	--	--	[R]	General function prediction only	PPR repeat family;; PPR repeat;; PPR repeat;; Pentatricopeptide repeat domain	Putative pentatricopeptide repeat-containing protein At3g15200 GN=At3g15200 OS=Arabidopsis thaliana (Mouse-ear cress) PE=3 SV=1	R	General function prediction only	PREDICTED: putative pentatricopeptide repeat-containing protein At3g15200 [Pyrus x bretschneideri]
gene23700	LOC107432572	742	228	212	3524	3339	3364	14.4975	4.53052	4.58912	68.7869	70.8324	73.0463	7.47388e-41	3.22109	up	--	--	--	K09286|7.89724e-41|pper:PRUPE_ppa010982mg|K09286 EREBP-like factor | (RefSeq) hypothetical protein	--	--	--	AP2 domain	Ethylene-responsive transcription factor 4 GN=At3g15210 OS=Arabidopsis thaliana (Mouse-ear cress) PE=1 SV=1	K	Transcription	hypothetical protein PRUPE_ppa010982mg [Prunus persica]
gene23701	LOC107432578	16	13	14	73	47	55	0.175203	0.154171	0.170843	0.848461	0.582995	0.705185	0.00667537	2.10618	up	--	--	Cellular Component: cytosolic ribosome (GO:0022626);;	--	--	[R]	General function prediction only	PPR repeat family;; PPR repeat;; PPR repeat;; Pentatricopeptide repeat domain	Putative pentatricopeptide repeat-containing protein At3g15200 GN=At3g15200 OS=Arabidopsis thaliana (Mouse-ear cress) PE=3 SV=1	R	General function prediction only	PREDICTED: putative pentatricopeptide repeat-containing protein At3g15200 [Pyrus x bretschneideri]
gene23719	LOC107432491	2792	2090	1868	5267	4112	4475	37.7249	28.8096	28.0397	71.0838	60.3054	67.1842	6.14491e-07	1.12748	up	--	--	Molecular Function: transferase activity, transferring hexosyl groups (GO:0016758);;	--	--	[GC]	Carbohydrate transport and metabolism;; Energy production and conversion	UDP-glucoronosyl and UDP-glucosyl transferase	UDP-glycosyltransferase 79B9 GN=UGT79B9 OS=Arabidopsis thaliana (Mouse-ear cress) PE=2 SV=1	CG	Energy production and conversion;; Carbohydrate transport and metabolism	PREDICTED: UDP-glycosyltransferase 79B6-like [Malus domestica]
gene23720	LOC107432514	2002	1454	1736	3379	3675	2940	32.4646	22.6881	30.9549	56.566	63.3864	51.4775	1.09209e-05	1.0291	up	--	--	--	--	--	--	--	Protein of unknown function (DUF3082)	--	S	Function unknown	PREDICTED: uncharacterized protein LOC103326011 [Prunus mume]
gene23767	LOC107432479	117	24	38	277	233	165	2.37675	0.497202	0.841559	5.6314	5.14659	3.71206	0.000508743	2.0125	up	--	--	--	--	--	--	--	D-mannose binding lectin;; PAN-like domain	Epidermis-specific secreted glycoprotein EP1 (Precursor) GN=EP1 OS=Daucus carota (Wild carrot) PE=1 SV=1	R	General function prediction only	PREDICTED: epidermis-specific secreted glycoprotein EP1-like [Malus domestica]
gene23781	LOC107432555	1631	1705	1488	3046	3216	2916	21.0162	22.4111	21.3006	39.2008	44.9778	41.7361	2.05036e-05	1.01554	up	[M]	Cell wall/membrane/envelope biogenesis	Molecular Function: GDP-Man:Man1GlcNAc2-PP-Dol alpha-1,3-mannosyltransferase activity (GO:0004378);; Biological Process: biosynthetic process (GO:0009058);; Molecular Function: glycolipid 6-alpha-mannosyltransferase activity (GO:0033164);;	K03843|0|mdm:103448776|K03843 alpha-1,3/alpha-1,6-mannosyltransferase [EC:2.4.1.132 2.4.1.257] | (RefSeq) alpha-1,3/1,6-mannosyltransferase ALG2	N-Glycan biosynthesis (ko00510)	[M]	Cell wall/membrane/envelope biogenesis	Glycosyl transferases group 1;; Glycosyl transferase 4-like domain;; Glycosyltransferase Family 4;; Glycosyl transferases group 1	Sucrose synthase 2 GN=SUS2 OS=Pisum sativum (Garden pea) PE=2 SV=1	M	Cell wall/membrane/envelope biogenesis	PREDICTED: alpha-1,3/1,6-mannosyltransferase ALG2 [Malus domestica]
gene23792	LOC107432502	94	59	87	252	265	284	0.84622	0.545668	0.871637	2.28229	2.61402	2.86159	0.000828463	1.82377	up	[O]	Posttranslational modification, protein turnover, chaperones	Biological Process: metabolic process (GO:0008152);; Molecular Function: serine-type peptidase activity (GO:0008236);;	--	--	--	--	Subtilase family;; PA domain;; Peptidase inhibitor I9	Subtilisin-like protease SDD1 {ECO:0000303|PubMed:10809670} (Precursor) OS=Arabidopsis thaliana (Mouse-ear cress) PE=2 SV=1	O	Posttranslational modification, protein turnover, chaperones	hypothetical protein PRUPE_ppa026788mg [Prunus persica]
gene2385	LOC107432872	178	382	338	664	947	1008	3.93975	8.24417	8.09927	14.2961	21.7461	24.2865	5.85795e-05	1.62848	up	[IR]	Lipid transport and metabolism;; General function prediction only	Molecular Function: hydrolase activity, acting on ester bonds (GO:0016788);;	--	--	--	--	GDSL-like Lipase/Acylhydrolase	GDSL esterase/lipase At5g55050 (Precursor) GN=At5g55050 OS=Arabidopsis thaliana (Mouse-ear cress) PE=2 SV=1	R	General function prediction only	GDSL esterase/lipase [Morus notabilis]
gene23928	LOC107432724	53	0	65	167	146	160	0.880645	0	1.20239	2.786	2.65492	2.97099	0.000940364	2.06516	up	--	--	--	--	--	[R]	General function prediction only	PPR repeat family;; PPR repeat;; Pentatricopeptide repeat domain;; PPR repeat	Pentatricopeptide repeat-containing protein At3g53360, mitochondrial (Precursor) GN=PCMP-E86 OS=Arabidopsis thaliana (Mouse-ear cress) PE=2 SV=1	R	General function prediction only	hypothetical protein L484_024605 [Morus notabilis]
gene23936	LOC107432735	145	156	133	585	384	339	1.25498	1.37296	1.27424	5.06942	3.61645	3.25959	0.000319254	1.67029	up	--	--	--	--	--	[R]	General function prediction only	PPR repeat;; PPR repeat family;; PPR repeat;; Pentatricopeptide repeat domain;; Tetratricopeptide repeat	Pentatricopeptide repeat-containing protein At1g53600, mitochondrial (Precursor) OS=Arabidopsis thaliana (Mouse-ear cress) PE=2 SV=2	R	General function prediction only	hypothetical protein L484_004129 [Morus notabilis]
gene24023	LOC107432783	2534	7292	6722	13551	15019	14867	21.6042	64.4399	65.1636	117.32	144.068	144.013	7.62811e-08	1.46719	up	--	--	--	K01301|0|cic:CICLE_v10007621mg|K01301 N-acetylated-alpha-linked acidic dipeptidase [EC:3.4.17.21] | (RefSeq) hypothetical protein	--	[OPR]	Posttranslational modification, protein turnover, chaperones;; Inorganic ion transport and metabolism;; General function prediction only	Transferrin receptor-like dimerisation domain;; Peptidase family M28;; PA domain;; Peptidase family M20/M25/M40	Probable glutamate carboxypeptidase 2 GN=AMP1 OS=Arabidopsis thaliana (Mouse-ear cress) PE=1 SV=3	OP	Posttranslational modification, protein turnover, chaperones;; Inorganic ion transport and metabolism	hypothetical protein CICLE_v10007621mg [Citrus clementina]
gene24024	LOC107432834	554	827	792	1403	1453	1449	4.57156	6.35555	6.48118	10.7197	12.2851	12.1167	0.000205569	1.06697	up	--	--	--	K01301|0|cic:CICLE_v10007621mg|K01301 N-acetylated-alpha-linked acidic dipeptidase [EC:3.4.17.21] | (RefSeq) hypothetical protein	--	[OPR]	Posttranslational modification, protein turnover, chaperones;; Inorganic ion transport and metabolism;; General function prediction only	Transferrin receptor-like dimerisation domain;; Peptidase family M28;; PA domain;; Peptidase family M20/M25/M40	Probable glutamate carboxypeptidase 2 GN=AMP1 OS=Arabidopsis thaliana (Mouse-ear cress) PE=1 SV=3	OP	Posttranslational modification, protein turnover, chaperones;; Inorganic ion transport and metabolism	hypothetical protein CICLE_v10007621mg [Citrus clementina]
gene24042	LOC107432855	614	317	182	962	1594	1524	10.4024	5.47117	3.42091	16.2694	29.2958	28.6835	0.000115883	1.99045	up	--	--	Molecular Function: metal ion binding (GO:0046872);;	--	--	[O]	Posttranslational modification, protein turnover, chaperones	Ring finger domain;; RING-H2 zinc finger;; Zinc finger, C3HC4 type (RING finger)	E3 ubiquitin-protein ligase SGR9, amyloplastic (Precursor) GN=SGR9 OS=Arabidopsis thaliana (Mouse-ear cress) PE=1 SV=1	O	Posttranslational modification, protein turnover, chaperones	PREDICTED: E3 ubiquitin-protein ligase SGR9, amyloplastic-like [Pyrus x bretschneideri]
gene24086	LOC107432898	410	270	283	2635	2475	2309	7.50356	5.03062	5.73763	48.1707	49.1556	46.9393	2.5263e-32	3.03504	up	[P]	Inorganic ion transport and metabolism	Cellular Component: cytosol (GO:0005829);; Biological Process: protein folding (GO:0006457);; Biological Process: response to heat (GO:0009408);; Biological Process: response to high light intensity (GO:0009644);; Molecular Function: L-ascorbate peroxidase activity (GO:0016688);; Molecular Function: heme binding (GO:0020037);; Biological Process: response to hydrogen peroxide (GO:0042542);; Biolo…	K00434|1.75496e-127|cit:102622372|K00434 L-ascorbate peroxidase [EC:1.11.1.11] | (RefSeq) L-ascorbate peroxidase 2, cytosolic	Ascorbate and aldarate metabolism (ko00053);; Glutathione metabolism (ko00480)	--	--	Peroxidase	L-ascorbate peroxidase 2, cytosolic GN=F11F8_23 OS=Arabidopsis thaliana (Mouse-ear cress) PE=2 SV=3	R	General function prediction only	hypothetical protein CICLE_v10012554mg [Citrus clementina]
gene24200	LOC107433028	12	2	3	39	56	57	0.154411	0.020589	0.030088	0.507787	0.806083	0.837767	7.61902e-05	3.27734	up	--	--	--	--	--	[R]	General function prediction only	PPR repeat;; PPR repeat family;; Pentatricopeptide repeat domain	Pentatricopeptide repeat-containing protein At2g20710, mitochondrial (Precursor) GN=At2g20710 OS=Arabidopsis thaliana (Mouse-ear cress) PE=2 SV=1	R	General function prediction only	hypothetical protein JCGZ_03056 [Jatropha curcas]
gene24202	LOC107433038	103	61	73	496	224	268	1.96081	1.17925	1.55038	9.51207	4.65625	5.70399	0.002847	2.13745	up	--	--	Molecular Function: nucleic acid binding (GO:0003676);; Molecular Function: methyltransferase activity (GO:0008168);; Biological Process: methylation (GO:0032259);;	--	--	[S]	Function unknown	Probable N6-adenine methyltransferase	--	S	Function unknown	hypothetical protein L484_012428 [Morus notabilis]
gene24235	LOC107433069	20	52	41	179	116	147	0.627986	1.63699	1.40177	5.61038	3.95764	5.10446	0.00138964	2.04222	up	--	--	--	--	--	--	--	Senescence regulator	--	S	Function unknown	hypothetical protein L484_024389 [Morus notabilis]
gene24251	LOC107433093	45	61	57	214	306	318	0.36427	0.500288	0.505081	1.72554	2.68463	2.85465	6.65014e-06	2.45061	up	--	--	--	--	--	[R]	General function prediction only	PPR repeat family;; PPR repeat;; PPR repeat;; Pentatricopeptide repeat domain	Pentatricopeptide repeat-containing protein At3g53360, mitochondrial (Precursor) GN=PCMP-E86 OS=Arabidopsis thaliana (Mouse-ear cress) PE=2 SV=1	R	General function prediction only	PREDICTED: pentatricopeptide repeat-containing protein At3g53360, mitochondrial [Prunus mume]
gene24289	LOC107433135	5	15	0	104	259	243	0.021925	0.080739	0	0.565363	1.52785	1.46506	6.08199e-07	5.05505	up	--	--	Cellular Component: nucleus (GO:0005634);; Biological Process: mitotic cell cycle (GO:0007067);; Biological Process: chromosome condensation (GO:0030261);;	K11491|0|pmum:103323021|K11491 condensin-2 complex subunit D3 | (RefSeq) condensin-2 complex subunit D3	--	[S]	Function unknown	non-SMC mitotic condensation complex subunit 1;; HEAT repeats	--	S	Function unknown	PREDICTED: condensin-2 complex subunit D3 [Prunus mume]
gene24301	LOC107433136	17	17	13	85	111	90	0.083416	0.085902	0.066743	0.430431	0.595293	0.508081	0.000166377	2.69888	up	--	--	--	K10895|0|pper:PRUPE_ppa019647mg|K10895 fanconi anemia group I protein | (RefSeq) hypothetical protein	--	[S]	Function unknown	FANCI solenoid 2;; FANCI solenoid 4;; FANCI helical domain 2;; FANCI helical domain 1;; FANCI solenoid 1	--	S	Function unknown	hypothetical protein L484_007211 [Morus notabilis]
gene24344	LOC107433194	140	124	122	311	313	382	3.5308	3.08287	3.27676	7.8534	8.01004	10.372	0.0039501	1.47295	up	--	--	Cellular Component: mitochondrion (GO:0005739);;	--	--	--	--	--	--	S	Function unknown	hypothetical protein L484_023546 [Morus notabilis]
gene24378	LOC107433215	255	233	225	519	621	876	1.91933	1.80827	1.89425	4.09612	5.3375	7.39428	0.000761651	1.59561	up	--	--	Molecular Function: nucleic acid binding (GO:0003676);; Molecular Function: zinc ion binding (GO:0008270);;	--	--	--	--	FAR1 DNA-binding domain;; MULE transposase domain;; SWIM zinc finger	Protein FAR1-RELATED SEQUENCE 11 GN=FRS11 OS=Arabidopsis thaliana (Mouse-ear cress) PE=2 SV=1	S	Function unknown	hypothetical protein PRUPE_ppa002003mg [Prunus persica]
gene244	LOC107433023	5	24	26	382	299	219	0.079825	0.468726	0.55608	7.56212	6.44199	4.82072	6.56105e-13	4.08817	up	--	--	Molecular Function: hydrolase activity, hydrolyzing O-glycosyl compounds (GO:0004553);; Cellular Component: cell wall (GO:0005618);; Biological Process: cellular glucan metabolic process (GO:0006073);; Molecular Function: xyloglucan:xyloglucosyl transferase activity (GO:0016762);; Cellular Component: apoplast (GO:0048046);;	--	--	--	--	Glycosyl hydrolases family 16;; Xyloglucan endo-transglycosylase (XET) C-terminus	Probable xyloglucan endotransglucosylase/hydrolase protein 23 (Precursor) GN=F14M19.90 OS=Arabidopsis thaliana (Mouse-ear cress) PE=2 SV=1	R	General function prediction only	putative xyloglucan endotransglucosylase/hydrolase 23 -like protein [Gossypium arboreum]
gene24444	LOC107433310	644	732	626	1479	1575	1503	12.2566	14.6883	13.3482	28.3589	32.9926	32.1191	6.48216e-06	1.27432	up	--	--	--	--	--	--	--	--	--	S	Function unknown	PREDICTED: uncharacterized protein LOC104613531 [Nelumbo nucifera]
gene24447	LOC107433314	893	731	563	4750	3405	3598	11.2391	9.7714	8.4788	72.148	56.216	60.7972	1.35154e-23	2.51617	up	--	--	--	--	--	--	--	--	--	S	Function unknown	hypothetical protein PRUPE_ppa007163mg [Prunus persica]
gene24459	LOC107433302	239	174	146	680	591	564	2.57863	1.91397	1.74896	7.34239	6.9333	6.77288	1.07033e-05	1.807	up	--	--	--	--	--	[R]	General function prediction only	PPR repeat;; PPR repeat family;; PPR repeat;; Pentatricopeptide repeat domain;; DYW family of nucleic acid deaminases	Pentatricopeptide repeat-containing protein At5g66520 GN=PCMP-H61 OS=Arabidopsis thaliana (Mouse-ear cress) PE=2 SV=1	R	General function prediction only	PREDICTED: pentatricopeptide repeat-containing protein At5g66520-like [Prunus mume]
gene24472	LOC107433345	17	21	23	96	146	110	0.219175	0.289277	0.335968	1.29888	2.16416	1.66961	0.000128246	2.61054	up	[R]	General function prediction only	Molecular Function: iron ion binding (GO:0005506);; Cellular Component: membrane (GO:0016020);; Molecular Function: oxidoreductase activity, acting on single donors with incorporation of molecular oxygen, incorporation of two atoms of oxygen (GO:0016702);; Molecular Function: flavonol synthase activity (GO:0045431);; Biological Process: gibberellin catabolic process (GO:0045487);; Biological Proc…	K04125|1.44408e-168|tcc:TCM_021430|K04125 gibberellin 2-oxidase [EC:1.14.11.13] | (RefSeq) Gibberellin 2-oxidase	Diterpenoid biosynthesis (ko00904)	[QR]	Secondary metabolites biosynthesis, transport and catabolism;; General function prediction only	2OG-Fe(II) oxygenase superfamily;; non-haem dioxygenase in morphine synthesis N-terminal	Gibberellin 2-beta-dioxygenase 2 GN=GA2OX2 OS=Pisum sativum (Garden pea) PE=2 SV=1	Q	Secondary metabolites biosynthesis, transport and catabolism	hypothetical protein JCGZ_19047 [Jatropha curcas]
gene24495	LOC107433366	251	132	114	554	497	447	2.83732	1.51484	1.42713	6.26057	6.1079	5.61377	0.000151116	1.68878	up	--	--	--	--	--	[R]	General function prediction only	PPR repeat;; PPR repeat family;; PPR repeat;; Pentatricopeptide repeat domain;; DYW family of nucleic acid deaminases	Pentatricopeptide repeat-containing protein At5g66520 GN=PCMP-H61 OS=Arabidopsis thaliana (Mouse-ear cress) PE=2 SV=1	R	General function prediction only	PREDICTED: pentatricopeptide repeat-containing protein At5g66520-like [Prunus mume]
gene24525	LOC107433388	1607	2221	2085	4173	4298	4502	19.4128	27.705	28.1205	50.7249	57.716	61.6176	5.53955e-08	1.21654	up	--	--	--	--	--	--	--	--	--	--	--	PREDICTED: DNA ligase 1-like isoform X1 [Citrus sinensis]
gene24526	LOC107433389	9	24	13	53	84	57	0.305453	0.923395	0.514658	1.98421	3.42452	2.3802	0.00464114	2.16645	up	--	--	--	--	--	[R]	General function prediction only	PPR repeat family;; PPR repeat;; PPR repeat	Pentatricopeptide repeat-containing protein At2g29760, chloroplastic (Precursor) GN=PCMP-H33 OS=Arabidopsis thaliana (Mouse-ear cress) PE=2 SV=1	R	General function prediction only	unnamed protein product [Vitis vinifera]
gene24548	LOC107433404	0	4	209	868	1021	1058	0	0.027421	1.63089	6.11337	7.81873	8.29184	1.01667e-25	3.80069	up	--	--	--	K13459|0|pvu:PHAVU_005G087100g|K13459 disease resistance protein RPS2 | (RefSeq) hypothetical protein	Plant-pathogen interaction (ko04626)	[T]	Signal transduction mechanisms	NB-ARC domain;; Leucine rich repeat;; Leucine Rich repeats (2 copies);; Leucine Rich Repeat;; AAA domain;; Archaeal ATPase	Probable disease resistance protein At4g27220 GN=At4g27220 OS=Arabidopsis thaliana (Mouse-ear cress) PE=2 SV=1	T	Signal transduction mechanisms	Disease resistance protein [Morus notabilis]
gene24580	LOC107433451	6	36	9	87	122	128	0.083065	0.575578	0.152265	1.39708	2.12188	2.27943	5.03027e-05	2.82905	up	--	--	--	--	--	--	--	Plant protein of unknown function	UPF0481 protein At3g47200 GN=At3g47200 OS=Arabidopsis thaliana (Mouse-ear cress) PE=2 SV=1	S	Function unknown	hypothetical protein PRUPE_ppa026223mg [Prunus persica]
gene246	LOC107432789	0	6	2	97	66	74	0	0.096322	0.041809	1.80943	1.33278	1.53574	3.79401e-09	4.97137	up	--	--	Molecular Function: hydrolase activity, hydrolyzing O-glycosyl compounds (GO:0004553);; Cellular Component: cell wall (GO:0005618);; Biological Process: cellular glucan metabolic process (GO:0006073);; Molecular Function: xyloglucan:xyloglucosyl transferase activity (GO:0016762);; Cellular Component: apoplast (GO:0048046);;	--	--	--	--	Glycosyl hydrolases family 16;; Xyloglucan endo-transglycosylase (XET) C-terminus	Probable xyloglucan endotransglucosylase/hydrolase protein 23 (Precursor) GN=F14M19.90 OS=Arabidopsis thaliana (Mouse-ear cress) PE=2 SV=1	R	General function prediction only	Xyloglucan endotransglucosylase/hydrolase family protein [Theobroma cacao]
gene24671	LOC107433557	18	35	45	321	228	277	0.150271	0.304547	0.427845	2.80016	2.15492	2.68618	1.58603e-08	3.14014	up	[O]	Posttranslational modification, protein turnover, chaperones	Biological Process: metabolic process (GO:0008152);; Molecular Function: serine-type peptidase activity (GO:0008236);; Molecular Function: oxidoreductase activity (GO:0016491);;	--	--	--	--	Subtilase family;; PA domain;; Peptidase inhibitor I9	Subtilisin-like protease (Precursor) GN=At5g67360 OS=Arabidopsis thaliana (Mouse-ear cress) PE=1 SV=1	O	Posttranslational modification, protein turnover, chaperones	hypothetical protein PRUPE_ppa026788mg [Prunus persica]
gene24716	LOC107433642	52	11	26	196	212	198	0.493228	0.10437	0.277455	1.92376	2.22744	2.13836	2.21796e-06	2.86276	up	[RTKL]	General function prediction only;; Signal transduction mechanisms;; Transcription;; Replication, recombination and repair	Molecular Function: calmodulin-dependent protein kinase activity (GO:0004683);; Molecular Function: calcium ion binding (GO:0005509);; Molecular Function: ATP binding (GO:0005524);; Cellular Component: peroxisome (GO:0005777);; Cellular Component: endoplasmic reticulum membrane (GO:0005789);; Biological Process: protein phosphorylation (GO:0006468);;	K13412|0|mdm:103449586|K13412 calcium-dependent protein kinase [EC:2.7.11.1] | (RefSeq) calcium-dependent protein kinase 26-like	Plant-pathogen interaction (ko04626)	[T]	Signal transduction mechanisms	Protein kinase domain;; EF hand;; EF-hand domain pair;; EF-hand domain pair;; Protein tyrosine kinase;; EF-hand domain;; EF hand;; Cytoskeletal-regulatory complex EF hand	Calcium-dependent protein kinase 2 GN=CPK2 OS=Arabidopsis thaliana (Mouse-ear cress) PE=1 SV=1	DTZ	Cell cycle control, cell division, chromosome partitioning;; Signal transduction mechanisms;; Cytoskeleton	PREDICTED: calcium-dependent protein kinase 26-like [Malus domestica]
gene24722	LOC107433606	293	182	186	765	368	606	2.02586	1.27968	1.42618	5.2817	2.75597	4.65115	0.00456007	1.48327	up	--	--	--	--	--	[R]	General function prediction only	PPR repeat family;; PPR repeat;; PPR repeat;; Pentatricopeptide repeat domain;; Anaphase-promoting complex, cyclosome, subunit 3;; Tetratricopeptide repeat;; Tetratricopeptide repeat;; Tetratricopeptide repeat;; Bacterial transcriptional activator domain;; Tetratricopeptide repeat	Putative pentatricopeptide repeat-containing protein At5g06400, mitochondrial (Precursor) GN=At5g06400 OS=Arabidopsis thaliana (Mouse-ear cress) PE=3 SV=1	R	General function prediction only	PREDICTED: putative pentatricopeptide repeat-containing protein At5g06400, mitochondrial [Prunus mume]
gene24744	LOC107433600	21	4	17	127	66	72	0.291033	0.044607	0.259025	1.83493	1.02763	1.14872	0.000161953	2.72707	up	[O]	Posttranslational modification, protein turnover, chaperones	Cellular Component: ubiquitin ligase complex (GO:0000151);; Molecular Function: ubiquitin-protein transferase activity (GO:0004842);; Biological Process: protein ubiquitination (GO:0016567);;	--	--	--	--	U-box domain;; rRNA processing/ribosome biogenesis;; Zinc-finger of the MIZ type in Nse subunit	E3 ubiquitin-protein ligase PUB22 GN=PUB22 OS=Arabidopsis thaliana (Mouse-ear cress) PE=1 SV=1	O	Posttranslational modification, protein turnover, chaperones	E3 ubiquitin-protein ligase [Morus notabilis]
gene24767	LOC107433698	9	0	9	98	70	52	0.124499	0	0.148368	1.44282	1.11914	0.847302	2.56422e-06	3.67082	up	--	--	Molecular Function: phosphatidylcholine-sterol O-acyltransferase activity (GO:0004607);; Cellular Component: vacuolar membrane (GO:0005774);; Biological Process: lipid metabolic process (GO:0006629);; Biological Process: mRNA modification (GO:0016556);; Biological Process: cellular cation homeostasis (GO:0030003);; Biological Process: divalent metal ion transport (GO:0070838);;	K06129|0|vvi:100260799|K06129 lysophospholipase III [EC:3.1.1.5] | (RefSeq) lecithin-cholesterol acyltransferase-like 1	Glycerophospholipid metabolism (ko00564)	[I]	Lipid transport and metabolism	Lecithin:cholesterol acyltransferase;; Alpha/beta hydrolase family;; PGAP1-like protein	Lecithin-cholesterol acyltransferase-like 1 OS=Arabidopsis thaliana (Mouse-ear cress) PE=2 SV=1	I	Lipid transport and metabolism	PREDICTED: lecithin-cholesterol acyltransferase-like 1 [Populus euphratica]
gene24770	LOC107433674	766	885	890	1907	2126	2149	8.00663	9.70137	11.3349	19.738	24.1863	25.208	9.38705e-08	1.36732	up	[E]	Amino acid transport and metabolism	Molecular Function: carboxypeptidase activity (GO:0004180);;	K16296|0|cit:102630827|K16296 serine carboxypeptidase-like clade I [EC:3.4.16.-] | (RefSeq) serine carboxypeptidase-like 2	--	[OE]	Posttranslational modification, protein turnover, chaperones;; Amino acid transport and metabolism	Serine carboxypeptidase	Serine carboxypeptidase-like 18 (Precursor) GN=SCPL18 OS=Arabidopsis thaliana (Mouse-ear cress) PE=2 SV=2	O	Posttranslational modification, protein turnover, chaperones	PREDICTED: serine carboxypeptidase-like 18-like isoform X1 [Citrus sinensis]
gene24773	LOC107433715	1820	1496	1537	3094	3705	3656	6.39579	6.54743	8.19175	15.5665	20.2122	20.487	2.17124e-07	1.198	up	[E]	Amino acid transport and metabolism	Molecular Function: carboxypeptidase activity (GO:0004180);; Molecular Function: transferase activity (GO:0016740);;	K16296|0|cit:102630827|K16296 serine carboxypeptidase-like clade I [EC:3.4.16.-] | (RefSeq) serine carboxypeptidase-like 2	--	[OE]	Posttranslational modification, protein turnover, chaperones;; Amino acid transport and metabolism	Serine carboxypeptidase	Serine carboxypeptidase-like 18 (Precursor) GN=SCPL18 OS=Arabidopsis thaliana (Mouse-ear cress) PE=2 SV=2	O	Posttranslational modification, protein turnover, chaperones	PREDICTED: serine carboxypeptidase-like 18-like isoform X1 [Citrus sinensis]
gene24797	LOC107433738	836	791	640	2020	2097	2146	13.5097	13.0507	11.498	32.6147	36.8021	38.5498	1.15738e-09	1.55879	up	--	--	Molecular Function: ligase activity (GO:0016874);;	--	--	[S]	Function unknown	Armadillo/beta-catenin-like repeat;; Kinesin-associated protein (KAP)	U-box domain-containing protein 4 GN=PUB4 OS=Arabidopsis thaliana (Mouse-ear cress) PE=1 SV=3	S	Function unknown	PREDICTED: U-box domain-containing protein 4-like [Citrus sinensis]
gene2480	LOC107433848	0	0	0	103	91	95	0	0	0	2.02138	1.94094	2.06582	2.34894e-15	Inf	up	--	--	Molecular Function: hydrolase activity, acting on ester bonds (GO:0016788);;	--	--	--	--	GDSL-like Lipase/Acylhydrolase	GDSL esterase/lipase 2 (Precursor) GN=GLIP2 OS=Arabidopsis thaliana (Mouse-ear cress) PE=2 SV=1	I	Lipid transport and metabolism	GDSL esterase/lipase 1 [Morus notabilis]
gene24846	LOC107433682	121	103	107	666	503	526	2.46934	2.13722	2.41899	13.6267	11.1922	11.9827	1.39793e-08	2.439	up	--	--	Molecular Function: protein binding (GO:0005515);; Cellular Component: nuclear envelope (GO:0005635);; Cellular Component: Golgi apparatus (GO:0005794);; Cellular Component: nuclear matrix (GO:0016363);;	--	--	--	--	WPP domain	MFP1 attachment factor 1 GN=MAF1 OS=Solanum lycopersicum (Tomato) PE=1 SV=1	S	Function unknown	hypothetical protein L484_006808 [Morus notabilis]
gene24856	LOC107433771	1620	1236	1077	2778	2430	2330	28.173	21.936	20.8027	48.2549	45.8794	45.019	3.4459e-05	1.02912	up	[T]	Signal transduction mechanisms	Molecular Function: phosphorelay response regulator activity (GO:0000156);; Biological Process: phosphorelay signal transduction system (GO:0000160);; Cellular Component: nucleus (GO:0005634);; Biological Process: regulation of transcription, DNA-templated (GO:0006355);; Biological Process: circadian rhythm (GO:0007623);; Cellular Component: plastid (GO:0009536);; Biological Process: cytokinin-ac…	K14492|2.20072e-92|tcc:TCM_024355|K14492 two-component response regulator ARR-A family | (RefSeq) Type-a response regulator	Plant hormone signal transduction (ko04075)	[K]	Transcription	Response regulator receiver domain	Two-component response regulator ARR9 GN=F24I3.120 OS=Arabidopsis thaliana (Mouse-ear cress) PE=1 SV=1	K	Transcription	Two-component response regulator [Morus notabilis]
gene24894	LOC107433768	5	2	5	49	50	99	0.037463	0.008505	0.037041	0.401676	0.445737	0.905141	7.02032e-05	4.13338	up	--	--	Molecular Function: RNA binding (GO:0003723);; Molecular Function: RNA-directed DNA polymerase activity (GO:0003964);; Biological Process: RNA-dependent DNA biosynthetic process (GO:0006278);; Biological Process: mRNA processing (GO:0006397);;	--	--	[R]	General function prediction only	Type II intron maturase;; Reverse transcriptase (RNA-dependent DNA polymerase)	Maturase K {ECO:0000255|HAMAP-Rule:MF_01390} OS=Amaranthus greggii (Gregg&apos;s amaranth) PE=3 SV=1	R	General function prediction only	PREDICTED: uncharacterized protein LOC103448365 isoform X1 [Malus domestica]
gene24897	LOC107433799	34	155	175	308	421	260	0.159775	0.751501	0.924474	1.4642	2.16854	1.374	0.0035194	1.5043	up	--	--	--	--	--	--	--	Plant calmodulin-binding domain	--	S	Function unknown	hypothetical protein L484_015530 [Morus notabilis]
gene2492	LOC107433930	1802	1840	1677	5244	3190	3383	31.4208	32.7208	32.4646	91.2995	60.351	65.5185	0.000580686	1.2307	up	[B]	Chromatin structure and dynamics	Molecular Function: transcription factor activity, sequence-specific DNA binding (GO:0003700);; Cellular Component: nucleus (GO:0005634);; Biological Process: regulation of transcription, DNA-templated (GO:0006355);; Molecular Function: sequence-specific DNA binding (GO:0043565);; Molecular Function: protein heterodimerization activity (GO:0046982);;	K08065|3.34325e-78|cam:101513559|K08065 nuclear transcription Y subunit beta | (RefSeq) nuclear transcription factor Y subunit B-3-like	--	[K]	Transcription	Histone-like transcription factor (CBF/NF-Y) and archaeal histone;; Core histone H2A/H2B/H3/H4	Nuclear transcription factor Y subunit B-3 OS=Arabidopsis thaliana (Mouse-ear cress) PE=2 SV=1	K	Transcription	PREDICTED: nuclear transcription factor Y subunit B-2-like [Cicer arietinum]
gene24937	LOC107433852	1194	1289	1128	4354	3155	3093	16.0787	17.7032	16.8726	58.5514	46.1107	46.2717	4.65287e-12	1.63524	up	[Q]	Secondary metabolites biosynthesis, transport and catabolism	Molecular Function: monooxygenase activity (GO:0004497);; Molecular Function: iron ion binding (GO:0005506);; Molecular Function: electron carrier activity (GO:0009055);; Molecular Function: oxidoreductase activity, acting on paired donors, with incorporation or reduction of molecular oxygen (GO:0016705);; Molecular Function: heme binding (GO:0020037);; Biological Process: oxidation-reduction pro…	K20667|0|mdm:103422316|K20667 beta-amyrin 28-monooxygenase [EC:1.14.13.201] | (RefSeq) beta-amyrin 28-oxidase-like	--	[QI]	Secondary metabolites biosynthesis, transport and catabolism;; Lipid transport and metabolism	Cytochrome P450	Beta-amyrin 28-oxidase OS=Panax ginseng (Korean ginseng) PE=2 SV=1	Q	Secondary metabolites biosynthesis, transport and catabolism	PREDICTED: beta-amyrin 28-oxidase-like isoform X1 [Malus domestica]
gene24981	LOC107433880	235	239	169	477	766	506	2.89932	3.00288	2.31897	5.87616	10.2684	6.94313	0.000371023	1.53931	up	[B]	Chromatin structure and dynamics	Molecular Function: transcription factor activity, sequence-specific DNA binding (GO:0003700);; Cellular Component: nucleus (GO:0005634);; Biological Process: regulation of transcription, DNA-templated (GO:0006355);; Molecular Function: sequence-specific DNA binding (GO:0043565);; Molecular Function: protein heterodimerization activity (GO:0046982);;	--	--	[K]	Transcription	Histone-like transcription factor (CBF/NF-Y) and archaeal histone;; Core histone H2A/H2B/H3/H4	Nuclear transcription factor Y subunit B-3 OS=Arabidopsis thaliana (Mouse-ear cress) PE=2 SV=1	B	Chromatin structure and dynamics	hypothetical protein JCGZ_18501 [Jatropha curcas]
gene25001	LOC107433934	146	116	104	454	350	295	3.70021	2.98584	2.90886	11.4914	9.61625	8.29837	0.000722669	1.67119	up	--	--	Biological Process: mRNA modification (GO:0016556);;	K15032|7.68691e-134|pmum:103335539|K15032 mTERF domain-containing protein, mitochondrial | (RefSeq) uncharacterized LOC103335539	--	[KR]	Transcription;; General function prediction only	mTERF	--	K	Transcription	hypothetical protein L484_026956 [Morus notabilis]
gene25043	LOC107433962	28	42	53	185	158	143	0.231524	0.360693	0.497803	1.58269	1.46365	1.35553	0.000977371	2.05005	up	[RTKL]	General function prediction only;; Signal transduction mechanisms;; Transcription;; Replication, recombination and repair	Biological Process: cellular process (GO:0009987);; Molecular Function: kinase activity (GO:0016301);;	--	--	--	--	Protein kinase domain;; Protein tyrosine kinase;; D-mannose binding lectin;; S-locus glycoprotein family	G-type lectin S-receptor-like serine/threonine-protein kinase RLK1 (Precursor) GN=RLK1 OS=Arabidopsis thaliana (Mouse-ear cress) PE=2 SV=2	T	Signal transduction mechanisms	PREDICTED: G-type lectin S-receptor-like serine/threonine-protein kinase RLK1 [Prunus mume]
gene25059	LOC107434009	1134	1652	1166	2616	2556	2578	11.2595	16.6934	12.623	26.1152	27.3977	28.2363	1.59897e-05	1.05995	up	--	--	--	--	--	[R]	General function prediction only	Kelch motif;; Kelch motif;; Kelch motif;; Galactose oxidase, central domain;; Galactose oxidase, central domain;; Kelch motif;; F-box domain	F-box/kelch-repeat protein At1g67480 GN=At1g67480 OS=Arabidopsis thaliana (Mouse-ear cress) PE=2 SV=1	R	General function prediction only	PREDICTED: F-box/kelch-repeat protein At1g67480 [Prunus mume]
gene25143	LOC107434077	425	364	414	872	837	774	9.02763	7.89708	9.7727	18.5246	19.3312	18.29	0.00154186	1.12794	up	--	--	--	--	--	--	--	Helix-loop-helix DNA-binding domain	Transcription factor bHLH36 GN=MIO24.9 OS=Arabidopsis thaliana (Mouse-ear cress) PE=2 SV=1	K	Transcription	hypothetical protein L484_010338 [Morus notabilis]
gene2517	LOC107434251	457	537	475	947	946	889	2.03235	2.43761	2.34805	4.21081	4.57162	4.39867	0.00320603	1.00622	up	--	--	Molecular Function: 1-phosphatidylinositol-3-phosphate 5-kinase activity (GO:0000285);; Molecular Function: ATP binding (GO:0005524);; Biological Process: cellular protein metabolic process (GO:0044267);; Biological Process: phosphatidylinositol phosphorylation (GO:0046854);; Molecular Function: metal ion binding (GO:0046872);;	K00921|0|pper:PRUPE_ppa000102mg|K00921 1-phosphatidylinositol-3-phosphate 5-kinase [EC:2.7.1.150] | (RefSeq) hypothetical protein	Inositol phosphate metabolism (ko00562);; Phosphatidylinositol signaling system (ko04070);; Phagosome (ko04145)	[T]	Signal transduction mechanisms	Phosphatidylinositol-4-phosphate 5-Kinase;; TCP-1/cpn60 chaperonin family	1-phosphatidylinositol-3-phosphate 5-kinase FAB1B GN=FAB1B OS=Arabidopsis thaliana (Mouse-ear cress) PE=2 SV=1	T	Signal transduction mechanisms	hypothetical protein PRUPE_ppa000102mg [Prunus persica]
gene25180	LOC107434123	225	242	210	656	528	483	1.98626	2.18077	2.05607	5.78503	5.06177	4.73688	0.00105418	1.38261	up	--	--	Molecular Function: zinc ion binding (GO:0008270);;	--	--	[R]	General function prediction only	PPR repeat family;; PPR repeat;; PPR repeat;; Pentatricopeptide repeat domain	Pentatricopeptide repeat-containing protein At3g18020 GN=At3g18020 OS=Arabidopsis thaliana (Mouse-ear cress) PE=2 SV=1	R	General function prediction only	hypothetical protein L484_017380 [Morus notabilis]
gene25181	LOC107434111	3342	2291	2136	6907	6183	6003	82.0116	57.3343	58.2073	169.251	164.666	163.651	2.6416e-10	1.38866	up	[TZDR]	Signal transduction mechanisms;; Cytoskeleton;; Cell cycle control, cell division, chromosome partitioning;; General function prediction only	Molecular Function: calcium ion binding (GO:0005509);;	K13448|8.36726e-67|gmx:100783572|K13448 calcium-binding protein CML | (RefSeq) calcium-binding allergen Ole e 8	Plant-pathogen interaction (ko04626)	[T]	Signal transduction mechanisms	EF hand;; EF-hand domain pair;; EF-hand domain;; EF hand;; EF-hand domain pair;; Secreted protein acidic and rich in cysteine Ca binding region;; Cytoskeletal-regulatory complex EF hand	Probable calcium-binding protein CML27 OS=Arabidopsis thaliana (Mouse-ear cress) PE=1 SV=1	T	Signal transduction mechanisms	EF hand calcium-binding family protein [Medicago truncatula]
gene25241	LOC107434162	513	816	822	1764	1417	1309	16.8107	27.2565	29.8878	57.7135	50.3707	47.6348	5.52484e-05	1.13435	up	--	--	Molecular Function: enzyme inhibitor activity (GO:0004857);; Cellular Component: mitochondrion (GO:0005739);; Biological Process: negative regulation of catalytic activity (GO:0043086);; Biological Process: negative regulation of nucleotide metabolic process (GO:0045980);;	--	--	--	--	Mitochondrial ATPase inhibitor, IATP	--	S	Function unknown	hypothetical protein CICLE_v10017346mg [Citrus clementina]
gene25281	LOC107434218	307	247	203	515	576	485	4.02583	3.45224	2.76161	6.89942	8.38398	7.17077	0.00856879	1.15136	up	--	--	--	--	--	[R]	General function prediction only	Zinc finger C-x8-C-x5-C-x3-H type (and similar)	Zinc finger CCCH domain-containing protein 63 OS=Oryza sativa subsp. japonica (Rice) PE=2 SV=2	R	General function prediction only	ZINC FINGER protein 2 [Populus trichocarpa]
gene25285	LOC107434237	603	416	450	1255	922	1000	2.99649	2.07087	2.44238	6.16585	4.96248	5.42599	0.000198791	1.19834	up	[S]	Function unknown	Biological Process: MAPK cascade (GO:0000165);; Molecular Function: nucleotide binding (GO:0000166);; Molecular Function: protein kinase activity (GO:0004672);; Biological Process: protein phosphorylation (GO:0006468);; Cellular Component: membrane (GO:0016020);; Molecular Function: oxidoreductase activity (GO:0016491);;	--	--	--	--	Leucine Rich repeats (2 copies);; Leucine rich repeat;; Protein kinase domain;; Protein tyrosine kinase;; Leucine Rich Repeat;; Leucine Rich repeat;; Leucine rich repeat N-terminal domain	Probable LRR receptor-like serine/threonine-protein kinase At4g08850 (Precursor) GN=At4g08850 OS=Arabidopsis thaliana (Mouse-ear cress) PE=2 SV=3	T	Signal transduction mechanisms	putative LRR receptor-like serine/threonine-protein kinase [Morus notabilis]
gene25311	LOC107434245	114	118	70	322	271	233	0.536916	0.567759	0.366481	1.5147	1.38484	1.21982	0.00462534	1.54395	up	[V]	Defense mechanisms	Molecular Function: ATP binding (GO:0005524);; Biological Process: obsolete ATP catabolic process (GO:0006200);; Molecular Function: ATPase-coupled organic phosphonate transmembrane transporter activity (GO:0015416);; Cellular Component: membrane (GO:0016020);;	--	--	[Q]	Secondary metabolites biosynthesis, transport and catabolism	ABC-2 type transporter;; ABC transporter;; Plant PDR ABC transporter associated;; ABC-transporter extracellular N-terminal;; AAA domain;; AAA domain;; P-loop containing region of AAA domain	Pleiotropic drug resistance protein 1 GN=PDR1 OS=Nicotiana tabacum (Common tobacco) PE=2 SV=1	Q	Secondary metabolites biosynthesis, transport and catabolism	hypothetical protein PRUPE_ppa000227mg [Prunus persica]
gene25374	LOC107434327	3178	4533	4159	10027	10416	9439	33.7951	49.7892	49.9708	122.168	136.321	121.742	9.75313e-11	1.41308	up	[T]	Signal transduction mechanisms	Molecular Function: phosphoprotein phosphatase activity (GO:0004721);; Cellular Component: nucleus (GO:0005634);; Cellular Component: cytoplasm (GO:0005737);;	K15423|0|cit:102608319|K15423 serine/threonine-protein phosphatase 4 catalytic subunit [EC:3.1.3.16] | (RefSeq) serine/threonine-protein phosphatase PP-X isozyme 2	--	[GT]	Carbohydrate transport and metabolism;; Signal transduction mechanisms	Calcineurin-like phosphoesterase	Serine/threonine-protein phosphatase PP-X isozyme 2 GN=PPX2 OS=Arabidopsis thaliana (Mouse-ear cress) PE=2 SV=2	GT	Carbohydrate transport and metabolism;; Signal transduction mechanisms	hypothetical protein CICLE_v10009012mg [Citrus clementina]
gene25385	LOC107434337	161	199	181	1190	947	887	1.73174	2.18774	2.15647	12.8052	11.0657	10.6176	5.77775e-14	2.56201	up	--	--	Cellular Component: chloroplast (GO:0009507);; Biological Process: mRNA modification (GO:0016556);; Biological Process: chloroplast RNA processing (GO:0031425);;	--	--	[R]	General function prediction only	PPR repeat family;; PPR repeat;; Pentatricopeptide repeat domain;; PPR repeat;; DYW family of nucleic acid deaminases	Pentatricopeptide repeat-containing protein At2g02980 GN=PCMP-H26 OS=Arabidopsis thaliana (Mouse-ear cress) PE=2 SV=2	R	General function prediction only	PREDICTED: pentatricopeptide repeat-containing protein At2g02980 [Prunus mume]
gene25399	LOC107434350	1532	3030	2845	7747	8639	7328	14.962	30.3128	30.7778	75.3907	91.3703	79.7409	2.9861e-16	1.75511	up	[M]	Cell wall/membrane/envelope biogenesis	Biological Process: protein folding (GO:0006457);; Biological Process: proteolysis (GO:0006508);; Molecular Function: peptidase activity (GO:0008233);;	--	--	--	--	--	Probable zinc metallopeptidase EGY3, chloroplastic (Precursor) GN=EGY3 OS=Arabidopsis thaliana (Mouse-ear cress) PE=2 SV=1	S	Function unknown	PREDICTED: probable zinc metallopeptidase EGY3, chloroplastic [Pyrus x bretschneideri]
gene25426	LOC107434372	189	136	152	493	336	297	2.35285	1.8251	2.10493	6.56436	4.81969	4.46727	0.00722301	1.31845	up	[R]	General function prediction only	--	--	--	[H]	Coenzyme transport and metabolism	CobW/HypB/UreG, nucleotide-binding domain;; Cobalamin synthesis protein cobW C-terminal domain	--	H	Coenzyme transport and metabolism	PREDICTED: COBW domain-containing protein 1-like isoform X1 [Prunus mume]
gene25556	LOC107434527	196	121	137	388	371	315	1.83361	1.19627	1.48148	3.36362	3.37756	3.11068	0.00799677	1.32982	up	[E]	Amino acid transport and metabolism	Molecular Function: transporter activity (GO:0005215);; Biological Process: oligopeptide transport (GO:0006857);; Cellular Component: integral component of membrane (GO:0016021);;	K14638|0|pmum:103339078|K14638 solute carrier family 15 (peptide/histidine transporter), member 3/4 | (RefSeq) protein NRT1/ PTR FAMILY 5.10-like	--	[E]	Amino acid transport and metabolism	POT family;; Major Facilitator Superfamily	Protein NRT1/ PTR FAMILY 5.10 GN=NPF5.10 OS=Arabidopsis thaliana (Mouse-ear cress) PE=2 SV=1	E	Amino acid transport and metabolism	PREDICTED: protein NRT1/ PTR FAMILY 5.10-like [Prunus mume]
gene2558	LOC107434859	590	663	578	1252	1164	1103	2.3973	2.75511	2.61346	5.08901	5.14708	4.98427	0.000940862	1.02742	up	--	--	Molecular Function: 1-phosphatidylinositol-3-phosphate 5-kinase activity (GO:0000285);; Molecular Function: ATP binding (GO:0005524);; Biological Process: cellular protein metabolic process (GO:0044267);; Biological Process: phosphatidylinositol phosphorylation (GO:0046854);; Molecular Function: metal ion binding (GO:0046872);;	K00921|0|pper:PRUPE_ppa000102mg|K00921 1-phosphatidylinositol-3-phosphate 5-kinase [EC:2.7.1.150] | (RefSeq) hypothetical protein	Inositol phosphate metabolism (ko00562);; Phosphatidylinositol signaling system (ko04070);; Phagosome (ko04145)	[T]	Signal transduction mechanisms	Phosphatidylinositol-4-phosphate 5-Kinase;; TCP-1/cpn60 chaperonin family;; FYVE zinc finger	1-phosphatidylinositol-3-phosphate 5-kinase FAB1B GN=FAB1B OS=Arabidopsis thaliana (Mouse-ear cress) PE=2 SV=1	T	Signal transduction mechanisms	hypothetical protein PRUPE_ppa000102mg [Prunus persica]
gene25619	LOC107434611	6	19	5	65	88	104	0.198822	0.727802	0.067224	2.59653	4.61669	4.78116	1.82807e-05	3.2077	up	[E]	Amino acid transport and metabolism	Molecular Function: carboxypeptidase activity (GO:0004180);;	K16297|0|cit:102609406|K16297 serine carboxypeptidase-like clade II [EC:3.4.16.-] | (RefSeq) serine carboxypeptidase-like 45	--	[OE]	Posttranslational modification, protein turnover, chaperones;; Amino acid transport and metabolism	Serine carboxypeptidase	Serine carboxypeptidase-like 45 (Precursor) GN=SCPL45 OS=Arabidopsis thaliana (Mouse-ear cress) PE=2 SV=1	O	Posttranslational modification, protein turnover, chaperones	PREDICTED: serine carboxypeptidase-like 45-like [Citrus sinensis]
gene25730	LOC107434728	18	32	26	101	87	118	0.184101	0.419047	0.30033	1.26597	1.18693	1.55398	0.00269226	2.09396	up	[I]	Lipid transport and metabolism	Cellular Component: Golgi membrane (GO:0000139);; Cellular Component: extracellular region (GO:0005576);; Cellular Component: endoplasmic reticulum membrane (GO:0005789);; Biological Process: fatty acid catabolic process (GO:0009062);; Molecular Function: prenylcysteine methylesterase activity (GO:0010296);;	K15889|0|pxb:103947783|K15889 prenylcysteine alpha-carboxyl methylesterase [EC:3.1.1.-] | (RefSeq) isoprenylcysteine alpha-carbonyl methylesterase ICME-like	Terpenoid backbone biosynthesis (ko00900)	[R]	General function prediction only	alpha/beta hydrolase fold;; Carboxylesterase family;; Alpha/beta hydrolase family;; Prolyl oligopeptidase family	Isoprenylcysteine alpha-carbonyl methylesterase ICME GN=F14F8.240 OS=Arabidopsis thaliana (Mouse-ear cress) PE=2 SV=1	R	General function prediction only	PREDICTED: isoprenylcysteine alpha-carbonyl methylesterase ICME-like [Pyrus x bretschneideri]
gene25781	LOC107434770	476	414	392	804	833	936	1.69711	1.47602	1.46842	2.72744	3.14252	3.56803	0.00195213	1.09657	up	[R]	General function prediction only	--	K08232|0|pmum:103326343|K08232 monodehydroascorbate reductase (NADH) [EC:1.6.5.4] | (RefSeq) monodehydroascorbate reductase, seedling isozyme-like	Ascorbate and aldarate metabolism (ko00053)	[R]	General function prediction only	Pyridine nucleotide-disulphide oxidoreductase;; Pyridine nucleotide-disulphide oxidoreductase	Monodehydroascorbate reductase OS=Solanum lycopersicum (Tomato) PE=1 SV=1	R	General function prediction only	PREDICTED: monodehydroascorbate reductase, seedling isozyme-like [Prunus mume]
gene25812	LOC107434833	1974	1138	1118	3190	2447	2402	20.2447	12.3274	12.904	33.3571	28.018	28.3478	0.000165046	1.01707	up	--	--	--	--	--	[E]	Amino acid transport and metabolism	POT family	Protein NRT1/ PTR FAMILY 6.2 GN=F18A8.6 OS=Arabidopsis thaliana (Mouse-ear cress) PE=1 SV=1	P	Inorganic ion transport and metabolism	Major facilitator superfamily protein isoform 2 [Theobroma cacao]
gene25908	LOC107434917	49	28	31	96	162	110	0.92656	0.475755	0.663916	1.74698	3.55872	1.78738	0.00575957	1.86445	up	[KAD]	Transcription;; RNA processing and modification;; Cell cycle control, cell division, chromosome partitioning	--	K09422|1.96275e-131|tcc:TCM_019116|K09422 myb proto-oncogene protein, plant | (RefSeq) Myb domain protein 20	--	[K]	Transcription	Myb-like DNA-binding domain;; Myb-like DNA-binding domain	Protein ODORANT1 GN=ODO1 OS=Petunia hybrida (Petunia) PE=2 SV=1	K	Transcription	Myb domain protein 20 [Theobroma cacao]
gene25909	LOC107434918	35	29	26	88	134	90	0.581606	0.504567	0.474536	1.4641	2.37112	1.69542	0.00704274	1.88615	up	[KAD]	Transcription;; RNA processing and modification;; Cell cycle control, cell division, chromosome partitioning	--	K09422|1.33515e-131|tcc:TCM_019116|K09422 myb proto-oncogene protein, plant | (RefSeq) Myb domain protein 20	--	[K]	Transcription	Myb-like DNA-binding domain;; Myb-like DNA-binding domain	Protein ODORANT1 GN=ODO1 OS=Petunia hybrida (Petunia) PE=2 SV=1	K	Transcription	Myb domain protein 20 [Theobroma cacao]
gene25934	LOC107434944	108	74	47	239	239	194	1.64549	1.14497	0.791234	3.68752	4.03019	3.34595	0.00447851	1.6527	up	--	--	--	--	--	--	--	GDSL-like Lipase/Acylhydrolase	GDSL esterase/lipase At5g03610 (Precursor) GN=At5g03610 OS=Arabidopsis thaliana (Mouse-ear cress) PE=2 SV=1	I	Lipid transport and metabolism	PREDICTED: GDSL esterase/lipase At5g03610-like [Pyrus x bretschneideri]
gene2595	LOC107435148	330	274	254	814	819	815	6.87122	5.71795	5.71144	16.504	17.9736	18.2354	8.91058e-06	1.60307	up	--	--	--	K13993|1.22189e-50|pmum:103327578|K13993 HSP20 family protein | (RefSeq) 17.4 kDa class III heat shock protein	Protein processing in endoplasmic reticulum (ko04141)	[O]	Posttranslational modification, protein turnover, chaperones	Hsp20/alpha crystallin family	17.4 kDa class III heat shock protein GN=HSP17.4B OS=Arabidopsis thaliana (Mouse-ear cress) PE=2 SV=1	O	Posttranslational modification, protein turnover, chaperones	PREDICTED: 17.4 kDa class III heat shock protein [Prunus mume]
gene25952	LOC107434963	114	95	72	323	331	303	1.13857	0.969525	0.79481	3.23948	3.61208	3.38738	0.000341254	1.8625	up	--	--	--	--	--	--	--	--	--	S	Function unknown	hypothetical protein PRUPE_ppa026419mg [Prunus persica]
gene25956	LOC107434964	336	342	279	662	757	626	2.89137	2.98035	2.65069	5.64869	7.05579	5.94932	0.00234912	1.18531	up	--	--	--	--	--	[K]	Transcription	Myb/SANT-like DNA-binding domain;; Myb/SANT-like DNA-binding domain	Trihelix transcription factor PTL GN=PTL OS=Arabidopsis thaliana (Mouse-ear cress) PE=2 SV=1	K	Transcription	PREDICTED: trihelix transcription factor PTL-like [Glycine max]
gene26015	LOC107435030	22	59	55	206	145	182	0.625378	1.69263	1.71661	5.83783	4.4559	5.76255	0.00078973	2.04146	up	--	--	--	--	--	--	--	Senescence regulator	--	S	Function unknown	hypothetical protein L484_024389 [Morus notabilis]
gene26051	LOC107435073	234	138	118	1399	1089	1106	7.79586	4.69652	4.38285	46.7025	39.4922	41.0581	8.82041e-20	2.96916	up	--	--	Biological Process: autophagy (GO:0006914);;	--	--	--	--	--	--	S	Function unknown	PREDICTED: uncharacterized protein LOC103432764 [Malus domestica]
gene26064	LOC107435078	208	164	169	505	413	491	2.10294	1.68975	1.89802	5.1133	4.53845	5.52799	0.00117608	1.46873	up	--	--	--	--	--	--	--	--	Uncharacterized protein At5g23160 GN=At5g23160 OS=Arabidopsis thaliana (Mouse-ear cress) PE=2 SV=1	S	Function unknown	PREDICTED: uncharacterized protein LOC102607466 [Citrus sinensis]
gene2611	LOC107435426	446	398	513	849	1112	773	8.75648	7.98046	11.7738	17.2737	26.045	18.7258	0.00138964	1.08997	up	[K]	Transcription	Cellular Component: P-body (GO:0000932);; Cellular Component: small nucleolar ribonucleoprotein complex (GO:0005732);; Biological Process: vegetative to reproductive phase transition of meristem (GO:0010228);; Biological Process: RNA metabolic process (GO:0016070);;	K12620|8.07055e-71|vvi:100249828|K12620 U6 snRNA-associated Sm-like protein LSm1 | (RefSeq) sm-like protein LSM1B	RNA degradation (ko03018)	[A]	RNA processing and modification	LSM domain	Sm-like protein LSM1B {ECO:0000305} OS=Arabidopsis thaliana (Mouse-ear cress) PE=1 SV=1	A	RNA processing and modification	PREDICTED: U6 snRNA-associated Sm-like protein LSm1 [Vitis vinifera]
gene26134	LOC107435156	70	64	0	380	281	387	1.26213	1.17816	0	3.01701	2.41699	3.41226	3.99812e-09	3.09451	up	--	--	--	--	--	[R]	General function prediction only	Ankyrin repeats (many copies);; Ankyrin repeats (3 copies);; Ankyrin repeats (many copies);; Ankyrin repeat;; Ankyrin repeat;; Domain of unknown function	Ankyrin repeat-containing protein At2g01680 GN=At2g01680 OS=Arabidopsis thaliana (Mouse-ear cress) PE=2 SV=1	R	General function prediction only	PREDICTED: ankyrin repeat-containing protein At2g01680-like isoform X1 [Camelina sativa]
gene26197	LOC107435234	7	0	0	312	201	176	0.032629	0	0	1.60092	1.10444	0.991215	1.34198e-19	6.74843	up	--	--	--	--	--	[R]	General function prediction only	Leucine Rich repeats (2 copies);; Leucine rich repeat;; Leucine Rich Repeat;; Leucine rich repeat N-terminal domain;; Leucine rich repeat;; Leucine Rich repeat	Somatic embryogenesis receptor kinase 2 (Precursor) GN=SERK2 OS=Arabidopsis thaliana (Mouse-ear cress) PE=1 SV=1	T	Signal transduction mechanisms	PREDICTED: somatic embryogenesis receptor kinase 1-like [Fragaria vesca subsp. vesca]
gene26204	LOC107435242	0	0	75	339	132	183	0	0	0.64396	2.61217	1.10677	1.56692	0.00147293	3.11649	up	--	--	--	--	--	--	--	Domain of unknown function (DUF2828)	--	S	Function unknown	PREDICTED: uncharacterized protein LOC105123074 [Populus euphratica]
gene26205	LOC107435240	844	406	600	1529	1084	1021	7.43355	3.65026	5.87029	13.4549	10.368	9.9921	0.00241899	1.05559	up	--	--	--	--	--	--	--	Domain of unknown function (DUF2828)	--	S	Function unknown	PREDICTED: uncharacterized protein LOC105123074 [Populus euphratica]
gene26208	LOC107435244	14	11	2	194	95	139	0.24561	0.192177	0.024187	3.4389	2.23762	2.92734	4.60004e-09	4.098	up	--	--	Biological Process: response to stress (GO:0006950);; Biological Process: response to jasmonic acid (GO:0009753);; Biological Process: hormone-mediated signaling pathway (GO:0009755);; Biological Process: cellular response to oxygen-containing compound (GO:1901701);;	K13464|1.55652e-73|pper:PRUPE_ppa011173mg|K13464 jasmonate ZIM domain-containing protein | (RefSeq) hypothetical protein	Plant hormone signal transduction (ko04075)	--	--	Divergent CCT motif;; tify domain	Protein TIFY 9 GN=T31B5.40 OS=Arabidopsis thaliana (Mouse-ear cress) PE=1 SV=1	K	Transcription	hypothetical protein PRUPE_ppa011173mg [Prunus persica]
gene2621	LOC107435757	5484	3659	3530	7046	8514	8284	44.8029	30.4845	32.0199	57.482	75.4804	75.1691	1.08784e-05	1.00808	up	[T]	Signal transduction mechanisms	Molecular Function: protein serine/threonine phosphatase activity (GO:0004722);; Biological Process: protein dephosphorylation (GO:0006470);; Molecular Function: metal ion binding (GO:0046872);;	K14497|0|pmum:103327665|K14497 protein phosphatase 2C [EC:3.1.3.16] | (RefSeq) protein phosphatase 2C 16	Plant hormone signal transduction (ko04075)	[T]	Signal transduction mechanisms	Protein phosphatase 2C;; Protein phosphatase 2C	Protein phosphatase 2C 16 (Precursor) GN=F28P22.4 OS=Arabidopsis thaliana (Mouse-ear cress) PE=1 SV=1	T	Signal transduction mechanisms	Protein phosphatase 2C 16 [Morus notabilis]
gene26274	LOC107435293	42	0	39	137	108	99	0.472194	0	0.492204	1.56294	1.33421	1.25067	0.00143059	2.15305	up	--	--	Molecular Function: DNA binding (GO:0003677);; Molecular Function: transcription factor activity, sequence-specific DNA binding (GO:0003700);; Cellular Component: nucleus (GO:0005634);; Cellular Component: cytoplasm (GO:0005737);; Biological Process: regulation of transcription, DNA-templated (GO:0006355);; Biological Process: multicellular organism development (GO:0007275);;	--	--	--	--	No apical meristem (NAM) protein	NAC domain-containing protein 100 GN=NAC100 OS=Arabidopsis thaliana (Mouse-ear cress) PE=2 SV=1	S	Function unknown	NAC domain-containing protein 100 [Morus notabilis]
gene26308	LOC107435349	1646	875	750	1984	2674	2599	12.2872	7.2678	6.40457	14.8228	21.7233	22.3099	0.000527996	1.25463	up	--	--	--	K15174|0|pmum:103322535|K15174 RNA polymerase II-associated factor 1 | (RefSeq) protein PAF1 homolog	--	[K]	Transcription	Paf1	--	K	Transcription	hypothetical protein L484_026278 [Morus notabilis]
gene2631	LOC107435750	315	149	237	441	729	674	2.38323	1.34707	2.69046	3.50415	7.17901	6.09598	0.000982057	1.4891	up	--	--	Molecular Function: motor activity (GO:0003774);; Molecular Function: actin binding (GO:0003779);; Molecular Function: ATP binding (GO:0005524);; Cellular Component: myosin complex (GO:0016459);;	K10357|0|tcc:TCM_029097|K10357 myosin V | (RefSeq) Myosin family protein with Dil domain isoform 1	--	[Z]	Cytoskeleton	Myosin head (motor domain);; DIL domain;; IQ calmodulin-binding motif;; Myosin N-terminal SH3-like domain	Myosin-17 GN=F7C8.80 OS=Arabidopsis thaliana (Mouse-ear cress) PE=1 SV=2	Z	Cytoskeleton	Myosin family protein with Dil domain isoform 1 [Theobroma cacao]
gene26343	LOC107435386	210	115	62	520	419	411	5.28468	2.93032	1.72558	13.0661	11.4382	11.4846	4.37542e-05	1.90768	up	--	--	Cellular Component: mitochondrion (GO:0005739);; Biological Process: shoot system development (GO:0048367);;	--	--	--	--	DVL family	--	S	Function unknown	PREDICTED: uncharacterized protein LOC102626192 [Citrus sinensis]
gene26350	LOC107435393	12	34	33	160	206	147	0.263238	0.792289	0.863715	3.82379	5.27722	3.77335	9.05317e-06	2.77045	up	--	--	--	--	--	--	--	Protein of unknown function (DUF569);; Fascin domain	--	S	Function unknown	hypothetical protein MTR_5g037540 [Medicago truncatula]
gene26382	LOC107435432	181	117	145	497	310	304	3.74767	2.42213	3.27856	10.2401	6.85125	7.46122	0.00424204	1.40488	up	--	--	--	--	--	--	--	--	--	S	Function unknown	hypothetical protein L484_006882 [Morus notabilis]
gene2640	LOC107435683	57	50	87	260	272	241	0.624468	0.560107	1.06526	2.88007	3.28059	2.96701	0.000167356	2.0648	up	[R]	General function prediction only	--	--	--	[R]	General function prediction only	Ankyrin repeats (3 copies);; Ankyrin repeat;; Ankyrin repeats (many copies);; Ankyrin repeats (many copies);; Ankyrin repeat;; Domain of unknown function	Ankyrin repeat-containing protein At3g12360 GN=At3g12360 OS=Arabidopsis thaliana (Mouse-ear cress) PE=2 SV=1	R	General function prediction only	Ankyrin repeat-containing protein [Morus notabilis]
gene26487	LOC107435526	13	21	14	111	117	94	0.144217	0.206892	0.160958	1.23866	1.62476	1.58575	5.35192e-05	2.83232	up	[RTKL]	General function prediction only;; Signal transduction mechanisms;; Transcription;; Replication, recombination and repair	Molecular Function: nucleotide binding (GO:0000166);; Molecular Function: protein kinase activity (GO:0004672);; Biological Process: phosphorylation (GO:0016310);; Cellular Component: intracellular part (GO:0044424);;	K02218|1.72104e-29|pop:POPTR_0018s07090g|K02218 casein kinase 1 [EC:2.7.11.1] | (RefSeq) casein kinase family protein	--	[T]	Signal transduction mechanisms	Protein kinase domain;; Protein tyrosine kinase	Casein kinase I isoform delta-like GN=At4g26100 OS=Arabidopsis thaliana (Mouse-ear cress) PE=2 SV=2	T	Signal transduction mechanisms	putative protein kinase ADK1 [Oryza sativa Japonica Group]
gene2650	LOC107435834	4	0	0	163	237	262	0.03299	0	0	1.7739	2.80015	3.17908	7.98799e-21	7.51568	up	--	--	--	--	--	--	--	Domain of unknown function (DUF4220);; Protein of unknown function, DUF594	--	S	Function unknown	hypothetical protein PRUPE_ppa015371mg [Prunus persica]
gene26501	LOC107435550	110	105	108	335	293	239	1.00587	0.976687	1.09887	3.07434	2.91981	2.43754	0.00472546	1.50436	up	--	--	--	--	--	[R]	General function prediction only	PPR repeat family;; PPR repeat;; PPR repeat;; Pentatricopeptide repeat domain;; PPR repeat family;; PPR repeat;; PPR repeat;; Pentatricopeptide repeat domain;; PPR repeat family;; PPR repeat;; PPR repeat;; Pentatricopeptide repeat domain	Pentatricopeptide repeat-containing protein At2g15630, mitochondrial (Precursor) GN=At2g15630 OS=Arabidopsis thaliana (Mouse-ear cress) PE=3 SV=1	R	General function prediction only	Pentatricopeptide repeat (PPR) superfamily protein, putative isoform 1 [Theobroma cacao]
gene26507	LOC107435548	296	193	235	609	864	718	3.33311	2.20981	2.93239	6.84682	10.5654	8.98566	8.34142e-06	1.68825	up	[R]	General function prediction only	Molecular Function: transferase activity (GO:0016740);;	--	--	[R]	General function prediction only	WD domain, G-beta repeat;; Nup133 N terminal like;; Nucleoporin Nup120/160	Zinc finger CCCH domain-containing protein 62 GN=ZFWD4 OS=Arabidopsis thaliana (Mouse-ear cress) PE=2 SV=1	R	General function prediction only	PREDICTED: vegetative incompatibility protein HET-E-1-like [Malus domestica]
gene26529	LOC107435586	1212	1437	1313	7899	7400	7354	12.1369	14.6772	14.6035	78.9884	80.4233	81.8121	3.02871e-33	2.59903	up	[M]	Cell wall/membrane/envelope biogenesis	Biological Process: protein folding (GO:0006457);; Biological Process: proteolysis (GO:0006508);; Molecular Function: peptidase activity (GO:0008233);;	--	--	--	--	--	Probable zinc metallopeptidase EGY3, chloroplastic (Precursor) GN=EGY3 OS=Arabidopsis thaliana (Mouse-ear cress) PE=2 SV=1	S	Function unknown	PREDICTED: probable zinc metallopeptidase EGY3, chloroplastic [Pyrus x bretschneideri]
gene2653	LOC107435931	10	4	7	86	53	42	0.122301	0.041617	0.090121	1.15026	0.771232	0.623682	5.85795e-05	3.18334	up	--	--	Molecular Function: transcription factor activity, sequence-specific DNA binding (GO:0003700);; Biological Process: regulation of transcription, DNA-templated (GO:0006355);;	--	--	--	--	GRAS domain family	Nodulation-signaling pathway 1 protein GN=NSP1 OS=Medicago truncatula (Barrel medic) PE=1 SV=1	K	Transcription	hypothetical protein L484_009583 [Morus notabilis]
gene26618	LOC107435702	240	297	285	1163	969	1042	5.54	7.04344	7.33429	27.1774	24.4455	27.0399	4.50088e-10	2.02982	up	[S]	Function unknown	--	--	--	--	--	Protein of unknown function (DUF1499)	--	S	Function unknown	PREDICTED: uncharacterized protein LOC103331795 [Prunus mume]
gene26625	LOC107435694	3358	3361	3429	5852	7068	6458	56.0223	57.2028	63.5394	97.487	127.975	119.69	6.56291e-06	1.01968	up	[MG]	Cell wall/membrane/envelope biogenesis;; Carbohydrate transport and metabolism	Biological Process: cellular metabolic process (GO:0044237);; Molecular Function: dihydrokaempferol 4-reductase activity (GO:0045552);; Molecular Function: coenzyme binding (GO:0050662);; Biological Process: oxidation-reduction process (GO:0055114);;	--	--	[V]	Defense mechanisms	NAD dependent epimerase/dehydratase family;; 3-beta hydroxysteroid dehydrogenase/isomerase family;; Male sterility protein;; NADH(P)-binding;; NmrA-like family;; short chain dehydrogenase;; KR domain	Vestitone reductase OS=Medicago sativa (Alfalfa) PE=1 SV=1	V	Defense mechanisms	PREDICTED: vestitone reductase-like isoform X1 [Pyrus x bretschneideri]
gene26627	LOC107435692	1013	1056	924	2204	2301	2263	19.6082	20.89	19.8151	44.0913	49.1693	49.7002	4.74026e-07	1.26573	up	[MG]	Cell wall/membrane/envelope biogenesis;; Carbohydrate transport and metabolism	--	--	--	[V]	Defense mechanisms	NAD dependent epimerase/dehydratase family;; 3-beta hydroxysteroid dehydrogenase/isomerase family;; Male sterility protein;; NADH(P)-binding;; NmrA-like family;; short chain dehydrogenase;; KR domain	Vestitone reductase OS=Medicago sativa (Alfalfa) PE=1 SV=1	V	Defense mechanisms	PREDICTED: LOW QUALITY PROTEIN: vestitone reductase-like [Prunus mume]
gene26631	LOC107435682	200	160	144	666	617	658	3.43591	2.93992	2.866	11.9974	12.4158	13.0041	4.29953e-07	2.03687	up	--	--	--	K15622|4.45827e-93|pmum:103331778|K15622 myeloid leukemia factor 1 | (RefSeq) myeloid leukemia factor 1	--	--	--	--	--	S	Function unknown	PREDICTED: uncharacterized protein LOC103331778 isoform X1 [Prunus mume]
gene26645	LOC107435712	56	11	34	282	122	195	1.0287	0.202311	0.683333	5.17652	2.43677	3.97909	0.000205317	2.6492	up	--	--	--	--	--	--	--	U-box domain	U-box domain-containing protein 28 GN=PUB28 OS=Arabidopsis thaliana (Mouse-ear cress) PE=1 SV=1	R	General function prediction only	PREDICTED: U-box domain-containing protein 28-like [Prunus mume]
gene26652	LOC107435728	209	1322	1121	2213	2051	2109	4.20857	27.2384	25.1493	44.6533	44.9688	47.3258	0.000508115	1.33397	up	--	--	Cellular Component: membrane part (GO:0044425);;	K17795|1.41486e-87|mdm:103415832|K17795 mitochondrial import inner membrane translocase subunit TIM17 | (RefSeq) mitochondrial import inner membrane translocase subunit TIM17-2-like	--	[U]	Intracellular trafficking, secretion, and vesicular transport	Tim17/Tim22/Tim23/Pmp24 family	Mitochondrial import inner membrane translocase subunit TIM17-2 GN=TIM17-2 OS=Arabidopsis thaliana (Mouse-ear cress) PE=1 SV=2	U	Intracellular trafficking, secretion, and vesicular transport	PREDICTED: mitochondrial import inner membrane translocase subunit TIM17-2-like [Malus domestica]
gene26657	LOC107435733	12	397	415	998	836	812	0.175089	5.967	6.77897	14.6797	13.3704	13.282	1.08189e-05	1.73914	up	[I]	Lipid transport and metabolism	--	--	--	[R]	General function prediction only	NAD binding domain of 6-phosphogluconate dehydrogenase;; NAD-binding of NADP-dependent 3-hydroxyisobutyrate dehydrogenase;; Shikimate / quinate 5-dehydrogenase;; NADP oxidoreductase coenzyme F420-dependent	Probable 3-hydroxyisobutyrate dehydrogenase-like 1, mitochondrial (Precursor) GN=At4g29120 OS=Arabidopsis thaliana (Mouse-ear cress) PE=2 SV=1	R	General function prediction only	putative oxidoreductase ykwC [Morus notabilis]
gene26762	LOC107435839	32	80	83	585	286	277	0.923458	2.41161	2.7357	17.6963	9.19494	9.26501	0.000843111	2.61499	up	--	--	--	--	--	--	--	Gibberellin regulated protein	Gibberellin-regulated protein 11 (Precursor) GN=GASA11 OS=Arabidopsis thaliana (Mouse-ear cress) PE=3 SV=1	W	Extracellular structures	PREDICTED: snakin-2-like [Citrus sinensis]
gene2681	LOC107403286	55	32	40	378	254	269	1.0249	0.615993	0.823396	7.13515	5.21261	5.63617	7.16849e-08	2.90962	up	[KAD]	Transcription;; RNA processing and modification;; Cell cycle control, cell division, chromosome partitioning	Molecular Function: binding (GO:0005488);;	K09422|2.03635e-89|pmum:103327641|K09422 myb proto-oncogene protein, plant | (RefSeq) transcription factor TT2-like	--	[K]	Transcription	Myb-like DNA-binding domain;; Myb-like DNA-binding domain	Anthocyanin regulatory C1 protein GN=C1 OS=Zea mays (Maize) PE=2 SV=1	K	Transcription	PREDICTED: transcription factor TT2-like [Prunus mume]
gene26874	LOC107435969	26	20	21	140	121	111	0.284305	0.219411	0.258946	1.55515	1.45802	1.37409	0.000145329	2.55776	up	--	--	--	--	--	[R]	General function prediction only	PPR repeat;; PPR repeat family;; PPR repeat;; Pentatricopeptide repeat domain;; Tetratricopeptide repeat;; Tetratricopeptide repeat;; Tetratricopeptide repeat	Pentatricopeptide repeat-containing protein At4g02750 GN=PCMP-H24 OS=Arabidopsis thaliana (Mouse-ear cress) PE=3 SV=1	R	General function prediction only	hypothetical protein PRUPE_ppa025358mg [Prunus persica]
gene26883	LOC107435991	2069	1507	1536	3352	3441	3686	33.9989	25.7025	27.752	54.6628	58.7552	64.6513	1.21223e-06	1.12744	up	--	--	Biological Process: maltose metabolic process (GO:0000023);; Molecular Function: calcium ion binding (GO:0005509);; Biological Process: pentose-phosphate shunt (GO:0006098);; Cellular Component: chloroplast thylakoid lumen (GO:0009543);; Cellular Component: chloroplast stroma (GO:0009570);; Cellular Component: photosystem II oxygen evolving complex (GO:0009654);; Biological Process: photosynthesi…	--	--	--	--	PsbP	PsbP domain-containing protein 4, chloroplastic (Precursor) GN=PPD4 OS=Arabidopsis thaliana (Mouse-ear cress) PE=1 SV=2	R	General function prediction only	PREDICTED: psbP domain-containing protein 4, chloroplastic [Vitis vinifera]
gene26886	LOC107435979	820	844	837	1875	2238	2059	14.687	15.5331	16.8285	33.7256	43.6434	40.3754	6.02054e-08	1.3899	up	--	--	Cellular Component: plasma membrane (GO:0005886);; Biological Process: carbohydrate transport (GO:0008643);; Cellular Component: integral component of membrane (GO:0016021);;	K15382|4.24141e-135|gmx:100800304|K15382 solute carrier family 50 (sugar transporter) | (RefSeq) bidirectional sugar transporter SWEET1	--	[R]	General function prediction only	Sugar efflux transporter for intercellular exchange	Bidirectional sugar transporter SWEET1 GN=SWEET1 OS=Arabidopsis thaliana (Mouse-ear cress) PE=1 SV=1	P	Inorganic ion transport and metabolism	PREDICTED: bidirectional sugar transporter SWEET1 isoform X1 [Glycine max]
gene26901	LOC107436000	103	108	110	435	308	317	1.29553	1.38793	1.52895	5.4692	4.3781	4.804	0.000301347	1.80147	up	--	--	--	K11982|5.83492e-95|tcc:TCM_035074|K11982 E3 ubiquitin-protein ligase RNF115/126 [EC:2.3.2.27] | (RefSeq) RING/U-box superfamily protein, putative	--	[O]	Posttranslational modification, protein turnover, chaperones	Ring finger domain;; zinc-finger;; RING-H2 zinc finger;; Zinc finger, C3HC4 type (RING finger);; Zinc finger, C3HC4 type (RING finger)	E3 ubiquitin-protein ligase RING1-like GN=At3g19950 OS=Arabidopsis thaliana (Mouse-ear cress) PE=1 SV=1	O	Posttranslational modification, protein turnover, chaperones	E3 ubiquitin-protein ligase RING1-like protein [Morus notabilis]
gene26925	LOC107403267	70	116	84	435	385	441	0.385671	0.654899	0.517977	2.42215	2.32819	2.72792	1.23163e-06	2.30973	up	[M]	Cell wall/membrane/envelope biogenesis	Cellular Component: integral component of membrane (GO:0016021);; Molecular Function: cellulose synthase (UDP-forming) activity (GO:0016760);; Biological Process: cellulose biosynthetic process (GO:0030244);;	K20924|0|pmum:103336830|K20924 cellulose synthase-like protein [EC:2.4.1.-] | (RefSeq) cellulose synthase-like protein D3	--	--	--	Cellulose synthase;; RING/Ubox like zinc-binding domain;; Glycosyltransferase like family 2;; Glycosyl transferase family group 2	Cellulose synthase-like protein D3 GN=T17B22.26 OS=Arabidopsis thaliana (Mouse-ear cress) PE=1 SV=1	G	Carbohydrate transport and metabolism	Cellulose synthase-like protein D3 [Morus notabilis]
gene26926	LOC107403265	24	61	44	111	139	157	0.228828	0.575922	0.500376	1.1741	1.56686	1.83555	0.00795108	1.74458	up	[R]	General function prediction only	Cellular Component: plasma membrane (GO:0005886);; Biological Process: determination of bilateral symmetry (GO:0009855);; Biological Process: polarity specification of adaxial/abaxial axis (GO:0009944);; Biological Process: meristem initiation (GO:0010014);; Biological Process: regulation of meristem growth (GO:0010075);; Molecular Function: hydrolase activity (GO:0016787);;	--	--	[R]	General function prediction only	Alpha/beta hydrolase family;; Alpha/beta hydrolase family;; alpha/beta hydrolase fold;; Prolyl oligopeptidase family	--	R	General function prediction only	PREDICTED: alpha/beta hydrolase domain-containing protein 17B [Prunus mume]
gene2693	LOC107403449	84	46	82	337	260	165	0.80015	0.44457	0.861568	3.22716	2.70404	1.75265	0.000505881	1.91517	up	--	--	--	--	--	[R]	General function prediction only	PPR repeat;; PPR repeat family;; Pentatricopeptide repeat domain;; PPR repeat;; Tetratricopeptide repeat;; Tetratricopeptide repeat;; Tetratricopeptide repeat;; Anaphase-promoting complex, cyclosome, subunit 3	Putative pentatricopeptide repeat-containing protein At5g37570 GN=PCMP-E37 OS=Arabidopsis thaliana (Mouse-ear cress) PE=3 SV=1	R	General function prediction only	PREDICTED: putative pentatricopeptide repeat-containing protein At5g37570 [Prunus mume]
gene2698	LOC107404200	80	28	14	443	413	415	0.95013	0.314688	0.134592	4.11125	4.33166	4.86745	3.11093e-12	3.49674	up	[RTKL]	General function prediction only;; Signal transduction mechanisms;; Transcription;; Replication, recombination and repair	Molecular Function: kinase activity (GO:0016301);;	--	--	--	--	Carbohydrate-binding protein of the ER;; Protein tyrosine kinase;; Protein kinase domain;; Leucine rich repeat;; Leucine Rich repeats (2 copies);; Leucine Rich Repeat	Receptor-like protein kinase At3g21340 (Precursor) GN=At3g21340 OS=Arabidopsis thaliana (Mouse-ear cress) PE=1 SV=1	T	Signal transduction mechanisms	PREDICTED: probable LRR receptor-like serine/threonine-protein kinase At1g51860 isoform X2 [Prunus mume]
gene26998	LOC107403352	80	17	19	326	132	171	0.723121	0.157732	0.187785	2.95652	1.2983	1.72575	0.00523346	2.53761	up	--	--	--	--	--	[R]	General function prediction only	Leucine Rich repeats (2 copies);; Leucine rich repeat;; Leucine Rich Repeat;; Leucine Rich repeat;; Leucine rich repeat	Receptor-like protein 12 (Precursor) GN=RLP12 OS=Arabidopsis thaliana (Mouse-ear cress) PE=2 SV=2	T	Signal transduction mechanisms	PREDICTED: receptor-like protein 12 isoform X1 [Vitis vinifera]
gene27034	LOC107403397	460	613	650	893	1556	1499	4.64365	6.30859	7.37759	7.84756	16.5089	17.3512	0.00599299	1.28313	up	--	--	--	--	--	--	--	--	--	S	Function unknown	hypothetical protein L484_018427 [Morus notabilis]
gene2706	LOC107403655	0	13	0	51	94	91	0	0.085545	0	0.339907	0.701984	0.694036	1.03194e-07	4.30764	up	[RTKL]	General function prediction only;; Signal transduction mechanisms;; Transcription;; Replication, recombination and repair	Molecular Function: kinase activity (GO:0016301);;	--	--	--	--	Carbohydrate-binding protein of the ER;; Protein kinase domain;; Protein tyrosine kinase;; Leucine Rich Repeat	Probable LRR receptor-like serine/threonine-protein kinase At1g51860 (Precursor) GN=At1g51860 OS=Arabidopsis thaliana (Mouse-ear cress) PE=2 SV=2	T	Signal transduction mechanisms	PREDICTED: probable LRR receptor-like serine/threonine-protein kinase At1g05700 [Prunus mume]
gene27090	LOC107403470	221	164	141	333	566	529	5.69427	4.20836	3.93749	8.29616	14.9893	14.8777	0.000690056	1.54253	up	[U]	Intracellular trafficking, secretion, and vesicular transport	--	K17279|7.02115e-65|tcc:TCM_014680|K17279 receptor expression-enhancing protein 5/6 | (RefSeq) HVA22 D isoform 3	--	[U]	Intracellular trafficking, secretion, and vesicular transport	TB2/DP1, HVA22 family	HVA22-like protein d GN=HVA22D OS=Arabidopsis thaliana (Mouse-ear cress) PE=2 SV=1	U	Intracellular trafficking, secretion, and vesicular transport	HVA22 E isoform 1 [Theobroma cacao]
gene27110	LOC107403472	28	38	21	101	162	155	1.00782	0.501134	0.28113	1.53864	2.62515	2.56238	0.000318623	2.36665	up	[J]	Translation, ribosomal structure and biogenesis	Biological Process: very long-chain fatty acid metabolic process (GO:0000038);; Biological Process: RNA splicing, via endonucleolytic cleavage and ligation (GO:0000394);; Biological Process: pseudouridine synthesis (GO:0001522);; Molecular Function: RNA binding (GO:0003723);; Molecular Function: lysozyme activity (GO:0003796);; Cellular Component: cytosol (GO:0005829);; Biological Process: methio…	--	--	[A]	RNA processing and modification	RNA pseudouridylate synthase	RNA pseudouridine synthase 7 OS=Oryza sativa subsp. japonica (Rice) PE=2 SV=2	A	RNA processing and modification	PREDICTED: RNA pseudourine synthase 7-like [Fragaria vesca subsp. vesca]
gene27116	LOC107403485	32	62	30	224	141	170	0.427261	0.839919	0.434837	2.99215	2.0431	2.53071	0.000348243	2.19768	up	--	--	Molecular Function: GPI-anchor transamidase activity (GO:0003923);; Cellular Component: GPI-anchor transamidase complex (GO:0042765);;	K05289|2.01051e-46|vvi:100245727|K05289 glycosylphosphatidylinositol transamidase | (RefSeq) glycosylphosphatidylinositol anchor attachment 1 protein	Glycosylphosphatidylinositol(GPI)-anchor biosynthesis (ko00563)	[O]	Posttranslational modification, protein turnover, chaperones	--	--	O	Posttranslational modification, protein turnover, chaperones	unnamed protein product [Vitis vinifera]
gene27169	LOC107403546	230	197	181	720	577	443	4.51102	3.94562	3.9351	14.1273	12.3092	9.67468	0.000120565	1.59931	up	--	--	Molecular Function: NADH dehydrogenase (ubiquinone) activity (GO:0008137);; Molecular Function: nucleobase:cation symporter activity (GO:0015391);; Biological Process: nucleobase-containing compound transport (GO:0015931);; Biological Process: ATP synthesis coupled electron transport (GO:0042773);;	--	--	[O]	Posttranslational modification, protein turnover, chaperones	PPR repeat family;; PPR repeat;; PPR repeat;; Pentatricopeptide repeat domain;; Region in Clathrin and VPS	Pentatricopeptide repeat-containing protein At4g38150 GN=At4g38150 OS=Arabidopsis thaliana (Mouse-ear cress) PE=2 SV=1	O	Posttranslational modification, protein turnover, chaperones	PREDICTED: pentatricopeptide repeat-containing protein At4g38150-like [Malus domestica]
gene27175	LOC107403531	0	976	1966	3838	3489	2366	0	21.3577	46.655	81.9068	80.9294	56.4263	0.00254985	1.7541	up	--	--	Cellular Component: thylakoid (GO:0009579);;	--	--	--	--	Protein of unknown function (DUF2488)	Uncharacterized protein ycf54 GN=ycf54 OS=Porphyra purpurea (Red seaweed) PE=3 SV=1	S	Function unknown	hypothetical protein L484_022691 [Morus notabilis]
gene27232	LOC107403604	11	16	16	69	97	115	0.179546	0.278412	0.297662	1.21902	1.8599	2.26834	0.000104265	2.79548	up	--	--	Cellular Component: mitochondrion (GO:0005739);; Biological Process: response to cold (GO:0009409);; Biological Process: response to water deprivation (GO:0009414);; Biological Process: response to abscisic acid (GO:0009737);; Biological Process: hyperosmotic salinity response (GO:0042538);;	--	--	--	--	Protein of unknown function (DUF3537)	--	R	General function prediction only	hypothetical protein CICLE_v10008348mg [Citrus clementina]
gene27326	LOC107403709	987	1107	894	3141	3583	3491	18.1185	20.7342	18.2231	57.592	71.3965	71.2178	3.80086e-16	1.86429	up	[O]	Posttranslational modification, protein turnover, chaperones	Molecular Function: metal ion binding (GO:0046872);;	K10666|3.33011e-98|mdm:103430525|K10666 E3 ubiquitin-protein ligase RNF5 [EC:2.3.2.27] | (RefSeq) E3 ubiquitin-protein ligase RMA1H1-like	Protein processing in endoplasmic reticulum (ko04141)	[O]	Posttranslational modification, protein turnover, chaperones	Zinc finger, C3HC4 type (RING finger);; Ring finger domain;; Zinc finger, C3HC4 type (RING finger);; Zinc finger, C3HC4 type (RING finger);; zinc-RING finger domain;; RING-type zinc-finger	E3 ubiquitin-protein ligase RMA1H1 GN=RMA1H1 OS=Capsicum annuum (Bell pepper) PE=1 SV=1	O	Posttranslational modification, protein turnover, chaperones	E3 ubiquitin-protein ligase [Morus notabilis]
gene27386	LOC107403783	57	77	90	365	332	303	1.85012	2.53624	3.26089	11.89	11.7233	10.9637	1.20775e-05	2.23126	up	--	--	--	--	--	--	--	Protein of unknown function DUF260	LOB domain-containing protein 11 GN=T17D12.6 OS=Arabidopsis thaliana (Mouse-ear cress) PE=2 SV=2	S	Function unknown	PREDICTED: LOB domain-containing protein 1-like [Prunus mume]
gene27391	LOC107403780	114	83	54	354	221	237	1.55966	1.47403	0.690816	5.35308	3.99068	3.96866	0.00107938	1.78732	up	[J]	Translation, ribosomal structure and biogenesis	Molecular Function: tRNA-intron endonuclease activity (GO:0000213);; Molecular Function: nucleic acid binding (GO:0003676);; Biological Process: tRNA splicing, via endonucleolytic cleavage and ligation (GO:0006388);; Biological Process: nucleic acid phosphodiester bond hydrolysis (GO:0090305);;	K15322|9.66959e-116|pmum:103324489|K15322 tRNA-splicing endonuclease subunit Sen2 [EC:3.1.27.9] | (RefSeq) tRNA-splicing endonuclease subunit Sen2-1	--	[J]	Translation, ribosomal structure and biogenesis	tRNA intron endonuclease, catalytic C-terminal domain;; tRNA intron endonuclease, N-terminal domain	tRNA-splicing endonuclease subunit Sen2-1 GN=SEN1 OS=Arabidopsis thaliana (Mouse-ear cress) PE=2 SV=1	J	Translation, ribosomal structure and biogenesis	tRNA-splicing endonuclease subunit Sen2-2 [Morus notabilis]
gene27438	LOC107403834	155	778	298	1659	2456	1069	1.57486	8.37576	3.2599	17.6037	28.5574	12.2753	0.00480711	2.16135	up	[C]	Energy production and conversion	Molecular Function: D-arabinono-1,4-lactone oxidase activity (GO:0003885);; Cellular Component: cell wall (GO:0005618);; Molecular Function: UDP-N-acetylmuramate dehydrogenase activity (GO:0008762);; Cellular Component: membrane (GO:0016020);; Molecular Function: flavin adenine dinucleotide binding (GO:0050660);; Biological Process: oxidation-reduction process (GO:0055114);;	--	--	[V]	Defense mechanisms	FAD binding domain;; D-arabinono-1,4-lactone oxidase	--	V	Defense mechanisms	PREDICTED: L-gulonolactone oxidase-like [Pyrus x bretschneideri]
gene27439	LOC107403835	109	409	331	1218	1298	1247	4.12755	15.8517	13.9561	46.2338	53.5364	52.6527	4.14011e-13	2.2232	up	[C]	Energy production and conversion	Molecular Function: D-arabinono-1,4-lactone oxidase activity (GO:0003885);; Cellular Component: extracellular region (GO:0005576);; Molecular Function: UDP-N-acetylmuramate dehydrogenase activity (GO:0008762);; Biological Process: meristem initiation (GO:0010014);; Biological Process: xylem development (GO:0010089);; Cellular Component: membrane (GO:0016020);; Biological Process: cell wall biogen…	--	--	[V]	Defense mechanisms	D-arabinono-1,4-lactone oxidase	--	V	Defense mechanisms	hypothetical protein AMTR_s00018p00252240 [Amborella trichopoda]
gene27466	LOC107403869	502	728	497	1087	1084	1236	5.37666	8.1468	5.63242	11.1108	11.9249	14.3541	0.000698436	1.07173	up	--	--	--	K20782|0|pmum:103330850|K20782 hydroxyproline O-arabinosyltransferase [EC:2.4.2.58] | (RefSeq) uncharacterized LOC103330850	--	--	--	--	--	S	Function unknown	PREDICTED: uncharacterized protein LOC103330850 [Prunus mume]
gene27507	LOC107403918	402	332	382	754	964	846	5.97144	5.32958	6.43158	10.9763	15.2453	13.672	0.000255037	1.28694	up	--	--	--	--	--	--	--	--	--	S	Function unknown	PREDICTED: uncharacterized protein LOC101312837 [Fragaria vesca subsp. vesca]
gene2764	LOC107404438	169	8	45	876	289	946	1.09729	0.045467	0.328428	6.03048	2.05946	7.24676	0.00205174	3.35797	up	--	--	Biological Process: intracellular protein transport (GO:0006886);; Biological Process: vesicle-mediated transport (GO:0016192);; Biological Process: single-organism transport (GO:0044765);;	--	--	--	--	ENTH domain	VHS domain-containing protein At3g16270 GN=At3g16270 OS=Arabidopsis thaliana (Mouse-ear cress) PE=1 SV=1	R	General function prediction only	PREDICTED: VHS domain-containing protein At3g16270 [Vitis vinifera]
gene27669	LOC107404085	41	41	38	141	135	114	1.65923	1.63499	1.72358	6.75829	6.24363	6.06036	0.00714506	1.78444	up	--	--	Cellular Component: chloroplast (GO:0009507);; Biological Process: developmental process (GO:0032502);;	--	--	--	--	Plant protein 1589 of unknown function (A_thal_3526)	--	R	General function prediction only	hypothetical protein PRUPE_ppa013960mg [Prunus persica]
gene27673	LOC107404086	1825	866	1165	3044	2291	2064	12.4752	6.44686	9.24675	21.3181	16.6667	15.6087	0.00234058	1.02512	up	[T]	Signal transduction mechanisms	--	--	--	[V]	Defense mechanisms	Dual specificity phosphatase, catalytic domain;; Gelsolin repeat	Protein-tyrosine-phosphatase MKP1 GN=MKP1 OS=Arabidopsis thaliana (Mouse-ear cress) PE=1 SV=1	V	Defense mechanisms	hypothetical protein PRUPE_ppa001402mg [Prunus persica]
gene2768	LOC107404464	1145	1133	1128	2479	2838	2812	8.37922	8.50436	9.07094	18.3757	22.6583	23.196	2.11938e-08	1.34265	up	[R]	General function prediction only	Biological Process: intracellular protein transport (GO:0006886);; Biological Process: tRNA processing (GO:0008033);; Molecular Function: hydrolase activity (GO:0016787);;	K00784|0|pper:PRUPE_ppa000849mg|K00784 ribonuclease Z [EC:3.1.26.11] | (RefSeq) hypothetical protein	RNA transport (ko03013)	[R]	General function prediction only	Beta-lactamase superfamily domain;; tRNase Z endonuclease;; Metallo-beta-lactamase superfamily	--	R	General function prediction only	hypothetical protein PRUPE_ppa000849mg [Prunus persica]
gene27709	LOC107404123	273	402	373	948	614	632	8.89773	13.3681	13.5236	30.9231	21.7554	22.9089	0.00225253	1.13955	up	[O]	Posttranslational modification, protein turnover, chaperones	--	--	--	[O]	Posttranslational modification, protein turnover, chaperones	Ring finger domain;; RING-H2 zinc finger;; Zinc finger, C3HC4 type (RING finger);; Zinc finger, C3HC4 type (RING finger);; Anaphase-promoting complex subunit 11 RING-H2 finger;; Zinc finger, C3HC4 type (RING finger)	RING-H2 finger protein ATL54 GN=ATL54 OS=Arabidopsis thaliana (Mouse-ear cress) PE=2 SV=2	O	Posttranslational modification, protein turnover, chaperones	RING-H2 finger protein ATL54 [Morus notabilis]
gene27770	LOC107404192	197	241	231	585	389	528	3.02422	3.77538	3.93475	8.98289	6.4873	9.01957	0.00461767	1.24732	up	--	--	--	--	--	--	--	non-haem dioxygenase in morphine synthesis N-terminal	--	S	Function unknown	Gibberellin 2-beta-dioxygenase 1 -like protein [Gossypium arboreum]
gene27781	LOC107404206	11	5	15	79	84	87	0.269219	0.100597	0.381708	1.92562	2.20953	2.34515	3.20882e-05	3.08183	up	--	--	--	--	--	[R]	General function prediction only	3'-5' exonuclease	Werner Syndrome-like exonuclease GN=F18A5.260 OS=Arabidopsis thaliana (Mouse-ear cress) PE=1 SV=1	R	General function prediction only	PREDICTED: Werner Syndrome-like exonuclease [Nicotiana tomentosiformis]
gene27793	LOC107404220	19	22	16	117	116	39	0.29104	0.370366	0.308981	2.51734	2.52397	0.654539	0.00833115	2.33258	up	[C]	Energy production and conversion	Cellular Component: mitochondrion (GO:0005739);; Molecular Function: electron carrier activity (GO:0009055);; Biological Process: methylglyoxal catabolic process to D-lactate via S-lactoyl-glutathione (GO:0019243);; Molecular Function: metal ion binding (GO:0046872);; Molecular Function: 2 iron, 2 sulfur cluster binding (GO:0051537);;	--	--	[C]	Energy production and conversion	2Fe-2S iron-sulfur cluster binding domain	Adrenodoxin-like protein 2, mitochondrial {ECO:0000303|PubMed:12714594} (Precursor) OS=Arabidopsis thaliana (Mouse-ear cress) PE=2 SV=1	C	Energy production and conversion	PREDICTED: adrenodoxin homolog [Prunus mume]
gene27811	LOC107404234	76	88	118	389	329	225	0.627984	0.744391	1.09009	3.23155	2.96917	2.07744	0.000438309	1.8075	up	--	--	--	--	--	[R]	General function prediction only	PPR repeat;; PPR repeat family;; PPR repeat;; Pentatricopeptide repeat domain;; DYW family of nucleic acid deaminases;; Tetratricopeptide repeat;; Tetratricopeptide repeat;; Tetratricopeptide repeat	Pentatricopeptide repeat-containing protein At4g37170 OS=Arabidopsis thaliana (Mouse-ear cress) PE=3 SV=1	R	General function prediction only	hypothetical protein PRUPE_ppa002292mg [Prunus persica]
gene27872	LOC107404306	91	55	2	124	146	178	1.61277	0.997862	0.02002	2.53042	3.2385	3.52143	0.00882714	1.73152	up	--	--	Molecular Function: nucleotide binding (GO:0000166);; Molecular Function: pinoresinol reductase activity (GO:0010283);; Molecular Function: 2'-hydroxyisoflavone reductase activity (GO:0047526);; Biological Process: oxidation-reduction process (GO:0055114);;	--	--	--	--	NmrA-like family;; NADH(P)-binding	Probable pinoresinol-lariciresinol reductase 3 GN=PLR3 OS=Arabidopsis thaliana (Mouse-ear cress) PE=3 SV=2	R	General function prediction only	PREDICTED: probable pinoresinol-lariciresinol reductase 3 [Malus domestica]
gene27914	LOC107404356	23	80	58	343	218	163	0.248779	0.89403	0.709481	3.78242	2.61349	2.00081	0.000353568	2.23474	up	[C]	Energy production and conversion	Molecular Function: D-arabinono-1,4-lactone oxidase activity (GO:0003885);; Cellular Component: cell wall (GO:0005618);; Molecular Function: UDP-N-acetylmuramate dehydrogenase activity (GO:0008762);; Cellular Component: membrane (GO:0016020);; Molecular Function: flavin adenine dinucleotide binding (GO:0050660);; Biological Process: oxidation-reduction process (GO:0055114);;	--	--	[V]	Defense mechanisms	FAD binding domain;; D-arabinono-1,4-lactone oxidase	--	V	Defense mechanisms	PREDICTED: L-gulonolactone oxidase-like [Pyrus x bretschneideri]
gene27931	LOC107404374	94	71	87	375	315	328	0.786333	0.615106	0.794567	3.13847	2.81579	2.99806	3.67644e-05	2.09642	up	--	--	--	--	--	--	--	N-terminal C2 in EEIG1 and EHBP1 proteins	--	S	Function unknown	hypothetical protein PRUPE_ppa015386mg [Prunus persica]
gene27933	LOC107404373	107	79	72	352	321	295	1.40453	1.06403	1.05179	4.64531	4.59523	4.33177	0.000114407	1.99778	up	[GC]	Carbohydrate transport and metabolism;; Energy production and conversion	--	--	--	[GC]	Carbohydrate transport and metabolism;; Energy production and conversion	UDP-glucoronosyl and UDP-glucosyl transferase;; Glycosyl transferase family 1;; Glycosyltransferase family 28 C-terminal domain	Beta-D-glucosyl crocetin beta-1,6-glucosyltransferase GN=UGT94E5 OS=Gardenia jasminoides (Cape jasmine) PE=1 SV=1	CG	Energy production and conversion;; Carbohydrate transport and metabolism	PREDICTED: crocetin glucoside glucosyltransferase-like [Vitis vinifera]
gene2798	LOC107404790	80	77	54	223	193	187	0.834814	0.838879	0.639151	2.38552	2.2597	2.20569	0.00718836	1.60682	up	[GEPR]	Carbohydrate transport and metabolism;; Amino acid transport and metabolism;; Inorganic ion transport and metabolism;; General function prediction only	Molecular Function: sugar:proton symporter activity (GO:0005351);; Cellular Component: endosome (GO:0005768);; Cellular Component: Golgi apparatus (GO:0005794);; Cellular Component: trans-Golgi network (GO:0005802);; Biological Process: determination of bilateral symmetry (GO:0009855);; Biological Process: animal organ morphogenesis (GO:0009887);; Biological Process: xylem and phloem pattern form…	--	--	[R]	General function prediction only	Sugar (and other) transporter;; Major Facilitator Superfamily	Probable plastidic glucose transporter 3 GN=At1g79820 OS=Arabidopsis thaliana (Mouse-ear cress) PE=2 SV=2	R	General function prediction only	Golgin candidate 5 [Morus notabilis]
gene28045	LOC107404500	2429	2887	2358	6048	6097	5206	17.1365	20.9992	18.6659	42.2409	46.3279	40.5786	1.15677e-08	1.26259	up	[G]	Carbohydrate transport and metabolism	Molecular Function: alpha,alpha-trehalose-phosphate synthase (UDP-forming) activity (GO:0003825);; Molecular Function: trehalose-phosphatase activity (GO:0004805);; Biological Process: trehalose biosynthetic process (GO:0005992);;	K16055|0|mdm:103444588|K16055 trehalose 6-phosphate synthase/phosphatase [EC:2.4.1.15 3.1.3.12] | (RefSeq) alpha,alpha-trehalose-phosphate synthase [UDP-forming] 6	Starch and sucrose metabolism (ko00500)	[G]	Carbohydrate transport and metabolism	Glycosyltransferase family 20;; Trehalose-phosphatase;; haloacid dehalogenase-like hydrolase	Alpha,alpha-trehalose-phosphate synthase [UDP-forming] 6 GN=TPS6 OS=Arabidopsis thaliana (Mouse-ear cress) PE=1 SV=2	G	Carbohydrate transport and metabolism	PREDICTED: alpha,alpha-trehalose-phosphate synthase [UDP-forming] 6 [Malus domestica]
gene2811	LOC107405172	192	214	186	473	543	541	4.90674	5.63241	5.17291	12.1305	15.2374	15.3734	0.00066015	1.48457	up	--	--	Molecular Function: microtubule motor activity (GO:0003777);; Cellular Component: microtubule associated complex (GO:0005875);; Biological Process: microtubule-based process (GO:0007017);;	K10418|6.22076e-49|sly:101244463|K10418 dynein light chain LC8-type | (RefSeq) dynein light chain LC6, flagellar outer arm	--	[Z]	Cytoskeleton	Dynein light chain type 1	Dynein 8 kDa light chain, flagellar outer arm OS=Chlamydomonas reinhardtii (Chlamydomonas smithii) PE=1 SV=1	Z	Cytoskeleton	Dynein light chain 1 [Morus notabilis]
gene28136	LOC107404610	428	235	297	599	821	729	5.09225	2.86633	4.08757	7.25419	10.7871	10.0166	0.000996754	1.25618	up	[J]	Translation, ribosomal structure and biogenesis	Molecular Function: ribonuclease activity (GO:0004540);; Cellular Component: vacuole (GO:0005773);; Biological Process: tRNA processing (GO:0008033);;	K03537|1.82541e-83|pop:POPTR_0015s00340g|K03537 ribonuclease P/MRP protein subunit POP5 [EC:3.1.26.5] | (RefSeq) POPTRDRAFT_732716; hypothetical protein	Ribosome biogenesis in eukaryotes (ko03008);; RNA transport (ko03013)	[J]	Translation, ribosomal structure and biogenesis	Rpp14/Pop5 family	Probable ribonuclease P/MRP protein subunit POP5 GN=EMB1687 OS=Arabidopsis thaliana (Mouse-ear cress) PE=2 SV=1	J	Translation, ribosomal structure and biogenesis	hypothetical protein POPTR_0015s00340g [Populus trichocarpa]
gene28139	LOC107404603	457	328	298	844	556	756	5.08435	3.71933	3.68406	9.37462	6.70701	9.34326	0.00459258	1.08425	up	--	--	Molecular Function: transcription factor activity, sequence-specific DNA binding (GO:0003700);; Biological Process: regulation of transcription, DNA-templated (GO:0006355);;	--	--	--	--	GRAS domain family	Scarecrow-like protein 23 GN=SCL23 OS=Arabidopsis thaliana (Mouse-ear cress) PE=1 SV=1	K	Transcription	PREDICTED: scarecrow-like protein 23 [Prunus mume]
gene28157	LOC107404625	400	409	289	839	771	760	6.0784	6.21533	4.78628	12.308	12.2674	12.3848	0.00102218	1.20212	up	--	--	--	--	--	--	--	Keratin-associated matrix	--	S	Function unknown	PREDICTED: uncharacterized protein LOC103337027 isoform X1 [Prunus mume]
gene28189	LOC107404663	348	467	467	1132	691	829	3.79797	5.33953	5.80286	12.5524	7.82219	10.3408	0.00108761	1.12286	up	--	--	--	--	--	--	--	GrpE	--	S	Function unknown	PREDICTED: uncharacterized protein LOC103341836 [Prunus mume]
gene28256	LOC107404730	123	172	175	406	810	456	0.631925	0.976984	1.00932	2.6058	5.24848	3.26891	0.00505988	1.91305	up	--	--	--	--	--	--	--	--	--	T	Signal transduction mechanisms	Disease resistance protein [Morus notabilis]
gene28274	LOC107404752	142	141	118	1224	1221	1150	4.15592	4.19506	3.80596	35.5275	38.7807	36.5946	6.7815e-23	3.25344	up	--	--	Biological Process: response to stress (GO:0006950);;	K13993|1.35543e-86|pmum:103333576|K13993 HSP20 family protein | (RefSeq) small heat shock protein, chloroplastic	Protein processing in endoplasmic reticulum (ko04141)	[O]	Posttranslational modification, protein turnover, chaperones	Hsp20/alpha crystallin family	Small heat shock protein, chloroplastic (Fragment) GN=HSP22 OS=Glycine max (Soybean) PE=2 SV=1	O	Posttranslational modification, protein turnover, chaperones	PREDICTED: small heat shock protein, chloroplastic [Prunus mume]
gene28309	LOC107404791	1353	1015	922	2863	2851	2449	15.2106	11.6114	11.5112	32.6475	34.2336	31.0217	5.01427e-09	1.40151	up	--	--	Biological Process: embryo development ending in seed dormancy (GO:0009793);;	--	--	[R]	General function prediction only	PPR repeat family;; PPR repeat;; PPR repeat;; Pentatricopeptide repeat domain	Pentatricopeptide repeat-containing protein At4g39620, chloroplastic (Precursor) GN=EMB2453 OS=Arabidopsis thaliana (Mouse-ear cress) PE=2 SV=1	R	General function prediction only	PREDICTED: pentatricopeptide repeat-containing protein At4g39620, chloroplastic [Malus domestica]
gene28311	LOC107404807	12	0	11	57	103	80	0.193411	0	0.195925	0.916008	1.8109	1.43688	5.46777e-06	3.46154	up	[R]	General function prediction only	Molecular Function: iron ion binding (GO:0005506);; Cellular Component: membrane (GO:0016020);; Molecular Function: oxidoreductase activity, acting on single donors with incorporation of molecular oxygen, incorporation of two atoms of oxygen (GO:0016702);; Molecular Function: flavonol synthase activity (GO:0045431);; Biological Process: gibberellin catabolic process (GO:0045487);; Biological Proc…	K04125|1.76894e-125|tcc:TCM_021430|K04125 gibberellin 2-oxidase [EC:1.14.11.13] | (RefSeq) Gibberellin 2-oxidase	Diterpenoid biosynthesis (ko00904)	[QR]	Secondary metabolites biosynthesis, transport and catabolism;; General function prediction only	2OG-Fe(II) oxygenase superfamily	Gibberellin 2-beta-dioxygenase 2 GN=GA2OX2 OS=Pisum sativum (Garden pea) PE=2 SV=1	Q	Secondary metabolites biosynthesis, transport and catabolism	hypothetical protein JCGZ_19047 [Jatropha curcas]
gene28375	LOC107404866	50	36	18	158	207	164	0.366577	0.258445	0.213446	2.30313	3.48515	2.57132	8.32013e-05	2.45431	up	--	--	--	--	--	--	--	tify domain;; Divergent CCT motif	Protein TIFY 4B OS=Arabidopsis thaliana (Mouse-ear cress) PE=1 SV=1	S	Function unknown	hypothetical protein POPTR_0002s04920g [Populus trichocarpa]
gene28477	LOC107404981	469	176	180	1290	876	1086	6.2081	2.35719	2.64783	17.1512	12.6626	16.1103	1.51167e-09	2.07835	up	--	--	--	K13464|9.14229e-109|pper:PRUPE_ppa009778mg|K13464 jasmonate ZIM domain-containing protein | (RefSeq) hypothetical protein	Plant hormone signal transduction (ko04075)	--	--	tify domain;; Divergent CCT motif	Protein TIFY 10A GN=T29M8.5 OS=Arabidopsis thaliana (Mouse-ear cress) PE=1 SV=1	S	Function unknown	hypothetical protein PRUPE_ppa009778mg [Prunus persica]
gene28482	LOC107404986	8	3	3	165	118	156	0.25051	0.068388	0.07446	5.47667	4.26353	5.76651	6.04573e-12	5.07277	up	--	--	Molecular Function: DNA binding (GO:0003677);; Molecular Function: transcription factor activity, sequence-specific DNA binding (GO:0003700);; Cellular Component: nucleus (GO:0005634);; Biological Process: regulation of transcription, DNA-templated (GO:0006355);;	--	--	--	--	AP2 domain	Ethylene-responsive transcription factor ERF018 GN=ERF018 OS=Arabidopsis thaliana (Mouse-ear cress) PE=2 SV=1	K	Transcription	PREDICTED: ethylene-responsive transcription factor RAP2-9-like [Nelumbo nucifera]
gene2851	LOC107404879	270	312	289	475	703	572	1.5976	1.90269	1.62512	2.85893	3.88239	3.48664	0.00870104	1.09486	up	--	--	--	--	--	[R]	General function prediction only	PPR repeat family;; PPR repeat;; PPR repeat;; Pentatricopeptide repeat domain	Putative pentatricopeptide repeat-containing protein At1g12700, mitochondrial (Precursor) GN=At1g12700 OS=Arabidopsis thaliana (Mouse-ear cress) PE=3 SV=1	R	General function prediction only	PREDICTED: pentatricopeptide repeat-containing protein At1g63330-like [Malus domestica]
gene28520	LOC107405022	272	353	340	866	756	780	2.06628	2.73516	2.86645	6.56648	6.23519	6.57986	0.000109453	1.39572	up	--	--	Molecular Function: nucleoside transmembrane transporter activity (GO:0005337);; Biological Process: transport (GO:0006810);; Cellular Component: integral component of membrane (GO:0016021);;	K15014|0|pmum:103341083|K15014 solute carrier family 29 (equilibrative nucleoside transporter), member 1/2/3 | (RefSeq) equilibrative nucleotide transporter 8	--	[F]	Nucleotide transport and metabolism	Nucleoside transporter	Equilibrative nucleotide transporter 8 GN=ETN8 OS=Arabidopsis thaliana (Mouse-ear cress) PE=2 SV=1	P	Inorganic ion transport and metabolism	PREDICTED: equilibrative nucleotide transporter 8 [Prunus mume]
gene28590	LOC107405097	786	838	774	3491	4011	3771	14.5635	15.8402	15.9129	64.5965	80.6589	77.6207	1.28305e-24	2.32068	up	--	--	Molecular Function: peroxidase activity (GO:0004601);; Cellular Component: extracellular region (GO:0005576);; Molecular Function: heme binding (GO:0020037);; Biological Process: hydrogen peroxide catabolic process (GO:0042744);; Molecular Function: metal ion binding (GO:0046872);; Biological Process: oxidation-reduction process (GO:0055114);;	K00430|1.08983e-134|vvi:100257005|K00430 peroxidase [EC:1.11.1.7] | (RefSeq) Peroxidase 4	Phenylpropanoid biosynthesis (ko00940)	--	--	Peroxidase	Peroxidase 4 {ECO:0000250|UniProtKB:Q42578} (Precursor) OS=Vitis vinifera (Grape) PE=1 SV=1	G	Carbohydrate transport and metabolism	peroxidase precursor [Quercus suber]
gene28637	LOC107405151	647	216	491	2407	3116	3171	6.20744	2.31305	5.24715	23.1057	32.5323	33.8914	2.00292e-18	2.77212	up	[O]	Posttranslational modification, protein turnover, chaperones	Molecular Function: ATP-dependent peptidase activity (GO:0004176);; Molecular Function: metalloendopeptidase activity (GO:0004222);; Molecular Function: ATP binding (GO:0005524);; Cellular Component: intracellular (GO:0005622);; Biological Process: obsolete ATP catabolic process (GO:0006200);; Biological Process: protein folding (GO:0006457);; Biological Process: proteolysis (GO:0006508);; Molecu…	K03798|0|pper:PRUPE_ppa002364mg|K03798 cell division protease FtsH [EC:3.4.24.-] | (RefSeq) hypothetical protein	--	[O]	Posttranslational modification, protein turnover, chaperones	Peptidase family M41;; ATPase family associated with various cellular activities (AAA);; AAA domain (dynein-related subfamily);; TIP49 C-terminus;; Holliday junction DNA helicase ruvB N-terminus	ATP-dependent zinc metalloprotease FTSH 6, chloroplastic (Precursor) GN=FTSH6 OS=Arabidopsis thaliana (Mouse-ear cress) PE=2 SV=1	O	Posttranslational modification, protein turnover, chaperones	hypothetical protein PRUPE_ppa002364mg [Prunus persica]
gene28651	LOC107405167	11	7	0	57	46	52	0.139136	0.085464	0	0.778915	0.678251	0.797986	9.17002e-05	3.2336	up	--	--	--	--	--	[I]	Lipid transport and metabolism	Lipase (class 3)	Phospholipase A1-IIgamma GN=DSEL OS=Arabidopsis thaliana (Mouse-ear cress) PE=1 SV=1	I	Lipid transport and metabolism	PREDICTED: phospholipase A1-IIgamma-like [Pyrus x bretschneideri]
gene28694	LOC107405213	5985	6089	5431	14774	13434	12791	74.4834	77.2994	75.0658	183.601	181.431	176.82	5.04213e-09	1.3134	up	--	--	Biological Process: transcription, DNA-templated (GO:0006351);;	K09286|4.95325e-108|pmum:103333551|K09286 EREBP-like factor | (RefSeq) ethylene-responsive transcription factor RAP2-4	--	--	--	AP2 domain	Ethylene-responsive transcription factor RAP2-4 OS=Arabidopsis thaliana (Mouse-ear cress) PE=1 SV=1	K	Transcription	PREDICTED: ethylene-responsive transcription factor RAP2-4 [Prunus mume]
gene28735	LOC107405256	385	478	395	975	809	760	9.55104	12.0339	10.8909	24.2224	21.7884	20.9226	0.00185742	1.09854	up	[S]	Function unknown	--	--	--	--	--	Domain of unknown function (DUF309)	--	S	Function unknown	hypothetical protein L484_027958 [Morus notabilis]
gene28773	LOC107405291	340	410	371	987	839	872	2.54761	3.1341	3.08285	7.38879	6.82634	7.26339	8.69911e-05	1.34968	up	[RTKL]	General function prediction only;; Signal transduction mechanisms;; Transcription;; Replication, recombination and repair	Molecular Function: protein serine/threonine kinase activity (GO:0004674);; Molecular Function: ATP binding (GO:0005524);; Biological Process: protein phosphorylation (GO:0006468);; Cellular Component: integral component of membrane (GO:0016021);;	--	--	--	--	Protein tyrosine kinase;; Protein kinase domain;; Leucine rich repeat;; Leucine Rich repeats (2 copies);; Leucine Rich Repeat;; Leucine Rich repeat;; Leucine rich repeat N-terminal domain;; Leucine rich repeat	Probable receptor protein kinase TMK1 (Precursor) GN=TMK1 OS=Arabidopsis thaliana (Mouse-ear cress) PE=1 SV=1	T	Signal transduction mechanisms	PREDICTED: probable receptor protein kinase TMK1 [Prunus mume]
gene28786	LOC107405307	45	40	50	218	132	129	0.996889	0.914779	1.2348	4.92002	3.22352	3.24244	0.00239768	1.89844	up	--	--	--	--	--	--	--	Plant invertase/pectin methylesterase inhibitor	Cell wall / vacuolar inhibitor of fructosidase 1 (Precursor) GN=T2J15.13 OS=Arabidopsis thaliana (Mouse-ear cress) PE=1 SV=1	R	General function prediction only	hypothetical protein PHAVU_003G117200g [Phaseolus vulgaris]
gene28815	LOC107405336	454	22	30	572	525	553	3.42704	0.607538	1.22841	4.66878	4.86436	5.12001	0.00890472	1.83293	up	--	--	--	--	--	--	--	--	--	S	Function unknown	hypothetical protein CISIN_1g009754mg [Citrus sinensis]
gene28846	LOC107405368	94	0	55	154	139	173	2.06072	0	1.22043	3.18503	3.38646	4.08596	0.00647458	1.73386	up	[LR]	Replication, recombination and repair;; General function prediction only	--	--	--	[L]	Replication, recombination and repair	NUDIX domain	Nudix hydrolase 15, mitochondrial (Precursor) OS=Arabidopsis thaliana (Mouse-ear cress) PE=1 SV=2	L	Replication, recombination and repair	PREDICTED: nudix hydrolase 15, mitochondrial-like [Prunus mume]
gene2890	LOC107405906	14	56	20	1152	650	720	0.13001	0.529207	0.198845	10.7836	6.60989	7.49613	9.09997e-16	4.89363	up	[O]	Posttranslational modification, protein turnover, chaperones	Molecular Function: ATP binding (GO:0005524);; Biological Process: response to stress (GO:0006950);; Molecular Function: 2-alkenal reductase [NAD(P)] activity (GO:0032440);; Biological Process: oxidation-reduction process (GO:0055114);;	K03283|0|pper:PRUPE_ppa002595mg|K03283 heat shock 70kDa protein 1/8 | (RefSeq) hypothetical protein	Spliceosome (ko03040);; Protein processing in endoplasmic reticulum (ko04141);; Endocytosis (ko04144)	[O]	Posttranslational modification, protein turnover, chaperones	Hsp70 protein;; MreB/Mbl protein;; NAD-specific glutamate dehydrogenase	Heat shock cognate 70 kDa protein GN=HSP70 OS=Petunia hybrida (Petunia) PE=2 SV=1	O	Posttranslational modification, protein turnover, chaperones	hypothetical protein JCGZ_26969 [Jatropha curcas]
gene2891	LOC107406481	69	58	68	2766	2448	2257	0.621917	0.530755	0.680774	25.1244	24.1723	22.8078	7.98919e-75	5.34025	up	[O]	Posttranslational modification, protein turnover, chaperones	Molecular Function: ATP binding (GO:0005524);; Biological Process: response to stress (GO:0006950);; Molecular Function: 2-alkenal reductase [NAD(P)] activity (GO:0032440);; Biological Process: oxidation-reduction process (GO:0055114);;	K03283|0|pper:PRUPE_ppa002598mg|K03283 heat shock 70kDa protein 1/8 | (RefSeq) hypothetical protein	Spliceosome (ko03040);; Protein processing in endoplasmic reticulum (ko04141);; Endocytosis (ko04144)	[O]	Posttranslational modification, protein turnover, chaperones	Hsp70 protein;; MreB/Mbl protein;; Hydantoinase/oxoprolinase;; NAD-specific glutamate dehydrogenase	Heat shock 70 kDa protein GN=HSP70 OS=Glycine max (Soybean) PE=1 SV=1	O	Posttranslational modification, protein turnover, chaperones	Heat shock 70 kDa protein [Morus notabilis]
gene28914	LOC107405444	40	5	11	599	247	274	0.38476	0.033289	0.10787	5.38486	2.40603	2.80671	4.23562e-05	4.41529	up	--	--	Molecular Function: lyase activity (GO:0016829);; Molecular Function: metal ion binding (GO:0046872);;	K17982|0|vvi:100255330|K17982 geranyllinalool synthase [EC:4.2.3.144] | (RefSeq) P(E)-nerolidol/(E,E)-geranyl linalool synthase	Diterpenoid biosynthesis (ko00904)	--	--	Terpene synthase family, metal binding domain;; Terpene synthase, N-terminal domain	(E,E)-geranyllinalool synthase GN=F11P17.15 OS=Arabidopsis thaliana (Mouse-ear cress) PE=1 SV=1	R	General function prediction only	terpene synthase [Populus trichocarpa]
gene28915	LOC107405445	5	0	0	131	85	71	0.074894	0	0	1.95897	1.38295	1.17955	1.18699e-11	5.96987	up	--	--	Molecular Function: carbon-oxygen lyase activity, acting on phosphates (GO:0016838);; Molecular Function: metal ion binding (GO:0046872);;	K17982|2.4948e-165|vvi:100255330|K17982 geranyllinalool synthase [EC:4.2.3.144] | (RefSeq) P(E)-nerolidol/(E,E)-geranyl linalool synthase	Diterpenoid biosynthesis (ko00904)	--	--	Terpene synthase, N-terminal domain	(E,E)-geranyllinalool synthase GN=F11P17.15 OS=Arabidopsis thaliana (Mouse-ear cress) PE=1 SV=1	R	General function prediction only	terpene synthase [Populus trichocarpa]
gene28930	LOC107405459	9904	14886	13698	52661	29050	26536	204.493	313.548	314.131	1085.78	650.935	608.632	0.00716083	1.56052	up	--	--	--	--	--	--	--	--	23 kDa jasmonate-induced protein OS=Hordeum vulgare (Barley) PE=2 SV=1	S	Function unknown	PREDICTED: 23 kDa jasmonate-induced protein-like [Cucumis sativus]
gene28933	LOC107405463	654	332	264	763	1096	1041	23.2206	12.0237	10.4139	27.038	42.2343	41.0602	0.00148862	1.32223	up	[M]	Cell wall/membrane/envelope biogenesis	Cellular Component: integral component of membrane (GO:0016021);; Molecular Function: cellulose synthase (UDP-forming) activity (GO:0016760);; Biological Process: cellulose biosynthetic process (GO:0030244);;	--	--	--	--	Cellulose synthase	Cellulose synthase-like protein G2 OS=Arabidopsis thaliana (Mouse-ear cress) PE=2 SV=1	G	Carbohydrate transport and metabolism	PREDICTED: cellulose synthase-like protein G3 [Malus domestica]
gene28966	LOC107405503	61848	64372	59431	153332	120299	119990	1122.38	1191.65	1197.87	2778.56	2369.11	2418.83	9.6767e-05	1.16651	up	--	--	Biological Process: rRNA processing (GO:0006364);; Cellular Component: PSII associated light-harvesting complex II (GO:0009517);; Cellular Component: chloroplast stromal thylakoid (GO:0009533);; Biological Process: response to blue light (GO:0009637);; Biological Process: response to high light intensity (GO:0009644);; Biological Process: response to sucrose (GO:0009744);; Biological Process: pho…	--	--	--	--	Chlorophyll A-B binding protein	Chlorophyll a-b binding protein CP26, chloroplastic (Precursor) GN=LHCB5 OS=Arabidopsis thaliana (Mouse-ear cress) PE=1 SV=1	R	General function prediction only	chlorophyll A/B binding protein, putative [Ricinus communis]
gene28990	LOC107405525	4	5	0	49	70	127	0.032304	0.043531	0	0.435357	0.676555	1.25361	9.80128e-05	4.91336	up	[L]	Replication, recombination and repair	Molecular Function: RNA binding (GO:0003723);; Molecular Function: RNA-directed DNA polymerase activity (GO:0003964);; Molecular Function: aspartic-type endopeptidase activity (GO:0004190);; Cellular Component: nucleus (GO:0005634);; Biological Process: RNA-dependent DNA biosynthetic process (GO:0006278);; Biological Process: proteolysis (GO:0006508);; Molecular Function: zinc ion binding (GO:000…	--	--	[R]	General function prediction only	Retrotransposon gag protein;; Reverse transcriptase (RNA-dependent DNA polymerase);; gag-polyprotein putative aspartyl protease;; Aspartyl protease;; Aspartyl protease;; Retroviral aspartyl protease	RNA-directed DNA polymerase homolog OS=Oenothera berteroana (Bertero&apos;s evening primrose) PE=4 SV=1	L	Replication, recombination and repair	PREDICTED: uncharacterized protein LOC102625991 [Citrus sinensis]
gene29002	LOC107405539	9	5	4	76	43	49	0.087012	0.044529	0.036281	0.815296	0.497389	0.581466	4.32629e-05	3.31508	up	[GEPR]	Carbohydrate transport and metabolism;; Amino acid transport and metabolism;; Inorganic ion transport and metabolism;; General function prediction only	Molecular Function: inorganic phosphate transmembrane transporter activity (GO:0005315);; Biological Process: phosphate ion transport (GO:0006817);; Cellular Component: integral component of membrane (GO:0016021);; Biological Process: transmembrane transport (GO:0055085);;	K08176|0|tcc:TCM_004051|K08176 MFS transporter, PHS family, inorganic phosphate transporter | (RefSeq) Phosphate transporter 1,4	--	[P]	Inorganic ion transport and metabolism	Sugar (and other) transporter;; Major Facilitator Superfamily	Probable inorganic phosphate transporter 1-7 GN=PHT1-7 OS=Arabidopsis thaliana (Mouse-ear cress) PE=2 SV=2	P	Inorganic ion transport and metabolism	putative inorganic phosphate transporter 1-7 [Morus notabilis]
gene29036	LOC107405578	113	38	52	183	237	228	4.23994	1.69501	2.07696	7.01535	9.61602	9.63138	0.00244426	1.77675	up	--	--	Biological Process: autophagosome assembly (GO:0000045);; Cellular Component: cytoplasm (GO:0005737);; Biological Process: protein transport (GO:0015031);;	K08336|1.97695e-61|pmum:103327640|K08336 ubiquitin-like protein ATG12 | (RefSeq) ubiquitin-like protein ATG12	Regulation of autophagy (ko04140)	[O]	Posttranslational modification, protein turnover, chaperones	Ubiquitin-like autophagy protein Apg12	Ubiquitin-like protein ATG12 GN=ATG12 OS=Medicago truncatula (Barrel medic) PE=3 SV=1	O	Posttranslational modification, protein turnover, chaperones	PREDICTED: ubiquitin-like protein ATG12 [Prunus mume]
gene29076	LOC107405620	201	227	191	516	502	448	2.28993	2.89071	2.55034	6.28279	6.74521	5.95781	0.00285262	1.32954	up	--	--	--	--	--	--	--	--	--	S	Function unknown	hypothetical protein PRUPE_ppa006598mg [Prunus persica]
gene29142	LOC107405698	2512	1929	1873	4756	5423	4796	36.8464	28.7599	30.411	69.9653	86.4998	78.281	1.69788e-09	1.33702	up	[C]	Energy production and conversion	Molecular Function: retinal dehydrogenase activity (GO:0001758);; Molecular Function: 3-chloroallyl aldehyde dehydrogenase activity (GO:0004028);; Molecular Function: aldehyde dehydrogenase (NAD) activity (GO:0004029);; Molecular Function: ATP binding (GO:0005524);; Cellular Component: mitochondrion (GO:0005739);; Biological Process: oxidation-reduction process (GO:0055114);;	K00128|0|pvu:PHAVU_003G199100g|K00128 aldehyde dehydrogenase (NAD+) [EC:1.2.1.3] | (RefSeq) hypothetical protein	Glycolysis / Gluconeogenesis (ko00010);; Pentose and glucuronate interconversions (ko00040);; Ascorbate and aldarate metabolism (ko00053);; Fatty acid degradation (ko00071);; Valine, leucine and isoleucine degradation (ko00280);; Lysine degradation (ko00310);; Arginine and proline metabolism (ko00330);; Histidine metabolism (ko00340);; Tryptophan metabolism (ko00380);; beta-Alanine metabolism (ko…	[C]	Energy production and conversion	Aldehyde dehydrogenase family	Aldehyde dehydrogenase family 2 member B4, mitochondrial (Precursor) GN=T17F15.130 OS=Arabidopsis thaliana (Mouse-ear cress) PE=2 SV=1	C	Energy production and conversion	Aldehyde dehydrogenase family 2 member B4, mitochondrial [Glycine soja]
gene29143	LOC107405700	31	16	12	608	799	553	0.552614	0.282299	0.242332	11.1397	15.9061	11.2806	9.82552e-28	5.15729	up	--	--	Cellular Component: ubiquitin ligase complex (GO:0000151);; Molecular Function: ubiquitin-protein transferase activity (GO:0004842);; Biological Process: protein ubiquitination (GO:0016567);;	--	--	[S]	Function unknown	Armadillo/beta-catenin-like repeat;; HEAT repeats;; V-ATPase subunit H	U-box domain-containing protein 18 GN=PUB18 OS=Arabidopsis thaliana (Mouse-ear cress) PE=2 SV=1	S	Function unknown	hypothetical protein PRUPE_ppa002322mg [Prunus persica]
gene29180	LOC107405743	387	595	567	1086	1800	1576	5.01586	7.4302	8.01477	14.4567	24.7596	22.234	0.000127695	1.61216	up	[Q]	Secondary metabolites biosynthesis, transport and catabolism	Molecular Function: iron ion binding (GO:0005506);; Molecular Function: electron carrier activity (GO:0009055);; Molecular Function: heme binding (GO:0020037);; Molecular Function: isoflavone 2'-hydroxylase activity (GO:0033773);; Biological Process: oxidation-reduction process (GO:0055114);;	--	--	[Q]	Secondary metabolites biosynthesis, transport and catabolism	Cytochrome P450	Cytochrome P450 81E8 {ECO:0000303|PubMed:14617078} OS=Medicago truncatula (Barrel medic) PE=2 SV=1	Q	Secondary metabolites biosynthesis, transport and catabolism	Isoflavone 2&apos;-hydroxylase [Morus notabilis]
gene29238	LOC107405798	18	0	17	67	47	92	0.71484	0	0.37598	1.48925	0.671191	1.07844	0.000510345	2.6338	up	[C]	Energy production and conversion	Molecular Function: magnesium ion binding (GO:0000287);; Cellular Component: cytosol (GO:0005829);; Molecular Function: phosphoglycolate phosphatase activity (GO:0008967);; Cellular Component: chloroplast stroma (GO:0009570);; Biological Process: L-methionine salvage from methylthioadenosine (GO:0019509);; Molecular Function: acireductone synthase activity (GO:0043874);; Molecular Function: methy…	K16054|5.37613e-45|vvi:100247253|K16054 methylthioribulose 1-phosphate dehydratase / enolase-phosphatase E1 [EC:4.2.1.109 3.1.3.77] | (RefSeq) probable bifunctional methylthioribulose-1-phosphate dehydratase/enolase-phosphatase E1 2	Cysteine and methionine metabolism (ko00270)	[E]	Amino acid transport and metabolism	--	Enolase-phosphatase E1 {ECO:0000255|HAMAP-Rule:MF_03118} GN=VIT_12s0028g03470 OS=Vitis vinifera (Grape) PE=2 SV=2	C	Energy production and conversion	PREDICTED: probable bifunctional methylthioribulose-1-phosphate dehydratase/enolase-phosphatase E1 2 isoform X2 [Vitis vinifera]
gene2930	LOC107406019	104	107	154	334	328	275	2.15629	2.26447	3.52096	6.93738	7.36782	6.33799	0.00560372	1.43145	up	--	--	Biological Process: respiratory burst involved in defense response (GO:0002679);; Molecular Function: chitinase activity (GO:0004568);; Cellular Component: extracellular region (GO:0005576);; Cellular Component: cell wall (GO:0005618);; Biological Process: carbohydrate metabolic process (GO:0005975);; Biological Process: chitin catabolic process (GO:0006032);; Molecular Function: chitin binding (…	K01183|2.74752e-159|mdm:103432770|K01183 chitinase [EC:3.2.1.14] | (RefSeq) endochitinase EP3-like	Amino sugar and nucleotide sugar metabolism (ko00520)	[R]	General function prediction only	Chitinase class I;; Chitin recognition protein	Endochitinase PR4 (Precursor) GN=CHI4 OS=Phaseolus vulgaris (Kidney bean) PE=2 SV=1	G	Carbohydrate transport and metabolism	PREDICTED: endochitinase PR4-like [Malus domestica]
gene29372	LOC107405949	854	609	733	1603	1700	1613	9.05154	6.57886	8.62786	16.9625	19.5583	18.9865	5.83671e-06	1.2491	up	[E]	Amino acid transport and metabolism	Molecular Function: 3-deoxy-7-phosphoheptulonate synthase activity (GO:0003849);; Molecular Function: protein binding (GO:0005515);; Biological Process: aromatic amino acid family biosynthetic process (GO:0009073);; Biological Process: chorismate biosynthetic process (GO:0009423);; Cellular Component: chloroplast thylakoid (GO:0009534);; Molecular Function: lyase activity (GO:0016829);;	K01626|0|pper:PRUPE_ppa004348mg|K01626 3-deoxy-7-phosphoheptulonate synthase [EC:2.5.1.54] | (RefSeq) hypothetical protein	Phenylalanine, tyrosine and tryptophan biosynthesis (ko00400);; Biosynthesis of amino acids (ko01230)	--	--	Class-II DAHP synthetase family	Phospho-2-dehydro-3-deoxyheptonate aldolase 2, chloroplastic (Precursor) GN=DHS2 OS=Arabidopsis thaliana (Mouse-ear cress) PE=2 SV=2	E	Amino acid transport and metabolism	hypothetical protein PRUPE_ppa004348mg [Prunus persica]
gene29543	LOC107406133	33	3	16	1001	1045	997	0.387931	0.024816	0.201472	12.069	13.6916	13.3761	4.9419e-46	5.96513	up	--	--	Cellular Component: ubiquitin ligase complex (GO:0000151);; Molecular Function: ubiquitin-protein transferase activity (GO:0004842);; Molecular Function: ATP binding (GO:0005524);; Biological Process: protein ubiquitination (GO:0016567);;	--	--	[S]	Function unknown	Armadillo/beta-catenin-like repeat;; U-box domain;; HEAT repeats;; Zinc-finger of the MIZ type in Nse subunit	U-box domain-containing protein 19 GN=PUB19 OS=Arabidopsis thaliana (Mouse-ear cress) PE=2 SV=1	S	Function unknown	hypothetical protein CISIN_1g037121mg [Citrus sinensis]
gene29644	LOC107406238	1392	653	750	1797	1798	1771	54.9077	26.2843	32.8738	70.8013	77.0113	77.6316	0.000144533	1.03674	up	--	--	Cellular Component: mitochondrion (GO:0005739);;	--	--	--	--	--	--	S	Function unknown	PREDICTED: uncharacterized protein LOC105142160 [Populus euphratica]
gene29667	LOC107406261	288	363	332	963	675	1059	3.82667	4.67458	4.99178	12.0011	9.32826	14.6454	8.55689e-06	1.54094	up	--	--	--	--	--	--	--	--	--	--	--	hypothetical protein VITISV_039388 [Vitis vinifera]
gene29701	LOC107406296	43	0	0	104	91	70	0.343962	0	0	1.14618	2.15295	1.66705	0.000192493	2.75489	up	[U]	Intracellular trafficking, secretion, and vesicular transport	--	--	--	[U]	Intracellular trafficking, secretion, and vesicular transport	N-terminal region of Chorein, a TM vesicle-mediated sorter	--	U	Intracellular trafficking, secretion, and vesicular transport	PREDICTED: uncharacterized protein LOC103343171 [Prunus mume]
gene29832	LOC107406435	126	115	113	462	431	323	1.46437	1.35898	1.4614	5.3807	5.45297	4.18182	9.76379e-05	1.8622	up	--	--	--	--	--	[R]	General function prediction only	PPR repeat;; PPR repeat family;; PPR repeat;; Pentatricopeptide repeat domain;; DYW family of nucleic acid deaminases;; Tetratricopeptide repeat	Pentatricopeptide repeat-containing protein At4g21065 GN=PCMP-H28 OS=Arabidopsis thaliana (Mouse-ear cress) PE=2 SV=2	R	General function prediction only	hypothetical protein PRUPE_ppa003482mg [Prunus persica]
gene29858	LOC107406464	497	510	488	1322	1181	1231	2.99752	3.13506	3.26533	7.96422	7.73184	8.24641	3.2631e-06	1.4052	up	[RTKL]	General function prediction only;; Signal transduction mechanisms;; Transcription;; Replication, recombination and repair	Molecular Function: protein serine/threonine kinase activity (GO:0004674);; Molecular Function: ATP binding (GO:0005524);; Biological Process: protein phosphorylation (GO:0006468);; Cellular Component: integral component of membrane (GO:0016021);;	--	--	--	--	Protein tyrosine kinase;; Protein kinase domain;; Leucine rich repeat;; Leucine Rich repeats (2 copies);; Leucine Rich Repeat;; Leucine Rich repeat;; Leucine rich repeat N-terminal domain;; Leucine rich repeat	Probable receptor protein kinase TMK1 (Precursor) GN=TMK1 OS=Arabidopsis thaliana (Mouse-ear cress) PE=1 SV=1	T	Signal transduction mechanisms	hypothetical protein PRUPE_ppa001041mg [Prunus persica]
gene29886	LOC107406493	12	38	35	146	115	119	0.42658	1.61068	1.57934	5.95231	5.29593	5.76067	0.000753506	2.22917	up	--	--	--	--	--	--	--	Gibberellin regulated protein	Gibberellin-regulated protein 11 (Precursor) GN=GASA11 OS=Arabidopsis thaliana (Mouse-ear cress) PE=3 SV=1	W	Extracellular structures	GAST-like gene product family protein [Populus trichocarpa]
gene29940	LOC107406551	635	466	359	1298	1366	1403	9.27453	6.94032	5.81137	18.9288	21.6575	22.779	9.6865e-08	1.57651	up	--	--	Molecular Function: DNA binding (GO:0003677);; Cellular Component: nucleus (GO:0005634);; Biological Process: regulation of transcription, DNA-templated (GO:0006355);; Biological Process: response to water deprivation (GO:0009414);; Biological Process: response to abscisic acid (GO:0009737);;	--	--	--	--	No apical meristem (NAM) protein	NAC domain-containing protein 72 GN=F27G19.10 OS=Arabidopsis thaliana (Mouse-ear cress) PE=2 SV=1	K	Transcription	NAC domain class transcription factor isoform 1 [Theobroma cacao]
gene30007	LOC107406622	1009	1081	899	2084	2075	2124	17.143	18.6494	16.8108	35.1315	38.1296	39.9822	6.51828e-06	1.16106	up	--	--	Molecular Function: transcription factor activity, sequence-specific DNA binding (GO:0003700);; Biological Process: regulation of transcription, DNA-templated (GO:0006355);; Molecular Function: sequence-specific DNA binding (GO:0043565);;	--	--	--	--	WRKY DNA -binding domain;; Plant zinc cluster domain	Probable WRKY transcription factor 11 GN=WRKY11 OS=Arabidopsis thaliana (Mouse-ear cress) PE=2 SV=2	K	Transcription	WRKY protein isoform 1 [Theobroma cacao]
gene30024	LOC107406639	1004	134	179	2124	1322	1230	21.7673	2.955	4.29792	45.9966	31.1152	29.6161	0.00437088	1.93483	up	--	--	--	--	--	--	--	Protein of unknown function, DUF538	Uncharacterized protein At5g01610 GN=At5g01610 OS=Arabidopsis thaliana (Mouse-ear cress) PE=1 SV=1	R	General function prediction only	PREDICTED: uncharacterized protein LOC103333978 [Prunus mume]
gene3003	LOC107406995	500	477	472	1184	823	788	6.25993	6.08818	6.55279	14.8017	11.1799	10.9473	0.00243181	1.0268	up	[T]	Signal transduction mechanisms	Molecular Function: protein serine/threonine phosphatase activity (GO:0004722);;	--	--	[TR]	Signal transduction mechanisms;; General function prediction only	Calcineurin-like phosphoesterase	Uncharacterized protein At1g18480 GN=At1g18480 OS=Arabidopsis thaliana (Mouse-ear cress) PE=2 SV=1	T	Signal transduction mechanisms	PREDICTED: uncharacterized protein At1g18480-like [Fragaria vesca subsp. vesca]
gene30067	LOC107406689	52	61	64	354	242	327	0.465147	0.554847	0.637858	7.97156	5.37047	7.28554	3.05306e-06	2.46169	up	--	--	--	--	--	--	--	--	--	--	--	hypothetical protein L484_015554 [Morus notabilis]
gene30068	LOC107406688	108	386	262	546	451	595	2.87187	10.8823	7.89031	15.1251	13.2642	18.2925	0.00734525	1.15526	up	--	--	--	--	--	--	--	--	--	--	--	hypothetical protein L484_015554 [Morus notabilis]
gene30095	LOC107406720	117	134	79	224	298	333	2.08111	2.42804	1.56936	3.9966	5.81197	6.69144	0.0066208	1.47614	up	--	--	--	--	--	--	--	PMR5 N terminal Domain;; GDSL/SGNH-like Acyl-Esterase family found in Pmr5 and Cas1p	Protein trichome birefringence-like 16 GN=TBL16 OS=Arabidopsis thaliana (Mouse-ear cress) PE=2 SV=1	S	Function unknown	PREDICTED: protein trichome birefringence-like 14 [Malus domestica]
[truncated: 1,198 more rows]

## Sheet: HR 3d vs. HR 0d
S4 Table.List of DEGs in HR3d vs.HR0d.
[truncated: 4,351 more rows]

## Sheet: HR 5d vs. HR 0d
S4 Table.List of DEGs in HR5d vs.HR0d.
[truncated: 5,436 more rows]

## Sheet: HS 1d vs. HS 0d
S4 Table.List of DEGs in HS1d vs.HS0d.
[truncated: 2,391 more rows]

## Sheet: HS 3d vs. HS 0d
S4 Table.List of DEGs in HS3d vs.HS0d.
[truncated: 2,999 more rows]

## Sheet: HS 5d vs. HS 0d
S4 Table.List of DEGs in HS5d vs.HS0d.
[truncated: 4,065 more rows]

## Sheet: HR 0d vs. HS 0d
S4 Table.List of DEGs in HR0d vs.HS0d.
[truncated: 338 more rows]

## Sheet: HR 1d vs. HS 1d
S4 Table.List of DEGs in HR1d vs.HS1d.
[truncated: 606 more rows]

## Sheet: HR 3d vs. HS 3d
S4 Table.List of DEGs in HR3d vs.HS3d.
[truncated: 833 more rows]

## Sheet: HR 5d vs. HS 5d
S4 Table.List of DEGs in HR5d vs.HS5d.
[truncated: 1,404 more rows]
