# Supplementary material for: Comparative transcriptome analysis uncovers different heat stress responses in heat-resistant and heat-sensitive jujube cultivars
Source: PLoS One. 2020 Sep 21;15(9):e0235763. doi: 10.1371/journal.pone.0235763 (PMC7505471; doi:10.1371/journal.pone.0235763)
Supplement: S5 Table — (XLSX) [file pone.0235763.s005.xlsx]

## Sheet: HR
S5 Table.GO enrichment of DEGs in HR.
HR1d vs.HR0d
GO_ID	GO_Description	GeneRatio	BgRatio	enrich_factor	pvalue	qvalue	geneID
GO:0009834	plant-type secondary cell wall biogenesis	0.014	0.0016	8.68	8.31736e-10	5.80464e-07	gene12227;gene12640;gene17357;gene1798;gene21980;gene22079;gene24253;gene25286;gene26417;gene487;gene5555;gene8942
GO:0009765	photosynthesis, light harvesting	0.0105	0.0012	8.68	1.18711e-07	4.14239e-05	gene11529;gene16141;gene19246;gene2133;gene28101;gene28966;gene33245;gene609;gene9294
GO:0006950	response to stress	0.0351	0.0134	2.61	1.00558e-06	0.00023393	gene10209;gene12084;gene13243;gene13771;gene13772;gene15404;gene15604;gene16134;gene18961;gene21277;gene21394;gene21858;gene22457;gene22825;gene26208;gene28274;gene2890;gene2891;gene33022;gene3909;gene3933;gene3934;gene3935;gene3936;gene4042;gene6579;gene6955;gene7584;gene8147;gene9697
GO:0010264	myo-inositol hexakisphosphate biosynthetic process	0.014	0.0027	5.1	1.46317e-06	0.000255285	gene15685;gene18671;gene19288;gene19300;gene2342;gene28101;gene30476;gene30769;gene31652;gene31948;gene33190;gene8834
GO:0006949	syncytium formation	0.007	0.0011	6.2	0.000199068	0.0277858	gene1711;gene19138;gene20432;gene21996;gene4389;gene6747
GO:0009644	response to high light intensity	0.0175	0.0064	2.75	0.000288966	0.0336113	gene12300;gene13212;gene1473;gene15246;gene16141;gene17986;gene19061;gene20820;gene21592;gene23163;gene24086;gene28637;gene28966;gene4829;gene8137
GO:0019509	L-methionine salvage from methylthioadenosine	0.0047	0.0006	8.26	0.000670735	0.0619567	gene15054;gene15804;gene29238;gene9871
GO:0009628	response to abiotic stimulus	0.0129	0.0042	3.06	0.000710212	0.0619567	gene10209;gene14008;gene15404;gene16607;gene21337;gene21394;gene21858;gene30566;gene33022;gene7093;gene8147
GO:0009969	xyloglucan biosynthetic process	0.0035	0.0003	10.85	0.00124969	0.0792866	gene21277;gene6975;gene7079
GO:0090355	positive regulation of auxin metabolic process	0.0035	0.0003	10.85	0.00124969	0.0792866	gene12640;gene26417;gene5555
GO:0090358	positive regulation of tryptophan metabolic process	0.0035	0.0003	10.85	0.00124969	0.0792866	gene12640;gene26417;gene5555
GO:0006108	malate metabolic process	0.0058	0.0011	5.17	0.00184667	0.107399	gene12559;gene13786;gene14836;gene26289;gene26311
GO:0030163	protein catabolic process	0.007	0.0017	4.13	0.00236721	0.124851	gene20967;gene28637;gene8137;gene8139;Ziziphus_jujuba_newGene_6168;Ziziphus_jujuba_newGene_7408
GO:0042542	response to hydrogen peroxide	0.014	0.0056	2.52	0.00250456	0.124851	gene12300;gene13212;gene1473;gene17986;gene19061;gene20820;gene21592;gene23163;gene24086;gene28637;gene4829;gene8137
GO:0009718	anthocyanin-containing compound biosynthetic process	0.007	0.0018	3.94	0.00306714	0.137225	gene11393;gene1182;gene12383;gene12386;gene15061;gene6750
GO:0009414	response to water deprivation	0.0152	0.0065	2.35	0.00314604	0.137225	gene17816;gene1854;gene21212;gene24479;gene27232;gene28204;gene29940;gene4580;gene487;gene5637;gene5948;gene6628;gene7151
GO:0010114	response to red light	0.0094	0.0032	2.97	0.00455246	0.175403	gene15246;gene16141;gene17530;gene20432;gene28966;gene29548;gene2992;gene6619
GO:0042981	regulation of apoptotic process	0.0023	0.0002	14.46	0.0047753	0.175403	gene28637;gene8137
GO:0045980	negative regulation of nucleotide metabolic process	0.0023	0.0002	14.46	0.0047753	0.175403	gene25241;gene5959
GO:0042398	cellular modified amino acid biosynthetic process	0.0047	0.0009	5.26	0.00505468	0.176382	gene16406;gene21337;gene33080;gene6750
GO:1901700	response to oxygen-containing compound	0.0082	0.0026	3.16	0.00539107	0.179162	gene16607;gene2360;gene33022;gene3897;gene456;gene7093;gene8147
GO:0010089	xylem development	0.007	0.002	3.47	0.00609489	0.190248	gene12227;gene1798;gene19138;gene2246;gene27439;gene8942
GO:0010033	response to organic substance	0.0058	0.0015	4.02	0.00626986	0.190248	gene16607;gene33022;gene456;gene7093;gene8720
GO:0055114	oxidation-reduction process	0.1485	0.1211	1.23	0.0072868	0.211892	gene10432;gene10630;gene10791;gene10863;gene11034;gene1107;gene11393;gene11554;gene12009;gene12018;gene12330;gene12338;gene12383;gene12386;gene12559;gene128;gene12923;gene13116;gene1369;gene13786;gene13799;gene13934;gene14196;gene14893;gene14895;gene15054;gene15130;gene15418;gene15632;gene15693;gene15750;gene15763;gene15829;gene15916;gene16198;gene16247;gene16394;gene16419;gene16475;gene16701;gen…
GO:0010042	response to manganese ion	0.0035	0.0006	6.2	0.00933636	0.241326	gene31652;gene31948;gene33190
GO:0030026	cellular manganese ion homeostasis	0.0035	0.0006	6.2	0.00933636	0.241326	gene31652;gene31948;gene33190
GO:0046688	response to copper ion	0.0035	0.0006	6.2	0.00933636	0.241326	gene31652;gene31948;gene33190
GO:0006096	glycolytic process	0.0187	0.01	1.87	0.0113639	0.282713	gene13786;gene18444;gene23310;gene2369;gene24860;gene27642;gene30777;gene33187;gene3364;gene4010;gene4073;gene6117;gene6992;Ziziphus_jujuba_newGene_6802;Ziziphus_jujuba_newGene_6803;Ziziphus_jujuba_newGene_7769
GO:0006457	protein folding	0.0269	0.0163	1.65	0.0117477	0.282713	gene11408;gene12300;gene13212;gene13986;gene1473;gene15133;gene15341;gene1686;gene17986;gene18319;gene19061;gene20820;gene21592;gene21597;gene22825;gene24086;gene25399;gene26529;gene28637;gene3364;gene4829;gene5390;gene8137
GO:0010014	meristem initiation	0.007	0.0023	2.99	0.0129166	0.291008	gene12227;gene26926;gene27439;gene4764;gene5265;gene8187
GO:0006809	nitric oxide biosynthetic process	0.0023	0.0002	9.64	0.013667	0.291008	gene13116;gene6947
GO:0015931	nucleobase-containing compound transport	0.0023	0.0002	9.64	0.013667	0.291008	gene27169;gene4629
GO:0010143	cutin biosynthetic process	0.0035	0.0006	5.42	0.0141773	0.291008	gene22072;gene22073;gene24152
GO:0071421	manganese ion transmembrane transport	0.0035	0.0006	5.42	0.0141773	0.291008	gene31652;gene31948;gene33190
GO:0070838	divalent metal ion transport	0.0058	0.0018	3.29	0.0153167	0.305413	gene11529;gene12627;gene12950;gene20796;gene24767
GO:0009664	plant-type cell wall organization	0.0082	0.0032	2.6	0.016195	0.313957	gene16406;gene20432;gene21996;gene21997;gene32056;gene3364;gene6747
GO:0010286	heat acclimation	0.0047	0.0012	3.86	0.016751	0.315958	gene11408;gene1337;gene15133;gene5961
GO:0030003	cellular cation homeostasis	0.0058	0.0019	3.14	0.0184851	0.339491	gene11529;gene12627;gene12950;gene20796;gene24767
GO:0009828	plant-type cell wall loosening	0.0035	0.0007	4.82	0.0201869	0.343618	gene1711;gene19138;gene4389
GO:0031425	chloroplast RNA processing	0.0035	0.0007	4.82	0.0201869	0.343618	gene17678;gene25385;gene3891
GO:0033554	cellular response to stress	0.0035	0.0007	4.82	0.0201869	0.343618	gene3032;gene30566;gene8720
GO:0008272	sulfate transport	0.0047	0.0013	3.62	0.0211387	0.351252	gene13091;gene13096;gene2853;gene33092
GO:0046274	lignin catabolic process	0.0058	0.0019	3.01	0.0220563	0.357977	gene16475;gene21980;gene21988;gene22079;gene23460
GO:0010075	regulation of meristem growth	0.0105	0.0049	2.13	0.0234718	0.372292	gene12538;gene12640;gene16406;gene26417;gene26926;gene28031;gene32056;gene4764;gene5555
GO:0009855	determination of bilateral symmetry	0.0058	0.002	2.89	0.0260467	0.374684	gene26926;gene2798;gene4764;gene5265;gene8187
GO:0006984	ER-nucleus signaling pathway	0.0023	0.0003	7.23	0.0260843	0.374684	gene16607;gene19061
GO:0009649	entrainment of circadian clock	0.0023	0.0003	7.23	0.0260843	0.374684	gene6619;gene724
GO:0042128	nitrate assimilation	0.0023	0.0003	7.23	0.0260843	0.374684	gene13116;gene25993
GO:0010224	response to UV-B	0.007	0.0027	2.55	0.0273041	0.374684	gene11393;gene15061;gene20606;gene4853;gene6363;gene6750
GO:0009451	RNA modification	0.0035	0.0008	4.34	0.0273808	0.374684	gene15035;gene18662;gene3267
GO:0009831	plant-type cell wall modification involved in multidimensional cell growth	0.0035	0.0008	4.34	0.0273808	0.374684	gene1711;gene19138;gene4389
GO:0001666	response to hypoxia	0.0047	0.0015	3.21	0.0318517	0.386026	gene14421;gene15685;gene24933;gene30777
GO:0010150	leaf senescence	0.0047	0.0015	3.21	0.0318517	0.386026	gene20442;gene31370;gene6440;gene8834
GO:0006278	RNA-dependent DNA biosynthetic process	0.007	0.0029	2.41	0.0352078	0.386026	gene17384;gene22882;gene24894;gene28990;gene639;Ziziphus_jujuba_newGene_301
GO:0009408	response to heat	0.014	0.008	1.75	0.0399989	0.386026	gene12300;gene13212;gene1473;gene17986;gene19061;gene20820;gene21592;gene21597;gene24086;gene28637;gene4829;gene8137
GO:0006833	water transport	0.0082	0.0038	2.15	0.0412146	0.386026	gene12640;gene12819;gene13786;gene16298;gene26417;gene27642;gene5555
GO:0045487	gibberellin catabolic process	0.0023	0.0004	5.79	0.0414983	0.386026	gene24472;gene28311
GO:0006508	proteolysis	0.0409	0.0303	1.35	0.0426061	0.386026	gene10328;gene10630;gene1198;gene12018;gene14109;gene1425;gene17150;gene17436;gene20811;gene23290;gene24590;gene25399;gene25683;gene2624;gene26529;gene28637;gene28672;gene28869;gene28941;gene2898;gene28990;gene2917;gene32431;gene32435;gene4458;gene5369;gene5637;gene7061;gene8137;gene8139;gene9915;Ziziphus_jujuba_newGene_301;Ziziphus_jujuba_newGene_5760;Ziziphus_jujuba_newGene_6168;Ziziphus_jujuba…
GO:0016556	mRNA modification	0.0094	0.0047	1.99	0.0449942	0.386026	gene12627;gene1754;gene21144;gene24767;gene25001;gene25385;gene3052;gene32891
GO:0006598	polyamine catabolic process	0.0035	0.001	3.62	0.0452802	0.386026	gene16406;gene23173;gene33080
GO:0019344	cysteine biosynthetic process	0.0117	0.0065	1.81	0.0483627	0.386026	gene11529;gene12950;gene15246;gene16141;gene18739;gene21922;gene28031;gene28966;gene33080;gene9294
HR3d vs.HR0d
GO_ID	GO_Description	GeneRatio	BgRatio	enrich_factor	pvalue	qvalue	geneID
GO:0019344	cysteine biosynthetic process	0.0169	0.0065	2.61	7.84303e-08	8.2971e-05	gene1079;gene11529;gene11532;gene1232;gene13106;gene13178;gene14268;gene15485;gene16141;gene17440;gene18739;gene18938;gene18968;gene19198;gene21922;gene22444;gene22683;gene24068;gene2535;gene2614;gene27347;gene28031;gene28662;gene28833;gene28966;gene29034;gene29495;gene30349;gene30794;gene33080;gene6229;gene79
GO:0031425	chloroplast RNA processing	0.0042	0.0007	5.79	2.35554e-06	0.00124596	gene17678;gene23604;gene25385;gene27141;gene30292;gene30703;gene3891;Ziziphus_jujuba_newGene_3795
GO:0010264	myo-inositol hexakisphosphate biosynthetic process	0.0084	0.0027	3.07	1.23027e-05	0.00433833	gene15685;gene16614;gene19288;gene19300;gene22565;gene23888;gene24147;gene27671;gene28101;gene30476;gene31652;gene31948;gene6744;gene7297;gene8480;gene8834
GO:0010114	response to red light	0.009	0.0032	2.84	2.32235e-05	0.00614199	gene12920;gene14777;gene14993;gene16141;gene17530;gene18797;gene18938;gene18968;gene20432;gene26385;gene28966;gene29548;gene2992;gene4097;gene6204;gene7656;gene9464
GO:0042398	cellular modified amino acid biosynthetic process	0.0042	0.0009	4.74	3.22759e-05	0.0068289	gene16406;gene21337;gene21770;gene22754;gene29495;gene30349;gene33080;gene6750
GO:0009834	plant-type secondary cell wall biogenesis	0.0058	0.0016	3.59	4.70328e-05	0.0082327	gene12227;gene12640;gene15131;gene17357;gene1798;gene22079;gene25286;gene26417;gene4542;gene487;gene5555
GO:0080167	response to karrikin	0.0095	0.0036	2.61	5.44751e-05	0.0082327	gene12247;gene13178;gene13348;gene15061;gene1711;gene19118;gene2297;gene23606;gene27808;gene3305;gene3944;gene5325;gene6363;gene7106;gene7375;gene7812;gene8681;gene9450
GO:0006950	response to stress	0.0237	0.0134	1.77	6.30281e-05	0.00833463	gene12084;gene1278;gene13243;gene15404;gene15604;gene16134;gene16299;gene1773;gene17872;gene18518;gene18961;gene19128;gene21237;gene21394;gene21598;gene21858;gene22447;gene22457;gene22459;gene22825;gene24286;gene28274;gene2890;gene2891;gene31807;gene3556;gene3852;gene3909;gene3929;gene3933;gene3934;gene3935;gene3936;gene4042;gene4697;gene4908;gene536;gene6579;gene6823;gene6955;gene7201;gene7584;g…
GO:0009637	response to blue light	0.009	0.0034	2.64	7.32261e-05	0.00860728	gene12920;gene14777;gene14993;gene16141;gene17163;gene17167;gene18938;gene18968;gene26385;gene28101;gene28966;gene29870;gene6204;gene7297;gene7656;gene8160;gene9464
GO:0006598	polyamine catabolic process	0.0042	0.001	4.35	8.37482e-05	0.00885968	gene16406;gene21770;gene22754;gene23173;gene29495;gene30349;gene33080;gene4425
GO:0009698	phenylpropanoid metabolic process	0.0042	0.0011	4.01	0.000188393	0.0181181	gene16406;gene19766;gene21770;gene23173;gene25313;gene28884;gene4425;gene8227
GO:0010218	response to far red light	0.0084	0.0035	2.43	0.000375477	0.0309598	gene12920;gene14777;gene14993;gene16141;gene17530;gene18797;gene18938;gene18968;gene26385;gene28101;gene28966;gene4097;gene6204;gene7656;gene8160;gene9464
GO:0006949	syncytium formation	0.0042	0.0011	3.72	0.000380451	0.0309598	gene1711;gene19138;gene20432;gene21919;gene21996;gene4002;gene4389;gene6747
GO:0010155	regulation of proton transport	0.0074	0.0029	2.54	0.000512551	0.0387303	gene13006;gene14207;gene14777;gene16141;gene17163;gene17167;gene18797;gene18968;gene26385;gene28966;gene29870;gene4097;gene547;gene6204
GO:0009651	response to salt stress	0.0279	0.018	1.55	0.000578702	0.0408137	gene11339;gene1232;gene12640;gene13106;gene13786;gene14268;gene14836;gene15153;gene15155;gene15167;gene15454;gene15512;gene16027;gene17552;gene19198;gene19679;gene21386;gene21770;gene22339;gene22835;gene23173;gene23624;gene23890;gene24225;gene24456;gene24933;gene25209;gene25313;gene26417;gene27208;gene27489;gene27535;gene27642;gene28884;gene29388;gene30486;gene30672;gene33108;gene4425;gene4580;ge…
GO:0009408	response to heat	0.0148	0.008	1.84	0.00070174	0.0439229	gene12298;gene12300;gene13170;gene13212;gene14268;gene14647;gene1473;gene16614;gene17986;gene19061;gene19679;gene20348;gene21592;gene21597;gene22903;gene22909;gene24086;gene27208;gene27475;gene27535;gene28637;gene29769;gene4822;gene4829;gene5981;gene8137;gene8485;Ziziphus_jujuba_newGene_971
GO:0009765	photosynthesis, light harvesting	0.0042	0.0012	3.48	0.000705825	0.0439229	gene11529;gene16141;gene19246;gene2133;gene28101;gene28966;gene610;gene9464
GO:0055114	oxidation-reduction process	0.1434	0.1211	1.18	0.00083099	0.0488389	gene1001;gene10327;gene10432;gene10526;gene10789;gene1107;gene11182;gene11293;gene11330;gene11532;gene11554;gene1166;gene12009;gene12018;gene12033;gene12276;gene1232;gene12330;gene12338;gene12347;gene12383;gene12386;gene12444;gene12481;gene12600;gene12648;gene128;gene12923;gene12924;gene13006;gene13025;gene13116;gene13173;gene13241;gene13483;gene13502;gene1369;gene13721;gene13722;gene13786;gene13…
GO:0008361	regulation of cell size	0.0053	0.0019	2.83	0.00117973	0.0656859	gene11339;gene12640;gene14268;gene15640;gene26417;gene28031;gene5555;gene8160;gene9618;gene9658
GO:0009644	response to high light intensity	0.0121	0.0064	1.9	0.00132772	0.0702293	gene12298;gene12300;gene13170;gene13212;gene1473;gene14777;gene16141;gene17986;gene18797;gene19061;gene20348;gene21592;gene23163;gene24086;gene26385;gene27475;gene28637;gene28966;gene4097;gene4829;gene5366;gene6204;gene8137
GO:0009805	coumarin biosynthetic process	0.0037	0.0011	3.51	0.00144368	0.0714641	gene12932;gene14268;gene16426;gene22754;gene29495;gene30349;gene33080
GO:0009809	lignin biosynthetic process	0.0047	0.0016	2.93	0.00155013	0.0714641	gene14268;gene16928;gene18661;gene2887;gene29495;gene30349;gene3122;gene33080;gene4499
GO:0009451	RNA modification	0.0032	0.0008	3.91	0.00155372	0.0714641	gene15035;gene18662;gene23916;gene24986;gene3187;gene3267
GO:0007389	pattern specification process	0.0058	0.0023	2.56	0.00183658	0.0809544	gene11339;gene12640;gene14268;gene15640;gene17429;gene26417;gene28031;gene5555;gene8160;gene9618;gene9658
GO:0006820	anion transport	0.0037	0.0011	3.26	0.00250692	0.106082	gene10729;gene28194;gene30696;gene3180;gene4838;gene6376;Ziziphus_jujuba_newGene_3938
GO:0009658	chloroplast organization	0.009	0.0044	2.01	0.00271695	0.110548	gene10328;gene15359;gene17755;gene18565;gene18746;gene19198;gene20557;gene28031;gene3187;gene4403;gene4667;gene5366;gene6744;gene7297;gene8485;gene9843;Ziziphus_jujuba_newGene_3795
GO:0006542	glutamine biosynthetic process	0.0026	0.0006	4.07	0.00315099	0.119051	gene11822;gene15167;gene26092;gene9737;gene9770
GO:0010143	cutin biosynthetic process	0.0026	0.0006	4.07	0.00315099	0.119051	gene22072;gene22073;gene24152;gene26512;gene26701
GO:0070838	divalent metal ion transport	0.0047	0.0018	2.67	0.00343703	0.119186	gene11529;gene1232;gene12627;gene20763;gene20796;gene22002;gene24767;gene79;gene8426
GO:0010117	photoprotection	0.0016	0.0002	6.52	0.00360523	0.119186	gene14777;gene15061;gene9712
GO:0016075	rRNA catabolic process	0.0016	0.0002	6.52	0.00360523	0.119186	gene10825;gene16729;gene2345
GO:0031456	glycine betaine biosynthetic process	0.0016	0.0002	6.52	0.00360523	0.119186	gene25313;gene28884;gene8227
GO:0006417	regulation of translation	0.0037	0.0012	3.04	0.00408287	0.130886	gene13247;gene17276;gene17658;gene17659;gene5072;gene5073;gene5948
GO:0030003	cellular cation homeostasis	0.0047	0.0019	2.55	0.00488816	0.151001	gene11529;gene1232;gene12627;gene20763;gene20796;gene22002;gene24767;gene79;gene8426
GO:0055085	transmembrane transport	0.0395	0.0298	1.33	0.00513066	0.151001	gene10061;gene11923;gene12289;gene12333;gene12596;gene12819;gene13091;gene13092;gene13096;gene13418;gene13648;gene13994;gene14843;gene1587;gene16260;gene16265;gene16298;gene16472;gene16750;gene16934;gene16994;gene18037;gene18063;gene18505;gene19229;gene19557;gene19628;gene19730;gene19941;gene20806;gene20816;gene21491;gene22414;gene22457;gene22459;gene23227;gene24151;gene24240;gene2435;gene2552;ge…
GO:0009611	response to wounding	0.0121	0.007	1.72	0.00513855	0.151001	gene12481;gene12932;gene13222;gene14268;gene15119;gene16426;gene17343;gene18063;gene18328;gene21095;gene21578;gene22754;gene29495;gene30349;gene30486;gene33080;gene4717;gene4755;gene4765;gene5948;gene7669;gene9371;gene9592
GO:0009734	auxin-activated signaling pathway	0.009	0.0048	1.88	0.00604177	0.160809	gene10043;gene12590;gene15773;gene15775;gene17658;gene17659;gene1769;gene18420;gene27920;gene29511;gene2985;gene30489;gene5072;gene5947;gene5948;gene662;gene9046
GO:0005975	carbohydrate metabolic process	0.0327	0.024	1.36	0.00604454	0.160809	gene10847;gene12425;gene12820;gene13103;gene13104;gene13111;gene14375;gene15820;gene15847;gene16237;gene16406;gene17066;gene17128;gene17439;gene17522;gene18055;gene18056;gene18447;gene18480;gene18543;gene18945;gene18948;gene20217;gene20218;gene20753;gene21563;gene21567;gene21704;gene21983;gene22916;gene24016;gene24123;gene24124;gene24368;gene26747;gene27405;gene2754;gene27683;gene28071;gene2930;g…
GO:0010025	wax biosynthetic process	0.0021	0.0005	4.35	0.00638437	0.160809	gene1166;gene26512;gene26701;gene5325
GO:0010196	nonphotochemical quenching	0.0021	0.0005	4.35	0.00638437	0.160809	gene13178;gene16141;gene28966;gene9450
GO:0015977	carbon fixation	0.0021	0.0005	4.35	0.00638437	0.160809	gene23765;gene9720;gene9812;Ziziphus_jujuba_newGene_3547
GO:0043462	regulation of ATPase activity	0.0021	0.0005	4.35	0.00638437	0.160809	gene19679;gene27208;gene27535;gene5981
GO:0006833	water transport	0.0074	0.0038	1.94	0.00890534	0.219091	gene11339;gene1232;gene12640;gene12819;gene13786;gene14268;gene15454;gene16298;gene22769;gene25209;gene26417;gene27642;gene5555;gene6229
GO:0051258	protein polymerization	0.0042	0.0017	2.48	0.00947142	0.227722	gene1004;gene21334;gene22835;gene26532;gene28854;gene31092;gene7209;gene7681
GO:0006096	glycolytic process	0.0153	0.01	1.52	0.0116664	0.250651	gene10332;gene10526;gene11339;gene13031;gene13786;gene14268;gene15454;gene17552;gene17669;gene18444;gene19198;gene21868;gene22769;gene23310;gene2369;gene24860;gene25209;gene26759;gene27642;gene30251;gene31151;gene4010;gene4073;gene6117;gene6229;gene861;Ziziphus_jujuba_newGene_6802;Ziziphus_jujuba_newGene_6803;Ziziphus_jujuba_newGene_7769
GO:0006537	glutamate biosynthetic process	0.0016	0.0003	4.89	0.012764	0.250651	gene24847;gene26791;gene9018
GO:0006556	S-adenosylmethionine biosynthetic process	0.0016	0.0003	4.89	0.012764	0.250651	gene23173;gene4425;gene4647
GO:0009225	nucleotide-sugar metabolic process	0.0016	0.0003	4.89	0.012764	0.250651	gene14375;gene23972;Ziziphus_jujuba_newGene_8752
GO:0090355	positive regulation of auxin metabolic process	0.0016	0.0003	4.89	0.012764	0.250651	gene12640;gene26417;gene5555
GO:0090358	positive regulation of tryptophan metabolic process	0.0016	0.0003	4.89	0.012764	0.250651	gene12640;gene26417;gene5555
GO:0006796	phosphate-containing compound metabolic process	0.0032	0.0011	2.79	0.012801	0.250651	gene14580;gene20575;gene23987;gene24492;gene2790;gene3011
GO:0009718	anthocyanin-containing compound biosynthetic process	0.0042	0.0018	2.37	0.0129196	0.250651	gene1182;gene12383;gene12386;gene15061;gene21578;gene28800;gene6750;gene7914
GO:0006006	glucose metabolic process	0.0021	0.0006	3.72	0.0130932	0.250651	gene12033;gene19545;gene19938;gene20772
GO:0006751	glutathione catabolic process	0.0021	0.0006	3.72	0.0130932	0.250651	gene17197;gene23998;gene24000;gene24003
GO:0009767	photosynthetic electron transport chain	0.0021	0.0006	3.72	0.0130932	0.250651	gene13884;gene20439;gene7812;Ziziphus_jujuba_newGene_5671
GO:0009626	plant-type hypersensitive response	0.0037	0.0015	2.54	0.0132683	0.250651	gene16897;gene16928;gene18278;gene18794;gene24461;gene24933;gene2930
GO:0009416	response to light stimulus	0.0095	0.0056	1.7	0.0142701	0.264846	gene10761;gene11992;gene12033;gene12247;gene12481;gene13116;gene15485;gene17343;gene17658;gene17773;gene19136;gene23629;gene24483;gene2535;gene28200;gene5073;gene5948;gene7812
GO:0007017	microtubule-based process	0.0047	0.0022	2.17	0.0157994	0.288174	gene1004;gene2126;gene21334;gene22027;gene22835;gene26532;gene2811;gene28854;gene31092
GO:0009414	response to water deprivation	0.0105	0.0065	1.63	0.0162628	0.291437	gene13006;gene14777;gene16614;gene17816;gene18063;gene1854;gene21212;gene21971;gene23624;gene25313;gene27232;gene28352;gene28884;gene29940;gene3107;gene4580;gene487;gene5948;gene6628;gene8227
GO:0009744	response to sucrose	0.009	0.0053	1.7	0.0165293	0.291437	gene11545;gene12033;gene12947;gene14777;gene15061;gene16141;gene18797;gene18968;gene1937;gene23818;gene26385;gene28800;gene28966;gene4097;gene6204;gene6750;gene9096
GO:0009963	positive regulation of flavonoid biosynthetic process	0.0026	0.0009	2.96	0.0173937	0.301652	gene24195;gene2887;gene29495;gene30349;gene33080
GO:0003333	amino acid transmembrane transport	0.0069	0.0037	1.84	0.0180528	0.303467	gene110;gene112;gene11711;gene13563;gene14267;gene22945;gene24360;gene28386;gene7703;gene96;gene965;gene97;Ziziphus_jujuba_newGene_8335
GO:0010286	heat acclimation	0.0032	0.0012	2.61	0.0186132	0.303467	gene11408;gene1337;gene15133;gene17826;gene18972;gene5961
GO:0046686	response to cadmium ion	0.0232	0.0171	1.35	0.0203226	0.303467	gene10332;gene11339;gene12033;gene12347;gene12927;gene13786;gene14196;gene14268;gene14366;gene14836;gene15167;gene15454;gene17429;gene17552;gene18945;gene18946;gene18948;gene21320;gene21770;gene21971;gene22051;gene22769;gene23173;gene23310;gene23757;gene23890;gene24225;gene24483;gene25209;gene27642;gene28200;gene2922;gene30349;gene30358;gene33080;gene33108;gene3944;gene4425;gene5073;gene6117;gene…
GO:0009628	response to abiotic stimulus	0.0074	0.0042	1.76	0.0220134	0.303467	gene14349;gene14580;gene15404;gene16607;gene18518;gene19128;gene20311;gene21337;gene21394;gene21858;gene24177;gene4908;gene536;gene7093
GO:0006073	cellular glucan metabolic process	0.0042	0.0019	2.17	0.0224182	0.303467	gene1279;gene16441;gene23169;gene244;gene26924;gene28946;gene4544;gene71
GO:0008299	isoprenoid biosynthetic process	0.0042	0.0019	2.17	0.0224182	0.303467	gene18996;gene28729;gene3011;gene32072;gene33132;gene7016;gene7165;gene8837
GO:0009399	nitrogen fixation	0.0021	0.0006	3.26	0.0230355	0.303467	gene11822;gene26092;gene9737;gene9770
GO:0015780	nucleotide-sugar transport	0.0021	0.0006	3.26	0.0230355	0.303467	gene13671;gene13793;gene17338;gene32577
GO:0042026	protein refolding	0.0021	0.0006	3.26	0.0230355	0.303467	gene17021;gene27475;gene31807;gene4403
GO:0051938	L-glutamate import	0.0021	0.0006	3.26	0.0230355	0.303467	gene112;gene11711;gene96;gene97
GO:0000002	mitochondrial genome maintenance	0.0011	0.0002	6.52	0.0235224	0.303467	gene22903;gene22909
GO:0006880	intracellular sequestering of iron ion	0.0011	0.0002	6.52	0.0235224	0.303467	gene25474;gene25476
GO:0009263	deoxyribonucleotide biosynthetic process	0.0011	0.0002	6.52	0.0235224	0.303467	Ziziphus_jujuba_newGene_2261;Ziziphus_jujuba_newGene_2262
GO:0010236	plastoquinone biosynthetic process	0.0011	0.0002	6.52	0.0235224	0.303467	gene17673;gene23537
GO:0010362	negative regulation of anion channel activity by blue light	0.0011	0.0002	6.52	0.0235224	0.303467	gene18797;gene4097
GO:0015908	fatty acid transport	0.0011	0.0002	6.52	0.0235224	0.303467	gene4717;gene4765
GO:0015940	pantothenate biosynthetic process	0.0011	0.0002	6.52	0.0235224	0.303467	gene18223;gene24075
GO:0033611	oxalate catabolic process	0.0011	0.0002	6.52	0.0235224	0.303467	gene21320;gene7210
GO:0042327	positive regulation of phosphorylation	0.0011	0.0002	6.52	0.0235224	0.303467	gene20731;gene33306
GO:0042981	regulation of apoptotic process	0.0011	0.0002	6.52	0.0235224	0.303467	gene28637;gene8137
GO:0090342	regulation of cell aging	0.0011	0.0002	6.52	0.0235224	0.303467	gene14122;gene4039
GO:0006569	tryptophan catabolic process	0.0037	0.0016	2.28	0.0244867	0.312101	gene12481;gene14375;gene19198;gene20536;gene24195;gene7305;gene9592
GO:0008272	sulfate transport	0.0032	0.0013	2.44	0.0259965	0.325026	gene13091;gene13092;gene13096;gene20806;gene2853;gene33092
GO:0032880	regulation of protein localization	0.0026	0.001	2.72	0.0261153	0.325026	gene14556;gene17343;gene19198;gene2754;gene27642
GO:0009432	SOS response	0.0016	0.0004	3.91	0.028275	0.339908	gene15987;gene22903;gene22909
GO:0009785	blue light signaling pathway	0.0016	0.0004	3.91	0.028275	0.339908	gene13006;gene18797;gene4097
GO:0009800	cinnamic acid biosynthetic process	0.0016	0.0004	3.91	0.028275	0.339908	gene15947;gene27789;gene6461
GO:0043085	positive regulation of catalytic activity	0.0084	0.0052	1.63	0.0295666	0.351442	gene10761;gene13178;gene15804;gene16482;gene17163;gene17167;gene18797;gene19288;gene19300;gene22002;gene26385;gene26883;gene27347;gene5375;gene549;gene7992
GO:0006546	glycine catabolic process	0.0037	0.0017	2.17	0.0319943	0.371941	gene10761;gene12347;gene12481;gene19198;gene22683;gene2535;gene28031
GO:0006839	mitochondrial transport	0.0037	0.0017	2.17	0.0319943	0.371941	gene12333;gene13418;gene16934;gene16994;gene19730;gene30392;gene8944
GO:0009825	multidimensional cell growth	0.0058	0.0032	1.79	0.0344176	0.391508	gene11339;gene12640;gene14268;gene1445;gene20442;gene25209;gene26417;gene27829;gene5555;gene8160;gene9658
GO:0009926	auxin polar transport	0.0058	0.0032	1.79	0.0344176	0.391508	gene11339;gene12640;gene14268;gene15640;gene16654;gene26417;gene27829;gene28031;gene5555;gene9618;gene9658
GO:0009617	response to bacterium	0.0042	0.0021	2.01	0.0359889	0.398143	gene1455;gene15969;gene16928;gene18278;gene20442;gene20698;gene21596;gene6543
GO:0033554	cellular response to stress	0.0021	0.0007	2.9	0.0365063	0.398143	gene14580;gene3032;gene7039;gene8720
GO:0035999	tetrahydrofolate interconversion	0.0021	0.0007	2.9	0.0365063	0.398143	gene14366;gene15418;gene16897;gene18794
GO:0043091	L-arginine import	0.0021	0.0007	2.9	0.0365063	0.398143	gene112;gene11711;gene96;gene97
GO:0009773	photosynthetic electron transport in photosystem I	0.0047	0.0025	1.89	0.0385268	0.415891	gene14777;gene17440;gene18938;gene20763;gene23888;gene27347;gene30476;gene336;gene951
GO:0009684	indoleacetic acid biosynthetic process	0.0042	0.0022	1.93	0.0444897	0.475408	gene12481;gene14375;gene19198;gene20536;gene24195;gene27642;gene7305;gene9592
GO:0030154	cell differentiation	0.0058	0.0034	1.71	0.0478221	0.505907	gene12360;gene12600;gene13247;gene1455;gene15873;gene16365;gene22002;gene22683;gene2535;gene29285;gene5589
GO:0007165	signal transduction	0.0153	0.0112	1.36	0.0488228	0.51138	gene11992;gene14349;gene14580;gene15969;gene17614;gene17773;gene18267;gene21462;gene21858;gene22985;gene24456;gene26330;gene27956;gene28602;gene28603;gene29069;gene30053;gene30266;gene30498;gene3120;gene429;gene4468;gene476;gene5568;gene5938;gene6188;gene6399;gene9470;gene958
HR5d vs.HR0d
GO_ID	GO_Description	GeneRatio	BgRatio	enrich_factor	pvalue	qvalue	geneID
GO:0019344	cysteine biosynthetic process	0.018	0.0065	2.78	2.97934e-12	3.54698e-09	gene1079;gene11529;gene11532;gene1232;gene13106;gene13178;gene14268;gene15485;gene16141;gene17440;gene18739;gene18938;gene18968;gene19198;gene21338;gene21922;gene21949;gene22444;gene24068;gene25591;gene2614;gene26317;gene26524;gene27347;gene28031;gene28662;gene28833;gene28966;gene29034;gene29074;gene29495;gene30349;gene30794;gene32659;gene33080;gene33116;gene33312;gene3367;gene4533;gene4940;gene6…
GO:0010114	response to red light	0.0106	0.0032	3.37	2.4992e-10	1.48768e-07	gene12920;gene14777;gene14993;gene16141;gene17530;gene18140;gene18797;gene18938;gene18968;gene20432;gene25591;gene26213;gene26385;gene28966;gene29300;gene29548;gene2992;gene3979;gene4097;gene4940;gene6204;gene6609;gene6619;gene7656;gene9302;gene9464
GO:0010218	response to far red light	0.0106	0.0035	3.05	5.6251e-09	2.23228e-06	gene12920;gene14777;gene14993;gene16105;gene16141;gene17530;gene18140;gene18797;gene18938;gene18968;gene25591;gene26213;gene26385;gene26726;gene28101;gene28966;gene29300;gene4097;gene4940;gene6204;gene6609;gene7656;gene8160;gene8625;gene9302;gene9464
GO:0009765	photosynthesis, light harvesting	0.0053	0.0012	4.38	4.92466e-08	1.46573e-05	gene11529;gene15812;gene16141;gene19246;gene2133;gene28101;gene28966;gene33245;gene610;gene6609;gene8625;gene9294;gene9464
GO:0009637	response to blue light	0.0098	0.0034	2.89	1.00596e-07	2.39523e-05	gene12920;gene14777;gene14993;gene16141;gene17163;gene17167;gene18140;gene18938;gene18968;gene25591;gene26213;gene26385;gene28101;gene28966;gene29870;gene4940;gene6204;gene6609;gene7297;gene7656;gene8160;gene8625;gene9302;gene9464
GO:0010264	myo-inositol hexakisphosphate biosynthetic process	0.0073	0.0027	2.67	1.72257e-05	0.00341794	gene15685;gene16614;gene18671;gene19288;gene19300;gene22565;gene24147;gene27671;gene28101;gene31652;gene31948;gene33190;gene5171;gene6744;gene7297;gene8480;gene8625;gene8834
GO:0006098	pentose-phosphate shunt	0.018	0.0099	1.81	2.45343e-05	0.00417267	gene10136;gene10138;gene10761;gene12920;gene14208;gene14993;gene15674;gene15812;gene16365;gene16578;gene17031;gene17267;gene17440;gene18140;gene18439;gene20439;gene20763;gene22769;gene2297;gene24151;gene24988;gene25591;gene26385;gene26883;gene27049;gene27347;gene29052;gene29074;gene29154;gene30110;gene30492;gene30568;gene32061;gene33116;gene33312;gene46;gene5249;gene6229;gene6531;gene7656;gene778…
GO:0055114	oxidation-reduction process	0.145	0.1211	1.2	4.04579e-05	0.00557358	gene1001;gene10327;gene10432;gene10513;gene10526;gene10616;gene10630;gene10662;gene10666;gene10746;gene10789;gene10863;gene1107;gene11182;gene11205;gene1123;gene11293;gene11532;gene11543;gene11554;gene12009;gene12018;gene12033;gene12083;gene12086;gene12220;gene12252;gene12276;gene1232;gene12330;gene12338;gene12344;gene12347;gene12383;gene12386;gene12444;gene12481;gene12559;gene12600;gene12648;gen…
GO:0080167	response to karrikin	0.0086	0.0036	2.36	4.21345e-05	0.00557358	gene12247;gene13178;gene13348;gene15061;gene15542;gene1711;gene19118;gene2297;gene23606;gene27808;gene29300;gene3305;gene5325;gene6363;gene6562;gene7106;gene7375;gene7812;gene8558;gene8681;gene9450
GO:0003333	amino acid transmembrane transport	0.0086	0.0037	2.31	6.31563e-05	0.00715938	gene110;gene111;gene112;gene11711;gene12538;gene13563;gene14267;gene21542;gene22945;gene23925;gene24360;gene26726;gene28386;gene5963;gene7703;gene7704;gene96;gene965;gene97;gene971;Ziziphus_jujuba_newGene_8335
GO:0009611	response to wounding	0.0135	0.007	1.92	6.61499e-05	0.00715938	gene12481;gene12932;gene13121;gene13222;gene14268;gene14393;gene14966;gene15119;gene15921;gene17343;gene18063;gene20705;gene21095;gene2237;gene22754;gene2723;gene29029;gene29460;gene29495;gene30116;gene30349;gene30486;gene33080;gene4717;gene4765;gene5948;gene6973;gene7081;gene7082;gene7669;gene8042;gene9371;gene9592
GO:0019761	glucosinolate biosynthetic process	0.0114	0.0057	1.99	0.000105163	0.0104333	gene10666;gene10761;gene1232;gene12481;gene14268;gene14909;gene15812;gene16577;gene16671;gene18797;gene19288;gene19300;gene21338;gene26383;gene26385;gene27347;gene27642;gene28662;gene30794;gene32659;gene4499;gene4940;gene6029;gene6531;gene7922;gene8065;gene9302;gene9304
GO:0009644	response to high light intensity	0.0122	0.0064	1.92	0.000136285	0.0124809	gene12300;gene13170;gene13212;gene1473;gene14777;gene15812;gene16141;gene17986;gene18797;gene19061;gene20348;gene20820;gene21592;gene2239;gene23163;gene24086;gene26213;gene26385;gene27475;gene28023;gene28637;gene28966;gene29430;gene4097;gene4829;gene5366;gene6204;gene8137;gene8796;gene9302
GO:0005992	trehalose biosynthetic process	0.0037	0.0011	3.5	0.000151818	0.0129102	gene10826;gene13018;gene20259;gene21708;gene22496;gene28045;gene29093;gene574;gene7291
GO:0010155	regulation of proton transport	0.0069	0.0029	2.38	0.000187991	0.0149205	gene13006;gene14207;gene14777;gene15812;gene16141;gene17163;gene17167;gene18797;gene18968;gene26213;gene26385;gene28966;gene29870;gene4097;gene547;gene6204;gene9302
GO:0006950	response to stress	0.0212	0.0134	1.58	0.000264036	0.0196463	gene12084;gene12282;gene1278;gene13243;gene13771;gene13772;gene15404;gene15429;gene15548;gene15604;gene16134;gene1773;gene17824;gene17865;gene17872;gene17964;gene18518;gene18961;gene19128;gene21394;gene21598;gene21858;gene22046;gene22447;gene22457;gene22810;gene22825;gene26208;gene26969;gene28274;gene2890;gene2891;gene33022;gene3556;gene3852;gene3868;gene3909;gene3933;gene3934;gene3935;gene3936;g…
GO:0043085	positive regulation of catalytic activity	0.0102	0.0052	1.97	0.000288707	0.019838	gene10761;gene13178;gene15804;gene16482;gene17163;gene17167;gene18797;gene19288;gene19300;gene22002;gene22496;gene26385;gene26883;gene27049;gene27347;gene2803;gene33116;gene4879;gene5249;gene5375;gene549;gene6531;gene7538;gene7992;gene9302
GO:0006364	rRNA processing	0.0155	0.0091	1.71	0.000299938	0.019838	gene12224;gene12920;gene13027;gene13178;gene13247;gene14208;gene14993;gene1541;gene15485;gene15674;gene15812;gene16141;gene18140;gene18565;gene18797;gene18938;gene19288;gene19300;gene20557;gene25591;gene25655;gene26213;gene27347;gene2803;gene28662;gene28966;gene29074;gene32659;gene33116;gene33312;gene4039;gene4667;gene4940;gene549;gene6531;gene6609;gene7656;Ziziphus_jujuba_newGene_7422
GO:0009773	photosynthetic electron transport in photosystem I	0.0061	0.0025	2.44	0.000320504	0.0200826	gene14208;gene14777;gene15674;gene17440;gene18938;gene20763;gene21576;gene25591;gene27347;gene30568;gene32061;gene336;gene4940;gene6531;gene951
GO:0005978	glycogen biosynthetic process	0.0024	0.0006	4.33	0.000349062	0.0207784	gene12058;gene12381;gene14993;gene2343;gene26385;gene9302
GO:0001676	long-chain fatty acid metabolic process	0.0041	0.0014	2.97	0.000449236	0.0254679	gene13187;gene14974;gene17831;gene24964;gene26512;gene26701;gene29916;gene29951;gene4873;gene9327
GO:0008361	regulation of cell size	0.0049	0.0019	2.63	0.0005367	0.0290435	gene11339;gene12640;gene14268;gene15640;gene21949;gene26417;gene26726;gene28031;gene5555;gene8160;gene9618;gene9658
GO:0006073	cellular glucan metabolic process	0.0049	0.0019	2.52	0.000881062	0.0456055	gene1279;gene14330;gene16441;gene16808;gene23169;gene244;gene246;gene26924;gene28946;gene70;gene71;gene9373
GO:0009414	response to water deprivation	0.0114	0.0065	1.77	0.00103466	0.0492715	gene13006;gene1444;gene14777;gene15921;gene16614;gene16808;gene17816;gene18063;gene1854;gene20673;gene21971;gene22851;gene23624;gene26868;gene27232;gene28023;gene29786;gene29940;gene3107;gene4580;gene4718;gene487;gene5948;gene6029;gene6541;gene6571;gene6628;gene8043
GO:0010207	photosystem II assembly	0.0114	0.0065	1.77	0.00103466	0.0492715	gene1056;gene12224;gene13178;gene13247;gene15035;gene15485;gene15674;gene16584;gene18140;gene18797;gene18938;gene19288;gene19300;gene24147;gene25303;gene25591;gene26213;gene27347;gene2803;gene30568;gene32061;gene33116;gene4039;gene4879;gene4940;gene6531;gene7297;gene7656
GO:0015979	photosynthesis	0.0106	0.0059	1.8	0.00114981	0.0511789	gene10138;gene1079;gene12012;gene15120;gene16311;gene17651;gene1850;gene2114;gene21668;gene22413;gene23665;gene24178;gene26883;gene2807;gene29141;gene31368;gene5355;gene6760;gene7016;gene79;gene9119;gene9450;gene9457;gene9720;gene9812;Ziziphus_jujuba_newGene_1905
GO:0010143	cutin biosynthetic process	0.0024	0.0006	3.79	0.00116069	0.0511789	gene22072;gene22073;gene24152;gene26512;gene26701;gene5996
GO:0007389	pattern specification process	0.0053	0.0023	2.34	0.00130307	0.0554051	gene11339;gene11352;gene12640;gene14268;gene15640;gene17429;gene26417;gene26726;gene28031;gene5555;gene8160;gene9618;gene9658
GO:0009657	plastid organization	0.0049	0.002	2.42	0.00139127	0.0571155	gene12012;gene18938;gene19288;gene19300;gene23240;gene26213;gene27347;gene2803;gene28518;gene4940;gene6531;gene7656
GO:0006949	syncytium formation	0.0033	0.0011	2.89	0.00223	0.0884957	gene1711;gene20432;gene21919;gene21996;gene26726;gene4002;gene4389;gene6747
GO:0006569	tryptophan catabolic process	0.0041	0.0016	2.52	0.00238214	0.091484	gene10749;gene12481;gene14375;gene15921;gene19198;gene20536;gene21528;gene24195;gene7305;gene9592
GO:0006833	water transport	0.0073	0.0038	1.93	0.00256012	0.0952466	gene11339;gene1232;gene12640;gene12819;gene13786;gene14268;gene15454;gene16298;gene16311;gene22769;gene25209;gene26417;gene27642;gene29786;gene5555;gene6229;gene6541;gene6571
GO:0043091	L-arginine import	0.0024	0.0007	3.37	0.00289717	0.10452	gene111;gene112;gene11711;gene2828;gene96;gene97
GO:0009684	indoleacetic acid biosynthetic process	0.0049	0.0022	2.24	0.00313954	0.109932	gene10749;gene10796;gene12481;gene14375;gene15921;gene19198;gene20536;gene21528;gene24195;gene27642;gene7305;gene9592
GO:0035304	regulation of protein dephosphorylation	0.0073	0.0039	1.89	0.00334997	0.113949	gene11532;gene13247;gene1455;gene15674;gene16584;gene17440;gene18797;gene18938;gene21596;gene23333;gene25591;gene27347;gene2803;gene28975;gene3367;gene4039;gene4940;gene6531
GO:0042744	hydrogen peroxide catabolic process	0.0061	0.0031	1.99	0.00407468	0.134751	gene10761;gene18819;gene21603;gene22615;gene22616;gene26580;gene2754;gene27642;gene28031;gene28588;gene28590;gene4039;gene4462;gene7922;gene9712
GO:0006751	glutathione catabolic process	0.002	0.0006	3.61	0.00445336	0.143293	gene17197;gene23998;gene23999;gene24000;gene24003
GO:0009744	response to sucrose	0.009	0.0053	1.71	0.00543368	0.170235	gene11545;gene12033;gene12947;gene13449;gene14777;gene15061;gene15812;gene16141;gene18797;gene18968;gene1937;gene22897;gene23818;gene26213;gene26385;gene28800;gene28966;gene4097;gene6204;gene6750;gene9096;gene9302
GO:0070838	divalent metal ion transport	0.0041	0.0018	2.3	0.00566629	0.172971	gene11529;gene1232;gene12627;gene15812;gene20763;gene20796;gene22002;gene24767;gene79;gene8426
GO:0009451	RNA modification	0.0024	0.0008	3.03	0.00603181	0.179526	gene15035;gene18662;gene23916;gene24986;gene3187;gene3267
GO:0009926	auxin polar transport	0.0061	0.0032	1.89	0.00712459	0.19884	gene10898;gene11339;gene12640;gene14268;gene15640;gene16654;gene21949;gene26417;gene26448;gene26726;gene27829;gene28031;gene5555;gene9618;gene9658
GO:0009699	phenylpropanoid biosynthetic process	0.0012	0.0002	5.05	0.00775982	0.19884	gene15429;gene29703;gene33255
GO:0009934	regulation of meristem structural organization	0.0012	0.0002	5.05	0.00775982	0.19884	gene12600;gene14988;gene8043
GO:0010117	photoprotection	0.0012	0.0002	5.05	0.00775982	0.19884	gene14777;gene15061;gene9712
GO:0015931	nucleobase-containing compound transport	0.0012	0.0002	5.05	0.00775982	0.19884	gene1819;gene27169;gene4629
GO:0016075	rRNA catabolic process	0.0012	0.0002	5.05	0.00775982	0.19884	gene10825;gene16729;gene2345
GO:0055085	transmembrane transport	0.0376	0.0298	1.26	0.00784986	0.19884	gene10061;gene10898;gene11923;gene12289;gene12333;gene12596;gene12819;gene13091;gene13092;gene13096;gene13418;gene13648;gene13994;gene14843;gene15044;gene1545;gene16017;gene16115;gene16193;gene16260;gene16265;gene16298;gene16396;gene16472;gene16750;gene16934;gene16978;gene16994;gene18037;gene18063;gene18111;gene18505;gene19229;gene1924;gene19557;gene19730;gene20806;gene20816;gene20887;gene21370;g…
GO:0009408	response to heat	0.0122	0.008	1.53	0.00819971	0.200957	gene12300;gene12331;gene13170;gene13212;gene14268;gene14647;gene1473;gene16614;gene17986;gene19061;gene19679;gene20348;gene20820;gene21338;gene21592;gene21597;gene2239;gene22903;gene22909;gene24086;gene27208;gene27475;gene27535;gene28637;gene29430;gene4822;gene4829;gene5981;gene8137;gene8796
GO:0030003	cellular cation homeostasis	0.0041	0.0019	2.2	0.00827104	0.200957	gene11529;gene1232;gene12627;gene15812;gene20763;gene20796;gene22002;gene24767;gene79;gene8426
GO:0009651	response to salt stress	0.0241	0.018	1.34	0.00909415	0.216537	gene10749;gene11339;gene1232;gene12640;gene13106;gene13121;gene13786;gene14268;gene14836;gene15153;gene15154;gene15155;gene15167;gene15454;gene15975;gene16027;gene17552;gene19198;gene19679;gene21338;gene21386;gene21639;gene22339;gene22835;gene23624;gene23890;gene24225;gene24456;gene24933;gene25209;gene26417;gene27208;gene27489;gene27535;gene27642;gene28023;gene29786;gene30486;gene30672;gene33108;…
GO:0009834	plant-type secondary cell wall biogenesis	0.0037	0.0016	2.27	0.00929375	0.21695	gene12640;gene15131;gene17357;gene1798;gene25286;gene26417;gene4542;gene487;gene5555
GO:0006542	glutamine biosynthetic process	0.002	0.0006	3.16	0.00994114	0.223305	gene11822;gene15167;gene26092;gene9737;gene9770
GO:0051938	L-glutamate import	0.002	0.0006	3.16	0.00994114	0.223305	gene111;gene112;gene11711;gene96;gene97
GO:0006108	malate metabolic process	0.0029	0.0011	2.52	0.0109491	0.239438	gene12559;gene13786;gene14836;gene19062;gene23748;gene26289;gene26311
GO:0042398	cellular modified amino acid biosynthetic process	0.0024	0.0009	2.75	0.0110615	0.239438	gene16406;gene22754;gene29495;gene30349;gene33080;gene6750
GO:0010075	regulation of meristem growth	0.0082	0.0049	1.66	0.0114614	0.243663	gene12538;gene12640;gene13006;gene14268;gene16406;gene16721;gene17086;gene18135;gene18239;gene20702;gene21949;gene26417;gene28031;gene29193;gene5555;gene6743;gene6997;gene9373;gene9618;gene9658
GO:0030154	cell differentiation	0.0061	0.0034	1.8	0.0117692	0.245817	gene12360;gene12600;gene13247;gene1455;gene15873;gene16365;gene18140;gene22002;gene28518;gene29074;gene29285;gene33116;gene33312;gene3682;gene5589
GO:0043086	negative regulation of catalytic activity	0.0118	0.008	1.48	0.0150262	0.303417	gene1274;gene12744;gene14109;gene1425;gene15728;gene16122;gene17358;gene204;gene20773;gene21849;gene25103;gene2511;gene2564;gene25683;gene26383;gene27399;gene28025;gene28672;gene30636;gene32846;gene32993;gene5699;gene571;gene7051;gene7053;gene7092;gene7383;gene7455;gene9304
GO:0009626	plant-type hypersensitive response	0.0033	0.0015	2.24	0.0152916	0.303417	gene13449;gene16897;gene16928;gene18278;gene24461;gene24497;gene24933;gene2930
GO:0044262	cellular carbohydrate metabolic process	0.0033	0.0015	2.24	0.0152916	0.303417	gene10738;gene11205;gene12012;gene14836;gene23748;gene2790;gene3011;gene6229
GO:0010196	nonphotochemical quenching	0.0016	0.0005	3.37	0.0163418	0.313796	gene13178;gene16141;gene28966;gene9450
GO:0043462	regulation of ATPase activity	0.0016	0.0005	3.37	0.0163418	0.313796	gene19679;gene27208;gene27535;gene5981
GO:0006417	regulation of translation	0.0029	0.0012	2.36	0.01707	0.322576	gene13247;gene17276;gene17658;gene17659;gene28518;gene5072;gene5948
GO:0009825	multidimensional cell growth	0.0057	0.0032	1.77	0.0177218	0.32966	gene11339;gene12640;gene14268;gene1445;gene19621;gene20442;gene25209;gene26417;gene26448;gene26726;gene27829;gene5555;gene8160;gene9658
GO:0006598	polyamine catabolic process	0.0024	0.001	2.52	0.0184594	0.338098	gene16406;gene22754;gene29495;gene30349;gene33080;gene9124
GO:0031425	chloroplast RNA processing	0.002	0.0007	2.81	0.0187461	0.338147	gene17678;gene23604;gene27141;gene30703;gene3891
GO:0006470	protein dephosphorylation	0.0069	0.0042	1.65	0.0194355	0.345351	gene11982;gene13884;gene14988;gene17276;gene1880;gene18805;gene19032;gene21562;gene23232;gene23566;gene24484;gene2621;gene28199;gene28909;gene4461;gene7270;Ziziphus_jujuba_newGene_7315
GO:0009725	response to hormone	0.0049	0.0027	1.84	0.0199173	0.348707	gene11556;gene14349;gene16105;gene17824;gene20489;gene24177;gene24470;gene30498;gene454;gene5862;Ziziphus_jujuba_newGene_6669;Ziziphus_jujuba_newGene_6734
GO:0009617	response to bacterium	0.0041	0.0021	1.94	0.0216393	0.373365	gene1455;gene15969;gene16928;gene18278;gene20442;gene21596;gene2237;gene22413;gene28975;gene6543
GO:0009607	response to biotic stimulus	0.0073	0.0046	1.59	0.023568	0.400834	gene14291;gene14293;gene14294;gene1986;gene20785;gene20796;gene23678;gene24389;gene24394;gene24395;gene24396;gene24397;gene24398;gene24399;gene24400;gene24401;gene32510;gene455
GO:0008272	sulfate transport	0.0029	0.0013	2.21	0.0252545	0.414076	gene13091;gene13092;gene13096;gene15044;gene18111;gene20806;gene33092
GO:0006972	hyperosmotic response	0.0049	0.0027	1.78	0.0253759	0.414076	gene11339;gene12300;gene13786;gene14268;gene15454;gene16311;gene22769;gene22851;gene25209;gene27642;gene2828;gene6229
GO:0006537	glutamate biosynthetic process	0.0012	0.0003	3.79	0.0264335	0.414076	gene24847;gene26791;gene9018
GO:0019253	reductive pentose-phosphate cycle	0.0012	0.0003	3.79	0.0264335	0.414076	gene19198;gene27347;gene6531
GO:0090355	positive regulation of auxin metabolic process	0.0012	0.0003	3.79	0.0264335	0.414076	gene12640;gene26417;gene5555
GO:0090358	positive regulation of tryptophan metabolic process	0.0012	0.0003	3.79	0.0264335	0.414076	gene12640;gene26417;gene5555
GO:0016556	mRNA modification	0.0073	0.0047	1.57	0.0280296	0.433376	gene10136;gene11184;gene11210;gene12627;gene14594;gene1754;gene18189;gene18565;gene18797;gene21144;gene22083;gene24767;gene24936;gene29193;gene3052;gene32916;gene33231;gene6732
GO:0009805	coumarin biosynthetic process	0.0024	0.0011	2.33	0.0286335	0.437038	gene12932;gene14268;gene22754;gene29495;gene30349;gene33080
GO:0015986	ATP synthesis coupled proton transport	0.0033	0.0016	2.02	0.0303301	0.440536	gene1228;gene13300;gene14170;gene22769;gene5745;Ziziphus_jujuba_newGene_1166;Ziziphus_jujuba_newGene_2075;Ziziphus_jujuba_newGene_2076
GO:0002213	defense response to insect	0.002	0.0008	2.52	0.0314604	0.440536	gene14974;gene21338;gene26512;gene26701;gene4873
GO:0015819	lysine transport	0.002	0.0008	2.52	0.0314604	0.440536	gene111;gene112;gene11711;gene96;gene97
GO:0009767	photosynthetic electron transport chain	0.0016	0.0006	2.89	0.032193	0.440536	gene13884;gene20439;gene7812;Ziziphus_jujuba_newGene_5671
GO:0010030	positive regulation of seed germination	0.0016	0.0006	2.89	0.032193	0.440536	gene15061;gene15975;gene25192;gene7210
GO:0010042	response to manganese ion	0.0016	0.0006	2.89	0.032193	0.440536	gene27671;gene31652;gene31948;gene33190
GO:0019509	L-methionine salvage from methylthioadenosine	0.0016	0.0006	2.89	0.032193	0.440536	gene15053;gene15804;gene29238;gene9871
GO:0030026	cellular manganese ion homeostasis	0.0016	0.0006	2.89	0.032193	0.440536	gene27671;gene31652;gene31948;gene33190
GO:0046688	response to copper ion	0.0016	0.0006	2.89	0.032193	0.440536	gene27671;gene31652;gene31948;gene33190
GO:0009658	chloroplast organization	0.0069	0.0044	1.56	0.0334196	0.442813	gene10328;gene15359;gene17755;gene18565;gene18746;gene19198;gene20557;gene27274;gene28031;gene3187;gene3967;gene4403;gene4667;gene5366;gene6744;gene7297;Ziziphus_jujuba_newGene_2719
GO:0005985	sucrose metabolic process	0.0029	0.0014	2.08	0.0357604	0.442813	gene14286;gene14421;gene18014;gene30055;gene30172;gene3843;Ziziphus_jujuba_newGene_7808
GO:0019745	pentacyclic triterpenoid biosynthetic process	0.0041	0.0023	1.8	0.0365828	0.442813	gene10022;gene10027;gene10666;gene14608;gene14733;gene19671;gene21166;gene22754;gene29194;gene975
GO:0000002	mitochondrial genome maintenance	0.0008	0.0002	5.05	0.0392082	0.442813	gene22903;gene22909
GO:0006829	zinc II ion transport	0.0008	0.0002	5.05	0.0392082	0.442813	gene12328;gene26489
GO:0009263	deoxyribonucleotide biosynthetic process	0.0008	0.0002	5.05	0.0392082	0.442813	Ziziphus_jujuba_newGene_2261;Ziziphus_jujuba_newGene_2262
GO:0009687	abscisic acid metabolic process	0.0008	0.0002	5.05	0.0392082	0.442813	gene3979;gene9316
GO:0010236	plastoquinone biosynthetic process	0.0008	0.0002	5.05	0.0392082	0.442813	gene17673;gene23537
GO:0010253	UDP-rhamnose biosynthetic process	0.0008	0.0002	5.05	0.0392082	0.442813	gene23818;gene28732
GO:0010362	negative regulation of anion channel activity by blue light	0.0008	0.0002	5.05	0.0392082	0.442813	gene18797;gene4097
GO:0010423	negative regulation of brassinosteroid biosynthetic process	0.0008	0.0002	5.05	0.0392082	0.442813	gene13081;gene13082
GO:0015786	UDP-glucose transport	0.0008	0.0002	5.05	0.0392082	0.442813	gene20348;gene21372
GO:0015884	folic acid transport	0.0008	0.0002	5.05	0.0392082	0.442813	gene16396;gene18063
GO:0015908	fatty acid transport	0.0008	0.0002	5.05	0.0392082	0.442813	gene4717;gene4765
GO:0042981	regulation of apoptotic process	0.0008	0.0002	5.05	0.0392082	0.442813	gene28637;gene8137
GO:0048598	embryonic morphogenesis	0.0008	0.0002	5.05	0.0392082	0.442813	gene3967;gene5188
GO:0080147	root hair cell development	0.0008	0.0002	5.05	0.0392082	0.442813	gene21372;gene27642
GO:0090342	regulation of cell aging	0.0008	0.0002	5.05	0.0392082	0.442813	gene14122;gene4039
GO:0010310	regulation of hydrogen peroxide metabolic process	0.0049	0.0029	1.68	0.0394264	0.442813	gene12481;gene14122;gene1455;gene21596;gene24178;gene24933;gene25591;gene27347;gene28975;gene6204;gene6531;gene8183
GO:0006334	nucleosome assembly	0.0061	0.0039	1.58	0.0401875	0.447143	gene1;gene13356;gene16226;gene1669;gene17050;gene17637;gene17812;gene2237;gene23990;gene31615;gene3560;gene4028;gene4090;gene4976;gene5096
GO:0030163	protein catabolic process	0.0033	0.0017	1.92	0.040716	0.448829	gene18196;gene18487;gene20967;gene28637;gene8137;gene9687;Ziziphus_jujuba_newGene_6168;Ziziphus_jujuba_newGene_7408
GO:0006796	phosphate-containing compound metabolic process	0.0024	0.0011	2.16	0.0418969	0.453449	gene14580;gene20575;gene23987;gene26270;gene2790;gene3011
GO:0006820	anion transport	0.0024	0.0011	2.16	0.0418969	0.453449	gene28194;gene30696;gene3180;gene4838;gene6376;Ziziphus_jujuba_newGene_3938
GO:0019684	photosynthesis, light reaction	0.0041	0.0023	1.74	0.0462329	0.490779	gene11532;gene12920;gene13449;gene14993;gene16897;gene23333;gene29034;gene29074;gene3367;gene6204
GO:0031408	oxylipin biosynthetic process	0.0041	0.0023	1.74	0.0462329	0.490779	gene10761;gene12481;gene14966;gene15119;gene15485;gene15921;gene32639;gene32667;gene33026;gene5493
GO:0006200	obsolete ATP catabolic process	0.0192	0.0152	1.26	0.0465828	0.490779	gene10328;gene10675;gene11408;gene12596;gene12724;gene12964;gene13994;gene1473;gene15306;gene15912;gene16130;gene17242;gene17530;gene18063;gene19291;gene21399;gene21635;gene22525;gene228;gene22945;gene2407;gene24240;gene2435;gene2438;gene24703;gene25307;gene25311;gene26313;gene26326;gene27277;gene2743;gene28637;gene28745;gene30671;gene3143;gene31932;gene32120;gene3508;gene4717;gene4765;gene5325;g…
GO:0010311	lateral root formation	0.002	0.0009	2.3	0.0484594	0.505052	gene26512;gene26701;gene26726;gene28467;gene6208
GO:0001666	response to hypoxia	0.0029	0.0015	1.96	0.048786	0.505052	gene14286;gene14421;gene15685;gene24933;gene30777;gene3872;gene8183
GO:0006855	drug transmembrane transport	0.0082	0.0057	1.44	0.0494531	0.507545	gene11218;gene1240;gene1241;gene12897;gene12898;gene13641;gene17004;gene20886;gene20888;gene21658;gene22421;gene26326;gene27069;gene27471;gene28960;gene30087;gene8645;gene8646;gene9547;Ziziphus_jujuba_newGene_2524

## Sheet: HS
S5 Table.GO enrichment of DEGs in HS.
HS1d vs.HS0d
GO_ID	GO_Description	GeneRatio	BgRatio	enrich_factor	pvalue	qvalue	geneID
GO:0001676	long-chain fatty acid metabolic process	0.0078	0.0014	5.7	6.10973e-06	0.00496496	gene11034;gene13187;gene17831;gene24964;gene26512;gene26701;gene28062;gene29916;gene9327
GO:0046686	response to cadmium ion	0.0339	0.0171	1.98	2.48385e-05	0.0100923	gene10307;gene10749;gene11339;gene13138;gene13786;gene14196;gene14268;gene14366;gene14836;gene15167;gene17973;gene18945;gene19918;gene21320;gene22769;gene23173;gene23310;gene23890;gene24225;gene24483;gene26393;gene27583;gene27593;gene27594;gene27642;gene28200;gene28423;gene2861;gene28910;gene29433;gene30349;gene33080;gene465;gene5735;gene6117;gene6118;gene6862;gene7210;gene7681
GO:0006200	obsolete ATP catabolic process	0.0305	0.0152	2	4.93654e-05	0.013372	gene10328;gene11408;gene11593;gene12596;gene12964;gene13994;gene1473;gene15912;gene16130;gene17091;gene17471;gene17530;gene19291;gene21423;gene22487;gene22989;gene23342;gene24240;gene24703;gene25311;gene26326;gene2743;gene28637;gene28745;gene3143;gene31932;gene4717;gene4765;gene5325;gene6486;gene7229;gene7230;gene7231;gene8137;gene8160
GO:0055114	oxidation-reduction process	0.1567	0.1211	1.29	0.000100206	0.0203577	gene10307;gene10327;gene10432;gene10526;gene10617;gene10746;gene10791;gene10863;gene11034;gene11342;gene11393;gene12009;gene12018;gene12021;gene12083;gene12220;gene12338;gene12383;gene12386;gene12559;gene12776;gene128;gene1290;gene12923;gene13116;gene13241;gene13305;gene13483;gene13679;gene1369;gene13721;gene13786;gene13799;gene13934;gene14196;gene1439;gene1470;gene14909;gene14912;gene15053;gene1…
GO:0042398	cellular modified amino acid biosynthetic process	0.0052	0.0009	5.87	0.000194699	0.0284403	gene16406;gene22754;gene30349;gene33080;gene6750;gene998
GO:0006950	response to stress	0.0261	0.0134	1.95	0.000285341	0.0284403	gene13243;gene13771;gene13772;gene15404;gene15604;gene16134;gene18961;gene21394;gene21858;gene22457;gene22825;gene25011;gene26208;gene28132;gene28274;gene28442;gene2890;gene2891;gene30317;gene3909;gene3935;gene3936;gene4042;gene6579;gene6955;gene7584;gene7722;gene9068;gene9467;gene9697
GO:0010143	cutin biosynthetic process	0.0044	0.0006	6.73	0.000302616	0.0284403	gene22072;gene22073;gene24152;gene26512;gene26701
GO:0006633	fatty acid biosynthetic process	0.0157	0.0065	2.42	0.00031498	0.0284403	gene12247;gene12338;gene12559;gene13099;gene13187;gene15614;gene19933;gene20880;gene22983;gene24964;gene26213;gene26512;gene26701;gene27297;gene3075;gene5378;gene7091;gene9327
GO:0019344	cysteine biosynthetic process	0.0157	0.0065	2.42	0.00031498	0.0284403	gene12950;gene13106;gene13178;gene14268;gene15343;gene18739;gene21922;gene27347;gene28031;gene2861;gene28662;gene30349;gene30794;gene32659;gene33080;gene3630;gene6229;gene8039
GO:0006598	polyamine catabolic process	0.0052	0.001	5.38	0.000358807	0.0291578	gene16406;gene22754;gene23173;gene30349;gene33080;gene998
GO:0006972	hyperosmotic response	0.0087	0.0027	3.17	0.000757323	0.0541945	gene11339;gene12300;gene13786;gene14268;gene22769;gene27583;gene27642;gene5637;gene5735;gene6229
GO:0010117	photoprotection	0.0026	0.0002	10.76	0.000800282	0.0541945	gene14777;gene15061;gene9712
GO:0009414	response to water deprivation	0.0148	0.0065	2.29	0.000916937	0.0573179	gene14777;gene14881;gene14971;gene16614;gene24479;gene269;gene27232;gene28023;gene28193;gene28204;gene28243;gene28884;gene29940;gene5637;gene5948;gene6628;gene8043
GO:0006108	malate metabolic process	0.0052	0.0011	4.61	0.000990583	0.0574985	gene12559;gene13786;gene14836;gene23748;gene26289;gene26311
GO:0010286	heat acclimation	0.0052	0.0012	4.3	0.00152202	0.0824561	gene11408;gene1337;gene15133;gene269;gene28243;gene5961
GO:0009408	response to heat	0.0165	0.008	2.07	0.00171659	0.0825005	gene12300;gene12331;gene13212;gene14268;gene14647;gene1473;gene16614;gene21592;gene21597;gene22903;gene24086;gene26393;gene27208;gene27475;gene27535;gene28637;gene3063;gene4829;gene8137
GO:0009266	response to temperature stimulus	0.0078	0.0026	3.03	0.0019581	0.0825005	gene11339;gene13786;gene15604;gene22769;gene27583;gene27642;gene30769;gene5735;gene6229
GO:0016311	dephosphorylation	0.0078	0.0026	3.03	0.0019581	0.0825005	gene16103;gene21858;gene22072;gene22073;gene25073;gene26779;gene3768;gene6624;gene851
GO:0006751	glutathione catabolic process	0.0035	0.0006	6.15	0.00206257	0.0825005	gene17197;gene17199;gene23999;gene24003
GO:0051258	protein polymerization	0.0061	0.0017	3.59	0.00212439	0.0825005	gene21334;gene26532;gene31092;gene31904;gene32631;gene7209;gene7681
GO:0009644	response to high light intensity	0.0139	0.0064	2.18	0.00217623	0.0825005	gene12300;gene13212;gene1473;gene14777;gene21592;gene23163;gene24086;gene26213;gene26393;gene27475;gene28023;gene28238;gene28637;gene4097;gene4829;gene8137
GO:0080167	response to karrikin	0.0096	0.0036	2.63	0.0022335	0.0825005	gene12247;gene13178;gene15061;gene2297;gene3305;gene4518;gene5325;gene6363;gene7812;gene8558;gene8681
GO:0010264	myo-inositol hexakisphosphate biosynthetic process	0.0078	0.0027	2.85	0.00309194	0.109244	gene15685;gene16614;gene19288;gene19300;gene28101;gene30769;gene6744;gene8625;gene8834
GO:0051938	L-glutamate import	0.0035	0.0006	5.38	0.00382253	0.123248	gene111;gene113;gene96;gene97
GO:0005975	carbohydrate metabolic process	0.0366	0.024	1.52	0.00384265	0.123248	gene10232;gene1087;gene12629;gene12636;gene13104;gene13111;gene13441;gene14269;gene14375;gene15820;gene15847;gene16406;gene17128;gene17370;gene17522;gene18055;gene18056;gene18480;gene18945;gene21563;gene21567;gene22916;gene23352;gene24123;gene24370;gene24524;gene26426;gene26747;gene27683;gene28071;gene28357;gene29841;gene31406;gene3207;gene4070;gene4104;gene6742;gene7040;gene7090;gene8510;gene860…
GO:0009416	response to light stimulus	0.0122	0.0056	2.18	0.00394331	0.123248	gene11992;gene12247;gene13116;gene17658;gene24483;gene27569;gene28200;gene28910;gene29596;gene4518;gene5948;gene7752;gene7812;gene8558
GO:0009698	phenylpropanoid metabolic process	0.0044	0.0011	4.14	0.00467932	0.135806	gene16406;gene19766;gene23173;gene28884;gene998
GO:0009805	coumarin biosynthetic process	0.0044	0.0011	4.14	0.00467932	0.135806	gene12932;gene14268;gene22754;gene30349;gene33080
GO:0008299	isoprenoid biosynthetic process	0.0061	0.0019	3.14	0.00493904	0.138401	gene16110;gene16205;gene18996;gene28729;gene32072;gene33132;gene7016
GO:0010218	response to far red light	0.0087	0.0035	2.5	0.00513587	0.139119	gene12920;gene14777;gene17530;gene18140;gene26213;gene28101;gene4097;gene7656;gene8160;gene8625
GO:0000103	sulfate assimilation	0.0035	0.0007	4.78	0.00637756	0.157049	gene15069;gene26744;gene28423;gene32054
GO:0035999	tetrahydrofolate interconversion	0.0035	0.0007	4.78	0.00637756	0.157049	gene13138;gene14366;gene15418;gene16897
GO:0043091	L-arginine import	0.0035	0.0007	4.78	0.00637756	0.157049	gene111;gene113;gene96;gene97
GO:0006949	syncytium formation	0.0044	0.0011	3.84	0.00672862	0.16082	gene16342;gene20432;gene21996;gene4389;gene6747
GO:0009800	cinnamic acid biosynthetic process	0.0026	0.0004	6.46	0.0069313	0.160931	gene24221;gene27789;gene6461
GO:0010114	response to red light	0.0078	0.0032	2.48	0.00820088	0.16691	gene12920;gene14777;gene17530;gene18140;gene20432;gene26213;gene4097;gene6619;gene7656
GO:0010253	UDP-rhamnose biosynthetic process	0.0017	0.0002	10.76	0.00862658	0.16691	gene23818;gene28732
GO:0015908	fatty acid transport	0.0017	0.0002	10.76	0.00862658	0.16691	gene4717;gene4765
GO:0033611	oxalate catabolic process	0.0017	0.0002	10.76	0.00862658	0.16691	gene21320;gene7210
GO:0042327	positive regulation of phosphorylation	0.0017	0.0002	10.76	0.00862658	0.16691	gene20731;gene33306
GO:0042981	regulation of apoptotic process	0.0017	0.0002	10.76	0.00862658	0.16691	gene28637;gene8137
GO:0045980	negative regulation of nucleotide metabolic process	0.0017	0.0002	10.76	0.00862658	0.16691	gene25241;gene5959
GO:0009451	RNA modification	0.0035	0.0008	4.3	0.00985498	0.169325	gene18662;gene23916;gene24986;gene3267
GO:0015819	lysine transport	0.0035	0.0008	4.3	0.00985498	0.169325	gene111;gene113;gene96;gene97
GO:0006833	water transport	0.0087	0.0038	2.29	0.00988285	0.169325	gene11339;gene12819;gene13786;gene14268;gene16298;gene22769;gene27583;gene27642;gene5735;gene6229
GO:0048825	cotyledon development	0.0061	0.0022	2.79	0.00991188	0.169325	gene10796;gene11992;gene15473;gene2060;gene24292;gene4692;gene7451
GO:0042542	response to hydrogen peroxide	0.0113	0.0056	2.03	0.0101638	0.169325	gene12300;gene13212;gene1473;gene21592;gene21921;gene23163;gene24086;gene26393;gene27475;gene28238;gene28637;gene4829;gene8137
GO:0030163	protein catabolic process	0.0052	0.0017	3.07	0.0101671	0.169325	gene12075;gene20967;gene28637;gene8137;Ziziphus_jujuba_newGene_6168;Ziziphus_jujuba_newGene_7408
GO:0006096	glycolytic process	0.0174	0.01	1.74	0.01021	0.169325	gene10526;gene11339;gene13786;gene14268;gene17669;gene22769;gene23310;gene2369;gene24860;gene27583;gene27642;gene2861;gene31151;gene5735;gene5898;gene6117;gene6118;gene6229;gene861;Ziziphus_jujuba_newGene_7769
GO:0009658	chloroplast organization	0.0096	0.0044	2.15	0.0111914	0.181889	gene10328;gene15359;gene18746;gene20557;gene269;gene28031;gene28243;gene3630;gene4667;gene6744;gene9559
GO:0019745	pentacyclic triterpenoid biosynthetic process	0.0061	0.0023	2.69	0.0121804	0.187317	gene10022;gene10027;gene14608;gene14733;gene17714;gene19671;gene22754
GO:0008272	sulfate transport	0.0044	0.0013	3.36	0.0125531	0.187317	gene13091;gene13092;gene13096;gene18111;gene33092
GO:0009718	anthocyanin-containing compound biosynthetic process	0.0052	0.0018	2.94	0.0129039	0.187317	gene11393;gene1182;gene12383;gene12386;gene15061;gene6750
GO:0006559	L-phenylalanine catabolic process	0.0026	0.0005	5.38	0.0129084	0.187317	gene24221;gene27789;gene6461
GO:0010025	wax biosynthetic process	0.0026	0.0005	5.38	0.0129084	0.187317	gene26512;gene26701;gene5325
GO:0015977	carbon fixation	0.0026	0.0005	5.38	0.0129084	0.187317	gene23765;gene9720;gene9812
GO:0009637	response to blue light	0.0078	0.0034	2.31	0.0134234	0.191374	gene12920;gene14777;gene17163;gene18140;gene26213;gene28101;gene7656;gene8160;gene8625
GO:0008361	regulation of cell size	0.0052	0.0019	2.81	0.0161176	0.225822	gene11339;gene14268;gene15640;gene28031;gene3630;gene8160
GO:0006457	protein folding	0.0244	0.0163	1.5	0.0194474	0.266622	gene11408;gene12300;gene13212;gene1328;gene13986;gene14647;gene1473;gene15133;gene1686;gene17973;gene18319;gene21592;gene21597;gene2243;gene22825;gene24086;gene25399;gene26529;gene27208;gene27529;gene27535;gene28637;gene3063;gene4173;gene4829;gene8137;gene9467;Ziziphus_jujuba_newGene_5876
GO:0010030	positive regulation of seed germination	0.0026	0.0006	4.61	0.0210428	0.266622	gene15061;gene21320;gene7210
GO:0010189	vitamin E biosynthetic process	0.0026	0.0006	4.61	0.0210428	0.266622	gene17673;gene23705;gene30769
GO:0010214	seed coat development	0.0026	0.0006	4.61	0.0210428	0.266622	gene13775;gene21320;gene7210
GO:0010315	auxin efflux	0.0026	0.0006	4.61	0.0210428	0.266622	gene20816;gene23818;gene8160
GO:0019509	L-methionine salvage from methylthioadenosine	0.0026	0.0006	4.61	0.0210428	0.266622	gene15053;gene29238;gene9871
GO:0003333	amino acid transmembrane transport	0.0078	0.0037	2.11	0.02377	0.266622	gene111;gene113;gene12538;gene13563;gene27628;gene28386;gene7703;gene96;gene97
GO:0009657	plastid organization	0.0052	0.002	2.58	0.0241147	0.266622	gene12012;gene19288;gene19300;gene26213;gene27347;gene7656
GO:0042335	cuticle development	0.0052	0.002	2.58	0.0241147	0.266622	gene12247;gene14733;gene22989;gene25303;gene26213;gene26326
GO:0006557	S-adenosylmethioninamine biosynthetic process	0.0017	0.0002	7.17	0.0242792	0.266622	gene15174;gene19826
GO:0006597	spermine biosynthetic process	0.0017	0.0002	7.17	0.0242792	0.266622	gene15174;gene19826
GO:0009934	regulation of meristem structural organization	0.0017	0.0002	7.17	0.0242792	0.266622	gene14988;gene8043
GO:0015931	nucleobase-containing compound transport	0.0017	0.0002	7.17	0.0242792	0.266622	gene27169;gene4629
GO:0016122	xanthophyll metabolic process	0.0017	0.0002	7.17	0.0242792	0.266622	gene30769;gene9712
GO:0080051	cutin transport	0.0017	0.0002	7.17	0.0242792	0.266622	gene4717;gene4765
GO:0080183	response to photooxidative stress	0.0017	0.0002	7.17	0.0242792	0.266622	gene269;gene28243
GO:0005992	trehalose biosynthetic process	0.0035	0.0011	3.31	0.0267885	0.290256	gene10826;gene20259;gene28045;gene574
GO:0009611	response to wounding	0.0122	0.007	1.73	0.029074	0.30869	gene12932;gene13222;gene14268;gene18328;gene22754;gene30349;gene30486;gene33080;gene4518;gene4717;gene4755;gene4765;gene5948;gene7669
GO:0007030	Golgi organization	0.0096	0.0051	1.88	0.0292496	0.30869	gene11339;gene13106;gene13786;gene13925;gene14268;gene22769;gene23173;gene27583;gene27642;gene5735;gene6229
GO:0006084	acetyl-CoA metabolic process	0.0078	0.0039	2.02	0.030656	0.314769	gene12629;gene18480;gene18516;gene21499;gene22754;gene26426;gene29841;gene32056;gene8039
GO:0006542	glutamine biosynthetic process	0.0026	0.0006	4.04	0.0313749	0.314769	gene11822;gene15167;gene26092
GO:0009399	nitrogen fixation	0.0026	0.0006	4.04	0.0313749	0.314769	gene11822;gene25011;gene26092
GO:0010015	root morphogenesis	0.0026	0.0006	4.04	0.0313749	0.314769	gene15640;gene28031;gene3630
GO:0009809	lignin biosynthetic process	0.0044	0.0016	2.69	0.0326682	0.319846	gene14268;gene16928;gene17452;gene30349;gene33080
GO:0015986	ATP synthesis coupled proton transport	0.0044	0.0016	2.69	0.0326682	0.319846	gene14170;gene22769;gene5745;gene6385;Ziziphus_jujuba_newGene_2076
GO:0009684	indoleacetic acid biosynthetic process	0.0052	0.0022	2.39	0.0344008	0.3328	gene10749;gene10796;gene14375;gene24195;gene27642;gene7342
GO:0042538	hyperosmotic salinity response	0.007	0.0034	2.05	0.0371185	0.354866	gene12710;gene14881;gene23785;gene269;gene27232;gene28193;gene28243;gene4755
GO:0016132	brassinosteroid biosynthetic process	0.0078	0.004	1.94	0.0388208	0.366825	gene12629;gene18480;gene18516;gene21499;gene22754;gene26426;gene29841;gene32056;gene8039
GO:0006520	cellular amino acid metabolic process	0.0052	0.0023	2.31	0.0404609	0.373634	gene12849;gene23705;gene23890;gene29448;gene673;gene6862
GO:0007389	pattern specification process	0.0052	0.0023	2.31	0.0404609	0.373634	gene11339;gene14268;gene15640;gene28031;gene3630;gene8160
GO:0006563	L-serine metabolic process	0.0026	0.0007	3.59	0.0438736	0.377955	gene13138;gene14366;gene16897
GO:0031425	chloroplast RNA processing	0.0026	0.0007	3.59	0.0438736	0.377955	gene23604;gene25385;gene3891
GO:0006417	regulation of translation	0.0035	0.0012	2.87	0.0440781	0.377955	gene17276;gene17658;gene5072;gene5948
GO:0006508	proteolysis	0.0392	0.0303	1.29	0.0442457	0.377955	gene10328;gene11241;gene12018;gene12075;gene12744;gene13624;gene13673;gene1425;gene14713;gene15473;gene16122;gene16560;gene17436;gene1756;gene1783;gene21247;gene23290;gene2334;gene23498;gene24007;gene24292;gene24590;gene24817;gene25304;gene25399;gene25683;gene2624;gene26424;gene26529;gene28637;gene31516;gene32435;gene33063;gene5637;gene6438;gene7342;gene8065;gene8137;gene9079;gene9559;gene9915;Zi…
GO:0006801	superoxide metabolic process	0.0017	0.0003	5.38	0.0455798	0.377955	gene23903;gene6866
GO:0009649	entrainment of circadian clock	0.0017	0.0003	5.38	0.0455798	0.377955	gene6619;gene724
GO:0042128	nitrate assimilation	0.0017	0.0003	5.38	0.0455798	0.377955	gene13116;gene25993
GO:0045226	extracellular polysaccharide biosynthetic process	0.0017	0.0003	5.38	0.0455798	0.377955	gene23818;gene28732
GO:0048564	photosystem I assembly	0.0017	0.0003	5.38	0.0455798	0.377955	gene269;gene28243
GO:0080153	negative regulation of reductive pentose-phosphate cycle	0.0017	0.0003	5.38	0.0455798	0.377955	gene28103;gene8627
GO:0055085	transmembrane transport	0.0383	0.0298	1.29	0.0485992	0.394985	gene10061;gene12021;gene12289;gene12596;gene12819;gene13091;gene13092;gene13096;gene13994;gene14843;gene1587;gene16265;gene16298;gene16750;gene16994;gene18111;gene18505;gene19229;gene19557;gene20816;gene21491;gene22457;gene22487;gene22720;gene23227;gene23342;gene24151;gene24240;gene2527;gene2743;gene27879;gene28984;gene33092;gene3952;gene5533;gene6770;gene7229;gene7230;gene7231;gene8094;gene8160;…
HS3d vs.HS0d
GO_ID	GO_Description	GeneRatio	BgRatio	enrich_factor	pvalue	qvalue	geneID
GO:0006950	response to stress	0.0266	0.0134	1.98	3.07719e-05	0.0119134	gene10209;gene13243;gene13771;gene13772;gene15404;gene15604;gene16134;gene17964;gene21394;gene21598;gene22457;gene22547;gene22704;gene22825;gene25011;gene28132;gene28274;gene28442;gene2890;gene2891;gene31807;gene3850;gene3852;gene3853;gene3909;gene3929;gene3932;gene3933;gene3935;gene3936;gene4042;gene6902;gene6955;gene7584;gene9068;gene9467;gene9697
GO:0010143	cutin biosynthetic process	0.0043	0.0006	6.68	4.55355e-05	0.0119134	gene22072;gene22073;gene24152;gene26512;gene26701;gene5996
GO:0009414	response to water deprivation	0.0158	0.0065	2.45	4.73033e-05	0.0119134	gene10183;gene14777;gene14881;gene14971;gene16614;gene18063;gene21212;gene21971;gene23624;gene24479;gene269;gene28023;gene28193;gene28204;gene28243;gene28352;gene29940;gene5637;gene5948;gene6628;gene8043;gene9469
GO:0009734	auxin-activated signaling pathway	0.013	0.0048	2.72	5.13857e-05	0.0119134	gene12590;gene13305;gene15775;gene17658;gene17659;gene1769;gene18420;gene23244;gene24287;gene26743;gene29511;gene2985;gene5072;gene5947;gene5948;gene662;gene77;gene9046
GO:0046686	response to cadmium ion	0.0302	0.0171	1.76	0.000166336	0.030851	gene10332;gene10508;gene11339;gene12033;gene12927;gene13786;gene14195;gene14268;gene14366;gene14836;gene15167;gene19918;gene21320;gene21971;gene22051;gene22769;gene23173;gene23310;gene23890;gene24225;gene24287;gene24483;gene26617;gene27642;gene28200;gene28203;gene28423;gene2861;gene28910;gene29228;gene30349;gene30358;gene33080;gene465;gene5735;gene6117;gene6118;gene6862;gene7210;gene7681;gene7922…
GO:0055114	oxidation-reduction process	0.1497	0.1211	1.24	0.000400719	0.0515743	gene1001;gene10183;gene10327;gene10432;gene10526;gene10617;gene10863;gene11034;gene11182;gene11205;gene11393;gene11554;gene12009;gene12018;gene12021;gene12033;gene12083;gene1232;gene12338;gene12383;gene12386;gene12559;gene128;gene1290;gene12923;gene12924;gene13116;gene13241;gene13305;gene13483;gene13485;gene13679;gene1369;gene13721;gene13786;gene13799;gene13934;gene14195;gene14207;gene1439;gene14…
GO:0019344	cysteine biosynthetic process	0.0144	0.0065	2.23	0.000416715	0.0515743	gene1079;gene1232;gene13106;gene13178;gene14268;gene15343;gene17214;gene18739;gene18938;gene27347;gene28031;gene2861;gene28662;gene28833;gene30349;gene30794;gene32659;gene33080;gene6229;gene79
GO:0009266	response to temperature stimulus	0.0079	0.0026	3.06	0.00047347	0.0515743	gene11339;gene13786;gene15604;gene22769;gene23618;gene27642;gene28203;gene29228;gene30769;gene5735;gene6229
GO:0009408	response to heat	0.0166	0.008	2.07	0.000500523	0.0515743	gene10183;gene12298;gene12300;gene12331;gene13170;gene13207;gene13212;gene14268;gene1473;gene16614;gene17986;gene21592;gene21597;gene2239;gene22903;gene24086;gene27208;gene27475;gene27535;gene28637;gene3063;gene4829;gene8137
GO:0006417	regulation of translation	0.005	0.0012	4.15	0.000631739	0.0532595	gene13207;gene17276;gene17658;gene17659;gene23244;gene5072;gene5948
GO:0010286	heat acclimation	0.005	0.0012	4.15	0.000631739	0.0532595	gene11408;gene1337;gene15133;gene18972;gene269;gene28243;gene5961
GO:0008299	isoprenoid biosynthetic process	0.0065	0.0019	3.34	0.000752403	0.0581462	gene16110;gene16205;gene16648;gene18134;gene18996;gene28729;gene32072;gene33132;gene7016
GO:0006972	hyperosmotic response	0.0079	0.0027	2.88	0.000849738	0.0606169	gene11339;gene12300;gene13786;gene14268;gene22769;gene27642;gene28203;gene29228;gene5637;gene5735;gene6229
GO:0009644	response to high light intensity	0.0137	0.0064	2.14	0.000958532	0.0611913	gene12298;gene12300;gene13170;gene13212;gene1473;gene14777;gene17986;gene18797;gene21592;gene2239;gene24086;gene26213;gene27475;gene28023;gene28637;gene3901;gene4097;gene4829;gene8137
GO:0080167	response to karrikin	0.0094	0.0036	2.57	0.000989756	0.0611913	gene12247;gene13178;gene15061;gene18437;gene2297;gene23606;gene4518;gene5325;gene6363;gene7375;gene7812;gene8558;gene8681
GO:0006096	glycolytic process	0.0187	0.01	1.87	0.00117102	0.0657172	gene10332;gene10526;gene11205;gene11339;gene13786;gene14268;gene22547;gene22704;gene22769;gene23310;gene2369;gene24860;gene26617;gene27642;gene28203;gene2861;gene29228;gene3758;gene4010;gene5735;gene5898;gene6117;gene6118;gene6229;gene6992;gene861
GO:0009416	response to light stimulus	0.0122	0.0056	2.19	0.00130998	0.0657172	gene10761;gene11992;gene12033;gene12247;gene13116;gene17658;gene23629;gene24483;gene27569;gene28200;gene28910;gene4518;gene5935;gene5948;gene7752;gene7812;gene8558
GO:0010117	photoprotection	0.0022	0.0002	8.9	0.00141444	0.0657172	gene14777;gene15061;gene9712
GO:0080183	response to photooxidative stress	0.0022	0.0002	8.9	0.00141444	0.0657172	gene12957;gene269;gene28243
GO:0000103	sulfate assimilation	0.0036	0.0007	4.95	0.0015156	0.0657172	gene15069;gene26744;gene28423;gene32054;gene32830
GO:0043085	positive regulation of catalytic activity	0.0115	0.0052	2.23	0.00152395	0.0657172	gene10761;gene13178;gene15804;gene16482;gene17163;gene18797;gene19288;gene19300;gene22002;gene27347;gene4879;gene5252;gene5375;gene549;gene7538;gene7992
GO:0001676	long-chain fatty acid metabolic process	0.005	0.0014	3.67	0.00155901	0.0657172	gene11034;gene13187;gene17831;gene24964;gene26512;gene26701;gene28062
GO:0019761	glucosinolate biosynthetic process	0.0122	0.0057	2.13	0.00183206	0.0738694	gene10411;gene10761;gene1232;gene14268;gene14909;gene17214;gene18797;gene19288;gene19300;gene27347;gene27642;gene28662;gene30794;gene32659;gene4899;gene7922;gene8065
GO:0010218	response to far red light	0.0086	0.0035	2.48	0.00212759	0.0822108	gene12920;gene14777;gene17530;gene18140;gene18797;gene18938;gene26213;gene28101;gene4097;gene7656;gene8160;gene8625
GO:0044262	cellular carbohydrate metabolic process	0.005	0.0015	3.46	0.002306	0.0855404	gene11205;gene11283;gene12012;gene14836;gene23748;gene2790;gene6229
GO:0006108	malate metabolic process	0.0043	0.0011	3.82	0.00268409	0.0957361	gene12559;gene13786;gene14836;gene23748;gene26289;gene26311
GO:0010114	response to red light	0.0079	0.0032	2.51	0.00294001	0.10098	gene12920;gene14777;gene17530;gene18140;gene18797;gene18938;gene20432;gene26213;gene4097;gene6619;gene7656
GO:0006200	obsolete ATP catabolic process	0.0245	0.0152	1.61	0.00332966	0.110279	gene10328;gene11408;gene11593;gene12596;gene12964;gene13994;gene1473;gene15912;gene17530;gene18063;gene19291;gene21635;gene21820;gene22525;gene22989;gene23342;gene24240;gene24703;gene26291;gene26326;gene2743;gene28637;gene31932;gene4717;gene4765;gene5325;gene6486;gene7229;gene7230;gene7231;gene7352;gene8137;gene8160;gene8554
GO:0042398	cellular modified amino acid biosynthetic process	0.0036	0.0009	4.05	0.00458117	0.137662	gene16406;gene22754;gene30349;gene33080;gene6750
GO:0015986	ATP synthesis coupled proton transport	0.005	0.0016	3.12	0.00459263	0.137662	gene14170;gene22769;gene5745;gene6385;Ziziphus_jujuba_newGene_1166;Ziziphus_jujuba_newGene_2075;Ziziphus_jujuba_newGene_2076
GO:0009657	plastid organization	0.0058	0.002	2.85	0.00464514	0.137662	gene12012;gene18134;gene18938;gene19288;gene19300;gene26213;gene27347;gene7656
GO:0006833	water transport	0.0086	0.0038	2.27	0.00475021	0.137662	gene11339;gene1232;gene12819;gene13786;gene14268;gene16298;gene22769;gene27642;gene28203;gene29228;gene5735;gene6229
GO:0006805	xenobiotic metabolic process	0.0022	0.0003	6.68	0.00518206	0.141344	gene14640;gene14645;gene15760
GO:0048564	photosystem I assembly	0.0022	0.0003	6.68	0.00518206	0.141344	gene15035;gene269;gene28243
GO:0009637	response to blue light	0.0079	0.0034	2.33	0.00548274	0.145272	gene12920;gene14777;gene17163;gene18140;gene18938;gene26213;gene28101;gene7656;gene77;gene8160;gene8625
GO:0009651	response to salt stress	0.0274	0.018	1.52	0.00566573	0.145951	gene11339;gene1232;gene13106;gene13786;gene14268;gene14836;gene14971;gene15153;gene15155;gene15167;gene18437;gene22339;gene23173;gene23624;gene23890;gene24225;gene26617;gene27208;gene27535;gene27642;gene28023;gene28203;gene2861;gene30486;gene30672;gene4717;gene4765;gene5074;gene5735;gene6368;gene6628;gene6862;gene7209;gene7752;gene8498;gene9088;gene9469;Ziziphus_jujuba_newGene_5068
GO:0008272	sulfate transport	0.0043	0.0013	3.34	0.00587486	0.147248	gene13091;gene13092;gene13096;gene17214;gene33092;gene6347
GO:0030163	protein catabolic process	0.005	0.0017	2.97	0.00623117	0.152068	gene12075;gene20967;gene28637;gene8137;gene9687;Ziziphus_jujuba_newGene_6168;Ziziphus_jujuba_newGene_7408
GO:0006633	fatty acid biosynthetic process	0.0122	0.0065	1.89	0.00680206	0.161744	gene1001;gene12247;gene12338;gene12559;gene13187;gene15614;gene20880;gene24964;gene26213;gene26512;gene26701;gene27297;gene27301;gene3075;gene5378;gene5935;gene7091
GO:0006598	polyamine catabolic process	0.0036	0.001	3.71	0.00713397	0.164552	gene16406;gene22754;gene23173;gene30349;gene33080
GO:0009611	response to wounding	0.013	0.007	1.84	0.00727504	0.164552	gene12932;gene13206;gene13222;gene14268;gene18063;gene18437;gene2237;gene22754;gene30349;gene30486;gene33080;gene4518;gene4717;gene4765;gene5935;gene5948;gene7669;gene9371
GO:0006542	glutamine biosynthetic process	0.0029	0.0006	4.45	0.00764268	0.164827	gene11822;gene15167;gene26092;gene9737
GO:0009399	nitrogen fixation	0.0029	0.0006	4.45	0.00764268	0.164827	gene11822;gene25011;gene26092;gene9737
GO:0005985	sucrose metabolic process	0.0043	0.0014	3.14	0.00822896	0.170395	gene14286;gene14421;gene18014;gene30134;gene30172;gene3843
GO:0009718	anthocyanin-containing compound biosynthetic process	0.005	0.0018	2.83	0.00826833	0.170395	gene11393;gene1182;gene12383;gene12386;gene15061;gene6750;gene7914
GO:0006457	protein folding	0.0245	0.0163	1.51	0.00954033	0.185601	gene11408;gene12298;gene12300;gene13170;gene13212;gene13986;gene1473;gene15133;gene1686;gene17986;gene18319;gene2086;gene21222;gene21592;gene21597;gene21598;gene2243;gene22825;gene24086;gene25399;gene26529;gene26919;gene26958;gene27208;gene27529;gene27535;gene28637;gene3063;gene31409;gene31455;gene4829;gene8137;gene9467;Ziziphus_jujuba_newGene_5876
GO:0009805	coumarin biosynthetic process	0.0036	0.0011	3.42	0.0105342	0.185601	gene12932;gene14268;gene22754;gene30349;gene33080
GO:0051603	proteolysis involved in cellular protein catabolic process	0.0036	0.0011	3.42	0.0105342	0.185601	gene15027;gene19906;gene21385;gene25046;gene29015
GO:0009800	cinnamic acid biosynthetic process	0.0022	0.0004	5.34	0.0118725	0.185601	gene24221;gene27789;gene6461
GO:0031425	chloroplast RNA processing	0.0029	0.0007	3.96	0.0125443	0.185601	gene23604;gene25385;gene30292;gene3891
GO:0035999	tetrahydrofolate interconversion	0.0029	0.0007	3.96	0.0125443	0.185601	gene13449;gene14366;gene15418;gene16897
GO:0006880	intracellular sequestering of iron ion	0.0014	0.0002	8.9	0.0126086	0.185601	gene25474;gene25476
GO:0010253	UDP-rhamnose biosynthetic process	0.0014	0.0002	8.9	0.0126086	0.185601	gene23818;gene28732
GO:0010362	negative regulation of anion channel activity by blue light	0.0014	0.0002	8.9	0.0126086	0.185601	gene18797;gene4097
GO:0015884	folic acid transport	0.0014	0.0002	8.9	0.0126086	0.185601	gene16396;gene18063
GO:0015908	fatty acid transport	0.0014	0.0002	8.9	0.0126086	0.185601	gene4717;gene4765
GO:0016123	xanthophyll biosynthetic process	0.0014	0.0002	8.9	0.0126086	0.185601	gene16614;gene5252
GO:0033611	oxalate catabolic process	0.0014	0.0002	8.9	0.0126086	0.185601	gene21320;gene7210
GO:0042327	positive regulation of phosphorylation	0.0014	0.0002	8.9	0.0126086	0.185601	gene20731;gene33306
GO:0042981	regulation of apoptotic process	0.0014	0.0002	8.9	0.0126086	0.185601	gene28637;gene8137
GO:0045980	negative regulation of nucleotide metabolic process	0.0014	0.0002	8.9	0.0126086	0.185601	gene25241;gene5959
GO:0048766	root hair initiation	0.0014	0.0002	8.9	0.0126086	0.185601	gene20816;gene77
GO:0090342	regulation of cell aging	0.0014	0.0002	8.9	0.0126086	0.185601	gene14122;gene4039
GO:0042793	transcription from plastid promoter	0.0072	0.0034	2.12	0.01579	0.228799	gene10138;gene10522;gene14042;gene14208;gene18797;gene20557;gene32894;gene4039;gene5589;gene7484
GO:0009853	photorespiration	0.0108	0.0061	1.78	0.0182918	0.260842	gene11545;gene13449;gene16490;gene16897;gene19915;gene22769;gene29554;gene5745;gene6229;gene6385;gene8498;gene9720;gene9812;Ziziphus_jujuba_newGene_3255;Ziziphus_jujuba_newGene_7950
GO:0009407	toxin catabolic process	0.0072	0.0035	2.07	0.0185639	0.260842	gene10532;gene113;gene13222;gene14881;gene21212;gene22051;gene26617;gene32632;gene6440;gene96
GO:0009451	RNA modification	0.0029	0.0008	3.56	0.0190728	0.262116	gene15035;gene18662;gene24986;gene3267
GO:0009817	defense response to fungus, incompatible interaction	0.0043	0.0016	2.67	0.0192199	0.262116	gene15928;gene21355;gene26291;gene26617;gene5074;gene6440
GO:0042542	response to hydrogen peroxide	0.0101	0.0056	1.81	0.0196938	0.263663	gene12298;gene12300;gene13170;gene13212;gene1473;gene17986;gene21592;gene21921;gene2239;gene24086;gene27475;gene28637;gene4829;gene8137
GO:0009409	response to cold	0.0144	0.0089	1.62	0.0199019	0.263663	gene10332;gene11295;gene12033;gene12247;gene13207;gene14268;gene15061;gene18437;gene22339;gene24479;gene27347;gene28023;gene28193;gene28204;gene3122;gene4667;gene4745;gene5637;gene5935;gene9088
GO:0080129	proteasome core complex assembly	0.0079	0.004	1.96	0.0208123	0.265728	gene10532;gene14881;gene19915;gene21212;gene22051;gene22769;gene26617;gene29554;gene6229;gene6385;gene8498
GO:0007030	Golgi organization	0.0094	0.0051	1.84	0.0211271	0.265728	gene11339;gene13106;gene13786;gene13925;gene14268;gene19289;gene22769;gene23173;gene27642;gene28203;gene29228;gene5735;gene6229
GO:0006559	L-phenylalanine catabolic process	0.0022	0.0005	4.45	0.0217728	0.265728	gene24221;gene27789;gene6461
GO:0010025	wax biosynthetic process	0.0022	0.0005	4.45	0.0217728	0.265728	gene26512;gene26701;gene5325
GO:0015977	carbon fixation	0.0022	0.0005	4.45	0.0217728	0.265728	gene23765;gene9720;gene9812
GO:0042744	hydrogen peroxide catabolic process	0.0065	0.0031	2.11	0.0222288	0.265728	gene10761;gene22615;gene27642;gene28031;gene28590;gene4039;gene4547;gene7922;gene9712
GO:0016311	dephosphorylation	0.0058	0.0026	2.23	0.0222506	0.265728	gene16103;gene22072;gene22073;gene24705;gene26779;gene3768;gene6624;gene851
GO:0005975	carbohydrate metabolic process	0.0324	0.024	1.35	0.0223501	0.265728	gene10232;gene11306;gene12425;gene12629;gene13104;gene14269;gene14375;gene15820;gene16406;gene17220;gene17370;gene17522;gene18055;gene18056;gene18480;gene21563;gene21567;gene22916;gene23352;gene24016;gene24123;gene24524;gene26426;gene26747;gene27683;gene28071;gene28357;gene2935;gene29841;gene31406;gene3207;gene3666;gene4104;gene6474;gene6742;gene6759;gene7040;gene7090;gene7693;gene7948;gene8510;g…
GO:0006364	rRNA processing	0.0144	0.0091	1.59	0.0238347	0.279791	gene12920;gene13178;gene14042;gene14208;gene1541;gene18140;gene18797;gene18938;gene19288;gene19300;gene20557;gene26213;gene27347;gene28662;gene32659;gene4039;gene4667;gene549;gene7656;Ziziphus_jujuba_newGene_3215
GO:0051258	protein polymerization	0.0043	0.0017	2.54	0.0244153	0.283025	gene1004;gene21334;gene31092;gene31904;gene7209;gene7681
GO:0048825	cotyledon development	0.005	0.0022	2.31	0.0261908	0.299858	gene10796;gene11992;gene15473;gene24292;gene4692;gene7451;gene77
GO:0009744	response to sucrose	0.0094	0.0053	1.78	0.026883	0.30403	gene11393;gene11545;gene12033;gene12947;gene13449;gene14777;gene15061;gene18797;gene23818;gene26213;gene4097;gene6750;gene9096
GO:0003333	amino acid transmembrane transport	0.0072	0.0037	1.94	0.0290193	0.321338	gene111;gene113;gene12538;gene13563;gene14267;gene27628;gene28386;gene7703;gene7705;gene96
GO:0051788	response to misfolded protein	0.0094	0.0053	1.75	0.0301572	0.321338	gene10532;gene14881;gene19915;gene21212;gene22051;gene22769;gene22795;gene26617;gene29554;gene6188;gene6229;gene6385;gene8498
GO:0070838	divalent metal ion transport	0.0043	0.0018	2.43	0.0304705	0.321338	gene1232;gene17214;gene20763;gene20796;gene22002;gene79
GO:0015979	photosynthesis	0.0101	0.0059	1.71	0.0309289	0.321338	gene10138;gene1079;gene12012;gene14965;gene2114;gene23173;gene2444;gene29228;gene7016;gene7484;gene79;gene9457;gene9720;gene9812
GO:0010264	myo-inositol hexakisphosphate biosynthetic process	0.0058	0.0027	2.09	0.0314326	0.321338	gene15685;gene16614;gene19288;gene19300;gene28101;gene30769;gene8625;gene8834
GO:0009767	photosynthetic electron transport chain	0.0022	0.0006	3.82	0.0349581	0.321338	gene13884;gene20439;gene7812
GO:0010030	positive regulation of seed germination	0.0022	0.0006	3.82	0.0349581	0.321338	gene15061;gene21320;gene7210
GO:0010189	vitamin E biosynthetic process	0.0022	0.0006	3.82	0.0349581	0.321338	gene17673;gene23705;gene30769
GO:0010214	seed coat development	0.0022	0.0006	3.82	0.0349581	0.321338	gene13775;gene21320;gene7210
GO:0010315	auxin efflux	0.0022	0.0006	3.82	0.0349581	0.321338	gene20816;gene23818;gene8160
GO:0019464	glycine decarboxylation via glycine cleavage system	0.0022	0.0006	3.82	0.0349581	0.321338	gene13449;gene16897;gene21879
GO:0042221	response to chemical	0.0022	0.0006	3.82	0.0349581	0.321338	gene20311;gene28442;gene29220
GO:0045017	glycerolipid biosynthetic process	0.0022	0.0006	3.82	0.0349581	0.321338	gene6759;gene7466;gene9867
GO:0009446	putrescine biosynthetic process	0.0014	0.0002	5.94	0.034997	0.321338	gene11235;gene18437
GO:0009934	regulation of meristem structural organization	0.0014	0.0002	5.94	0.034997	0.321338	gene14988;gene8043
GO:0016075	rRNA catabolic process	0.0014	0.0002	5.94	0.034997	0.321338	gene10825;gene2345
GO:0016122	xanthophyll metabolic process	0.0014	0.0002	5.94	0.034997	0.321338	gene30769;gene9712
GO:0043547	positive regulation of GTPase activity	0.0014	0.0002	5.94	0.034997	0.321338	Ziziphus_jujuba_newGene_2660;Ziziphus_jujuba_newGene_3546
GO:0080051	cutin transport	0.0014	0.0002	5.94	0.034997	0.321338	gene4717;gene4765
GO:0043161	proteasome-mediated ubiquitin-dependent protein catabolic process	0.0058	0.0028	2.03	0.0368733	0.335246	gene10532;gene14881;gene21212;gene22051;gene22795;gene26617;gene6188;gene6229
GO:0030003	cellular cation homeostasis	0.0043	0.0019	2.32	0.0374286	0.336991	gene1232;gene17214;gene20763;gene20796;gene22002;gene79
GO:0010155	regulation of proton transport	0.0058	0.0029	1.98	0.0429125	0.382651	gene14207;gene14777;gene17163;gene18797;gene26213;gene32067;gene4097;gene547
GO:0006508	proteolysis	0.0382	0.0303	1.26	0.0456465	0.403153	gene10328;gene11241;gene12018;gene12075;gene12744;gene13206;gene14109;gene14713;gene15210;gene15473;gene1602;gene16560;gene16593;gene1756;gene1783;gene21247;gene23290;gene23498;gene23633;gene24007;gene24292;gene24590;gene24817;gene25399;gene25683;gene26075;gene2624;gene26529;gene27363;gene28637;gene28672;gene28941;gene32431;gene32435;gene32993;gene33063;gene4841;gene5369;gene5637;gene6438;gene737…
GO:0055085	transmembrane transport	0.0374	0.0298	1.26	0.0475095	0.415649	gene10061;gene10545;gene12021;gene12289;gene12596;gene12819;gene13091;gene13092;gene13096;gene13994;gene14843;gene1587;gene16265;gene16298;gene16396;gene16750;gene17214;gene18063;gene1849;gene18505;gene19229;gene19557;gene20816;gene21491;gene22457;gene23227;gene23342;gene24151;gene24240;gene2527;gene2743;gene27879;gene28226;gene28446;gene28984;gene30162;gene33092;gene3952;gene5533;gene6347;gene63…
GO:0042742	defense response to bacterium	0.0166	0.0116	1.43	0.0483143	0.41874	gene10796;gene1119;gene13449;gene14208;gene14268;gene14988;gene15473;gene16897;gene21597;gene23389;gene23618;gene24195;gene24287;gene24292;gene2544;gene26291;gene27347;gene28203;gene4053;gene4667;gene5074;gene5735;gene7752
HS5d vs.HS0d
GO_ID	GO_Description	GeneRatio	BgRatio	enrich_factor	pvalue	qvalue	geneID
GO:0046686	response to cadmium ion	0.03	0.0171	1.75	9.87629e-06	0.00745494	gene10332;gene10508;gene11339;gene12033;gene12927;gene13786;gene14196;gene14243;gene14268;gene14366;gene14836;gene15167;gene15454;gene17429;gene17552;gene17973;gene18945;gene18946;gene18948;gene19918;gene21320;gene21639;gene21770;gene21971;gene22051;gene22769;gene23173;gene23310;gene23757;gene23890;gene24225;gene24287;gene24364;gene24483;gene25209;gene26393;gene26617;gene27642;gene28200;gene28423…
GO:0080167	response to karrikin	0.01	0.0036	2.75	1.39826e-05	0.00745494	gene1144;gene12247;gene15061;gene15542;gene18437;gene19118;gene2297;gene23606;gene24510;gene3305;gene3944;gene5325;gene6363;gene6562;gene7375;gene7812;gene8558;gene8681;gene9450
GO:0006950	response to stress	0.0242	0.0134	1.8	3.05694e-05	0.00874187	gene12084;gene1278;gene13243;gene13771;gene13772;gene15404;gene15548;gene15604;gene16134;gene17964;gene18961;gene21394;gene21598;gene21858;gene22457;gene22459;gene22704;gene22825;gene25011;gene26969;gene27696;gene27962;gene28132;gene28274;gene28442;gene2890;gene31807;gene3556;gene3909;gene3929;gene3931;gene3934;gene3935;gene3936;gene4042;gene4697;gene536;gene6579;gene6790;gene6902;gene6955;gene72…
GO:0042398	cellular modified amino acid biosynthetic process	0.0042	0.0009	4.73	3.27928e-05	0.00874187	gene16406;gene17488;gene21337;gene21770;gene22754;gene30349;gene33080;gene6750
GO:0048767	root hair elongation	0.0126	0.0056	2.26	5.31707e-05	0.0113394	gene10533;gene11339;gene12640;gene13149;gene14268;gene14881;gene17075;gene17343;gene18170;gene20816;gene21212;gene23624;gene25209;gene26417;gene27336;gene29916;gene29951;gene32795;gene4056;gene5555;gene6742;gene7506;gene77;gene8160
GO:0009750	response to fructose	0.0084	0.0031	2.74	6.9174e-05	0.0117806	gene10183;gene1126;gene11339;gene11545;gene1232;gene12640;gene13077;gene13449;gene14268;gene24101;gene26008;gene26417;gene27642;gene29192;gene5555;gene9096
GO:0009644	response to high light intensity	0.0137	0.0064	2.14	7.73359e-05	0.0117806	gene12298;gene12300;gene13170;gene13212;gene1473;gene14777;gene17986;gene18797;gene19061;gene21592;gene23163;gene24086;gene26213;gene26385;gene26393;gene27475;gene28023;gene28637;gene29430;gene3901;gene4097;gene4829;gene5092;gene596;gene8137;gene8796
GO:0019344	cysteine biosynthetic process	0.0137	0.0065	2.11	9.80343e-05	0.0124558	gene1079;gene1232;gene13106;gene14268;gene15343;gene15485;gene17214;gene17440;gene18739;gene18938;gene21162;gene21922;gene22444;gene26008;gene2614;gene27347;gene28031;gene2861;gene28662;gene30349;gene30794;gene32659;gene33080;gene3630;gene6229;gene79
GO:0009734	auxin-activated signaling pathway	0.011	0.0048	2.32	0.000105131	0.0124558	gene12590;gene13305;gene15773;gene15775;gene17658;gene17659;gene1769;gene18420;gene23244;gene24287;gene26743;gene29511;gene2985;gene30489;gene5072;gene5947;gene5948;gene662;gene77;gene8333;gene9046
GO:0009408	response to heat	0.0158	0.008	1.97	0.000126353	0.0134733	gene10183;gene12298;gene12300;gene12331;gene13170;gene13212;gene14268;gene14647;gene1473;gene16614;gene17986;gene19061;gene20618;gene21592;gene21597;gene22903;gene24086;gene26393;gene27208;gene27475;gene27535;gene28637;gene29430;gene3063;gene4829;gene5092;gene596;gene8137;gene8485;gene8796
GO:0008361	regulation of cell size	0.0058	0.0019	3.11	0.000246956	0.0239393	gene11339;gene12640;gene14268;gene15640;gene23178;gene26417;gene28031;gene3630;gene5555;gene77;gene8160
GO:0010143	cutin biosynthetic process	0.0032	0.0006	4.88	0.000277076	0.0246209	gene22070;gene22072;gene22073;gene24152;gene26701;gene5996
GO:0006833	water transport	0.0089	0.0038	2.35	0.000376944	0.0298592	gene11339;gene1232;gene12640;gene12819;gene13786;gene14268;gene15454;gene16298;gene22769;gene24364;gene25209;gene26008;gene26417;gene27642;gene5555;gene5735;gene6229
GO:0006096	glycolytic process	0.0179	0.01	1.78	0.000392031	0.0298592	gene10332;gene10526;gene11205;gene11339;gene13786;gene14268;gene15454;gene17552;gene17669;gene22704;gene22769;gene23310;gene2369;gene24364;gene24860;gene25209;gene26535;gene26617;gene27642;gene2861;gene30777;gene33187;gene3758;gene4010;gene4073;gene5735;gene5898;gene6117;gene6118;gene6229;gene6992;gene861;Ziziphus_jujuba_newGene_6802;Ziziphus_jujuba_newGene_6803
GO:0055114	oxidation-reduction process	0.1447	0.1211	1.19	0.000438879	0.0306558	gene1001;gene10183;gene10327;gene10432;gene10526;gene10614;gene10617;gene10746;gene10789;gene10863;gene1107;gene11205;gene11393;gene1144;gene11554;gene1166;gene12009;gene12018;gene12021;gene12033;gene12083;gene12220;gene12276;gene1232;gene12338;gene12383;gene12386;gene12481;gene12559;gene128;gene1290;gene12923;gene12924;gene13077;gene13116;gene13241;gene13305;gene13483;gene13485;gene13568;gene136…
GO:0007389	pattern specification process	0.0063	0.0023	2.79	0.000459989	0.0306558	gene10748;gene11339;gene12640;gene14268;gene15640;gene17429;gene23244;gene26417;gene28031;gene3630;gene5555;gene8160
GO:0031425	chloroplast RNA processing	0.0032	0.0007	4.34	0.000722676	0.0453295	gene17678;gene25385;gene27141;gene30292;gene30703;gene3891
GO:0006598	polyamine catabolic process	0.0037	0.001	3.79	0.000777922	0.0460839	gene16406;gene17488;gene21770;gene22754;gene23173;gene30349;gene33080
GO:0003333	amino acid transmembrane transport	0.0084	0.0037	2.26	0.000911943	0.0511799	gene110;gene111;gene113;gene11711;gene12538;gene13149;gene14267;gene16185;gene26273;gene27628;gene28386;gene7703;gene7705;gene96;gene965;gene97
GO:0009658	chloroplast organization	0.0095	0.0044	2.13	0.00101704	0.0542241	gene10328;gene15359;gene17755;gene18565;gene18746;gene20557;gene20618;gene2444;gene28031;gene28243;gene3630;gene3967;gene4403;gene4667;gene6744;gene8485;gene9559;Ziziphus_jujuba_newGene_2719
GO:0010114	response to red light	0.0074	0.0032	2.34	0.00132508	0.0672833	gene12920;gene14777;gene17530;gene18140;gene18797;gene18938;gene19196;gene20432;gene26213;gene26385;gene4097;gene6619;gene7656;gene9464
GO:0006633	fatty acid biosynthetic process	0.0121	0.0065	1.87	0.0016442	0.0762277	gene1001;gene1166;gene12247;gene12338;gene12559;gene15614;gene1562;gene19115;gene19933;gene20880;gene24964;gene26213;gene26332;gene26701;gene27297;gene27301;gene3001;gene3075;gene5378;gene5935;gene7091;gene7425;gene9327
GO:0009414	response to water deprivation	0.0121	0.0065	1.87	0.0016442	0.0762277	gene10183;gene14777;gene14881;gene14971;gene16614;gene17816;gene18063;gene1854;gene20618;gene21212;gene21971;gene23624;gene27232;gene28023;gene28193;gene28243;gene28352;gene29940;gene4580;gene5637;gene5948;gene6628;gene8043
GO:0009651	response to salt stress	0.0268	0.018	1.49	0.00187796	0.0802309	gene11339;gene1232;gene12640;gene13106;gene13786;gene14268;gene14836;gene14971;gene15152;gene15153;gene15154;gene15155;gene15167;gene15454;gene17552;gene18437;gene20618;gene21639;gene21770;gene22339;gene23173;gene23624;gene23890;gene24225;gene24364;gene25209;gene26008;gene26417;gene26617;gene27208;gene27535;gene27642;gene28023;gene2861;gene30486;gene30672;gene4580;gene4717;gene4765;gene5555;gene5…
GO:0009266	response to temperature stimulus	0.0063	0.0026	2.44	0.00188103	0.0802309	gene11339;gene13786;gene15454;gene15604;gene22769;gene23618;gene24364;gene25209;gene27642;gene30769;gene5735;gene6229
GO:0009416	response to light stimulus	0.0105	0.0056	1.89	0.00289295	0.112881	gene10761;gene11992;gene12033;gene12247;gene12481;gene13116;gene15485;gene17343;gene17658;gene23629;gene24483;gene27569;gene28200;gene28910;gene5935;gene5948;gene7752;gene7753;gene7812;gene8558
GO:0009637	response to blue light	0.0074	0.0034	2.17	0.00296026	0.112881	gene12920;gene14777;gene17163;gene18140;gene18938;gene19196;gene23178;gene26213;gene26385;gene29870;gene7656;gene77;gene8160;gene9464
GO:0006542	glutamine biosynthetic process	0.0026	0.0006	4.07	0.00318147	0.112881	gene11822;gene15167;gene26092;gene9737;gene9770
GO:0009399	nitrogen fixation	0.0026	0.0006	4.07	0.00318147	0.112881	gene11822;gene25011;gene26092;gene9737;gene9770
GO:0051938	L-glutamate import	0.0026	0.0006	4.07	0.00318147	0.112881	gene111;gene113;gene11711;gene96;gene97
GO:0009744	response to sucrose	0.01	0.0053	1.9	0.00328167	0.112881	gene1126;gene11393;gene11545;gene12033;gene12947;gene13077;gene13449;gene14777;gene15061;gene18797;gene23818;gene24101;gene26213;gene26385;gene28800;gene29192;gene4097;gene6750;gene9096
GO:0006972	hyperosmotic response	0.0063	0.0027	2.3	0.00339536	0.113141	gene11339;gene12300;gene13786;gene14268;gene15454;gene22769;gene24364;gene25209;gene27642;gene5637;gene5735;gene6229
GO:0010117	photoprotection	0.0016	0.0002	6.5	0.00362809	0.11657	gene14777;gene15061;gene9712
GO:0010075	regulation of meristem growth	0.0095	0.0049	1.92	0.00371689	0.11657	gene12538;gene12640;gene14268;gene14696;gene16406;gene18135;gene18516;gene26417;gene26926;gene28031;gene32056;gene3630;gene4310;gene4764;gene5555;gene6743;gene6997;gene8818
GO:0006417	regulation of translation	0.0037	0.0012	3.04	0.00413302	0.119752	gene17276;gene17658;gene17659;gene23244;gene28518;gene5072;gene5948
GO:0010286	heat acclimation	0.0037	0.0012	3.04	0.00413302	0.119752	gene11408;gene1337;gene15133;gene18972;gene28243;gene29275;gene5961
GO:0019761	glucosinolate biosynthetic process	0.0105	0.0057	1.83	0.00415526	0.119752	gene10411;gene10761;gene1232;gene12481;gene14268;gene14909;gene17214;gene18797;gene19288;gene19300;gene26008;gene26385;gene27347;gene27642;gene28662;gene30794;gene32659;gene4899;gene7922;gene8065
GO:0043481	anthocyanin accumulation in tissues in response to UV light	0.0058	0.0026	2.24	0.00623403	0.170158	gene11339;gene12640;gene13149;gene14268;gene23178;gene26417;gene27336;gene28398;gene5555;gene77;gene8160
GO:0043091	L-arginine import	0.0026	0.0007	3.61	0.00625496	0.170158	gene111;gene113;gene11711;gene96;gene97
GO:0008272	sulfate transport	0.0037	0.0013	2.85	0.00638302	0.170158	gene13091;gene13092;gene13096;gene17214;gene18111;gene20806;gene33092
GO:0042542	response to hydrogen peroxide	0.01	0.0056	1.79	0.0067069	0.171447	gene12298;gene12300;gene13170;gene13212;gene1473;gene17986;gene19061;gene21592;gene23163;gene24086;gene26393;gene27475;gene28637;gene29430;gene4829;gene5092;gene596;gene8137;gene8796
GO:0009749	response to glucose	0.0042	0.0016	2.6	0.0068457	0.171447	gene1126;gene11545;gene13077;gene13449;gene15473;gene24292;gene29192;gene9096
GO:0006200	obsolete ATP catabolic process	0.0221	0.0152	1.45	0.00691374	0.171447	gene10328;gene11408;gene11593;gene12596;gene12964;gene13994;gene1473;gene15912;gene16130;gene16702;gene17530;gene18063;gene19291;gene21635;gene22487;gene22525;gene22989;gene23178;gene23342;gene24240;gene24703;gene25311;gene26291;gene26326;gene26578;gene27139;gene27277;gene2743;gene27884;gene28637;gene3508;gene4717;gene4765;gene5325;gene6486;gene7229;gene7230;gene7231;gene8137;gene8160;gene8485;ge…
GO:0055085	transmembrane transport	0.0389	0.0298	1.31	0.00793498	0.1923	gene10061;gene10545;gene11923;gene12021;gene12289;gene12596;gene12819;gene13091;gene13092;gene13096;gene13994;gene14843;gene1586;gene1587;gene16193;gene16260;gene16265;gene16298;gene16396;gene16472;gene16750;gene16994;gene17214;gene18037;gene18063;gene18111;gene18505;gene19229;gene19557;gene20806;gene20816;gene21491;gene21505;gene22457;gene22459;gene22487;gene22720;gene23159;gene23178;gene23227;g…
GO:0009805	coumarin biosynthetic process	0.0032	0.0011	3	0.00847758	0.200884	gene12932;gene14268;gene17488;gene22754;gene30349;gene33080
GO:0051258	protein polymerization	0.0042	0.0017	2.48	0.00959234	0.222358	gene1004;gene21334;gene26532;gene31092;gene31904;gene32631;gene7209;gene7681
GO:0009451	RNA modification	0.0026	0.0008	3.25	0.0109384	0.223293	gene15035;gene18662;gene23916;gene24986;gene3267
GO:0015819	lysine transport	0.0026	0.0008	3.25	0.0109384	0.223293	gene111;gene113;gene11711;gene96;gene97
GO:0009617	response to bacterium	0.0047	0.0021	2.25	0.0123148	0.223293	gene1455;gene15969;gene16928;gene18278;gene20442;gene20698;gene21596;gene21995;gene2237
GO:0016998	cell wall macromolecule catabolic process	0.0068	0.0036	1.92	0.0125712	0.223293	gene14268;gene14269;gene16151;gene18945;gene18946;gene18948;gene26282;gene26304;gene2930;gene30547;gene9002;gene9003;gene9586
GO:0006805	xenobiotic metabolic process	0.0016	0.0003	4.88	0.0128414	0.223293	gene14640;gene14645;gene15760
GO:0009225	nucleotide-sugar metabolic process	0.0016	0.0003	4.88	0.0128414	0.223293	gene14375;gene23972;Ziziphus_jujuba_newGene_8752
GO:0090355	positive regulation of auxin metabolic process	0.0016	0.0003	4.88	0.0128414	0.223293	gene12640;gene26417;gene5555
GO:0090358	positive regulation of tryptophan metabolic process	0.0016	0.0003	4.88	0.0128414	0.223293	gene12640;gene26417;gene5555
GO:0006108	malate metabolic process	0.0032	0.0011	2.79	0.0129319	0.223293	gene12559;gene13786;gene14836;gene23748;gene26289;gene26311
GO:0043161	proteasome-mediated ubiquitin-dependent protein catabolic process	0.0058	0.0028	2.04	0.0130019	0.223293	gene10533;gene14881;gene21212;gene22051;gene22795;gene26617;gene29916;gene29951;gene5188;gene6188;gene6229
GO:0009718	anthocyanin-containing compound biosynthetic process	0.0042	0.0018	2.37	0.0130805	0.223293	gene11393;gene1182;gene12383;gene12386;gene15061;gene28800;gene6750;gene7914
GO:0070838	divalent metal ion transport	0.0042	0.0018	2.37	0.0130805	0.223293	gene1232;gene12627;gene17214;gene20763;gene20796;gene22002;gene24767;gene79
GO:0005978	glycogen biosynthetic process	0.0021	0.0006	3.72	0.0131926	0.223293	gene12381;gene2343;gene26385;gene32506
GO:0010315	auxin efflux	0.0021	0.0006	3.72	0.0131926	0.223293	gene20816;gene23178;gene23818;gene8160
GO:0019464	glycine decarboxylation via glycine cleavage system	0.0021	0.0006	3.72	0.0131926	0.223293	gene1126;gene13449;gene16897;gene21879
GO:0019509	L-methionine salvage from methylthioadenosine	0.0021	0.0006	3.72	0.0131926	0.223293	gene15054;gene15804;gene29238;gene9871
GO:0042221	response to chemical	0.0021	0.0006	3.72	0.0131926	0.223293	gene20311;gene28442;gene29220;gene536
GO:0009926	auxin polar transport	0.0063	0.0032	1.95	0.0142869	0.238036	gene11339;gene12640;gene13149;gene14268;gene15640;gene16654;gene23178;gene26417;gene28031;gene3630;gene5555;gene77
GO:0009684	indoleacetic acid biosynthetic process	0.0047	0.0022	2.17	0.0160085	0.261502	gene12481;gene14375;gene17214;gene21528;gene24195;gene27642;gene4899;gene7305;gene7342
GO:0010155	regulation of proton transport	0.0058	0.0029	1.99	0.0161858	0.261502	gene14207;gene14777;gene17163;gene18797;gene26213;gene26385;gene26923;gene29870;gene32067;gene4097;gene547
GO:0032259	methylation	0.0226	0.0165	1.37	0.017397	0.27304	gene12308;gene12416;gene13449;gene14312;gene14366;gene1445;gene14828;gene15036;gene1535;gene15361;gene1541;gene15623;gene15624;gene16500;gene16501;gene16897;gene17488;gene17673;gene1873;gene20435;gene2083;gene21166;gene21822;gene21855;gene22339;gene22754;gene23241;gene24167;gene24225;gene28031;gene29301;gene29871;gene30349;gene31715;gene31783;gene32004;gene32083;gene33080;gene3630;gene4758;gene71…
GO:0030003	cellular cation homeostasis	0.0042	0.0019	2.26	0.017412	0.27304	gene1232;gene12627;gene17214;gene20763;gene20796;gene22002;gene24767;gene79
GO:0016311	dephosphorylation	0.0053	0.0026	2.03	0.0182549	0.282108	gene16103;gene21858;gene22070;gene22072;gene22073;gene24705;gene2740;gene3768;gene6624;gene851
GO:0071555	cell wall organization	0.0074	0.0041	1.79	0.0189635	0.288873	gene12640;gene13149;gene14268;gene19571;gene2246;gene23178;gene23624;gene26417;gene27336;gene4310;gene5378;gene5555;gene8160;Ziziphus_jujuba_newGene_6193
GO:0006457	protein folding	0.0221	0.0163	1.36	0.021335	0.28952	gene11408;gene12298;gene12300;gene13170;gene13212;gene1328;gene13986;gene14647;gene1473;gene15133;gene15341;gene1686;gene17973;gene17986;gene18319;gene19061;gene20618;gene2086;gene21222;gene21592;gene21597;gene21598;gene2243;gene22825;gene24086;gene25399;gene26529;gene26919;gene27208;gene27529;gene27535;gene28637;gene29430;gene3063;gene31391;gene4173;gene4829;gene5092;gene596;gene8137;gene8796;ge…
GO:0006032	chitin catabolic process	0.0042	0.0019	2.17	0.0226836	0.28952	gene14268;gene14269;gene16151;gene18945;gene18946;gene18948;gene2930;gene30547
GO:0008299	isoprenoid biosynthetic process	0.0042	0.0019	2.17	0.0226836	0.28952	gene16110;gene16205;gene16648;gene18996;gene28729;gene32072;gene33132;gene7016
GO:0042026	protein refolding	0.0021	0.0006	3.25	0.0232037	0.28952	gene18194;gene27475;gene31807;gene4403
GO:0006231	dTMP biosynthetic process	0.0011	0.0002	6.5	0.0236218	0.28952	gene29301;gene31715
GO:0006545	glycine biosynthetic process	0.0011	0.0002	6.5	0.0236218	0.28952	gene29301;gene31715
GO:0010253	UDP-rhamnose biosynthetic process	0.0011	0.0002	6.5	0.0236218	0.28952	gene23818;gene28732
GO:0010362	negative regulation of anion channel activity by blue light	0.0011	0.0002	6.5	0.0236218	0.28952	gene18797;gene4097
GO:0015884	folic acid transport	0.0011	0.0002	6.5	0.0236218	0.28952	gene16396;gene18063
GO:0015908	fatty acid transport	0.0011	0.0002	6.5	0.0236218	0.28952	gene4717;gene4765
GO:0016123	xanthophyll biosynthetic process	0.0011	0.0002	6.5	0.0236218	0.28952	gene16614;gene5252
GO:0033611	oxalate catabolic process	0.0011	0.0002	6.5	0.0236218	0.28952	gene21320;gene7210
GO:0042327	positive regulation of phosphorylation	0.0011	0.0002	6.5	0.0236218	0.28952	gene20731;gene33306
GO:0042981	regulation of apoptotic process	0.0011	0.0002	6.5	0.0236218	0.28952	gene28637;gene8137
GO:0048598	embryonic morphogenesis	0.0011	0.0002	6.5	0.0236218	0.28952	gene3967;gene5188
GO:0048766	root hair initiation	0.0011	0.0002	6.5	0.0236218	0.28952	gene20816;gene77
GO:0090342	regulation of cell aging	0.0011	0.0002	6.5	0.0236218	0.28952	gene14122;gene4039
GO:0010218	response to far red light	0.0063	0.0035	1.82	0.0252972	0.306531	gene12920;gene14777;gene17530;gene18140;gene18797;gene18938;gene26213;gene26385;gene4097;gene7656;gene8160;gene9464
GO:0007030	Golgi organization	0.0084	0.0051	1.65	0.0261826	0.310969	gene11339;gene13106;gene13786;gene13925;gene14268;gene15454;gene19289;gene19301;gene22769;gene23173;gene24364;gene25209;gene27642;gene5735;gene6229;gene9827
GO:0009873	ethylene-activated signaling pathway	0.0032	0.0013	2.44	0.0262467	0.310969	gene15799;gene1671;gene17816;gene19196;gene28193;gene29790
GO:0010264	myo-inositol hexakisphosphate biosynthetic process	0.0053	0.0027	1.91	0.0278316	0.326073	gene15685;gene16614;gene19288;gene19300;gene22565;gene24147;gene30769;gene31652;gene6744;gene8834
GO:0006516	glycoprotein catabolic process	0.0016	0.0004	3.9	0.0284388	0.326073	gene11384;gene27958;gene6898
GO:0009800	cinnamic acid biosynthetic process	0.0016	0.0004	3.9	0.0284388	0.326073	gene24221;gene27789;gene6461
GO:0009657	plastid organization	0.0042	0.002	2.08	0.0289843	0.328046	gene12012;gene18938;gene19288;gene19300;gene26213;gene27347;gene28518;gene7656
GO:0009664	plant-type cell wall organization	0.0058	0.0032	1.83	0.0292262	0.328046	gene15640;gene16406;gene20432;gene21996;gene21997;gene23817;gene32056;gene4037;gene608;gene6747;gene8818
GO:0043085	positive regulation of catalytic activity	0.0084	0.0052	1.63	0.0300902	0.334226	gene10761;gene15804;gene16482;gene17163;gene18797;gene19288;gene19300;gene22002;gene26385;gene27347;gene4879;gene5252;gene5375;gene549;gene7992;gene9630
GO:0006508	proteolysis	0.0373	0.0303	1.23	0.0333658	0.366548	gene10328;gene11166;gene11241;gene11478;gene12018;gene12537;gene12631;gene12642;gene12744;gene14109;gene14713;gene15210;gene15473;gene15542;gene1602;gene16122;gene16560;gene1756;gene1783;gene18622;gene204;gene20965;gene21247;gene21999;gene23290;gene2334;gene23498;gene23633;gene24007;gene24292;gene24590;gene24817;gene25304;gene25399;gene25683;gene26075;gene2624;gene26414;gene26529;gene27363;gene27…
GO:0006855	drug transmembrane transport	0.0089	0.0057	1.58	0.0336877	0.366548	gene1240;gene1241;gene12897;gene12898;gene13641;gene14400;gene17004;gene18460;gene20886;gene20888;gene22421;gene22989;gene26326;gene27471;gene30087;gene8645;Ziziphus_jujuba_newGene_2524
GO:0009825	multidimensional cell growth	0.0058	0.0032	1.79	0.0348928	0.373938	gene11339;gene12640;gene13149;gene14268;gene1445;gene20442;gene25209;gene26417;gene27336;gene5555;gene8160
GO:0001676	long-chain fatty acid metabolic process	0.0032	0.0014	2.3	0.0354189	0.373938	gene17831;gene24964;gene26701;gene29916;gene29951;gene9327
GO:0005985	sucrose metabolic process	0.0032	0.0014	2.3	0.0354189	0.373938	gene14286;gene14421;gene18014;gene30134;gene30172;gene3843
GO:0009932	cell tip growth	0.0042	0.0021	2	0.036393	0.380455	gene11339;gene12640;gene13149;gene14268;gene26417;gene27336;gene5555;gene8160
GO:0035999	tetrahydrofolate interconversion	0.0021	0.0007	2.89	0.0367627	0.380589	gene13449;gene14366;gene15418;gene16897
GO:0005992	trehalose biosynthetic process	0.0026	0.0011	2.5	0.0374987	0.384476	gene10826;gene20259;gene23817;gene28045;gene574
GO:0006655	phosphatidylglycerol biosynthetic process	0.0047	0.0025	1.89	0.0389891	0.39595	gene10027;gene10761;gene14713;gene22070;gene22072;gene22073;gene2297;gene25303;gene5252
GO:0000272	polysaccharide catabolic process	0.0037	0.0018	2.07	0.0413106	0.415567	gene11339;gene16151;gene18594;gene18946;gene22819;gene30547;gene608
GO:0001666	response to hypoxia	0.0032	0.0015	2.17	0.0464189	0.458308	gene14286;gene14421;gene15685;gene30777;gene3872;gene608
GO:0044262	cellular carbohydrate metabolic process	0.0032	0.0015	2.17	0.0464189	0.458308	gene11205;gene12012;gene14836;gene23748;gene2790;gene6229
GO:0030154	cell differentiation	0.0058	0.0034	1.7	0.0484529	0.466144	gene12360;gene1455;gene15873;gene16365;gene18140;gene22002;gene26923;gene28518;gene3682;gene4899;gene5589
