# Supplementary material for: Comparative transcriptome analysis uncovers different heat stress responses in heat-resistant and heat-sensitive jujube cultivars
Source: PLoS One. 2020 Sep 21;15(9):e0235763. doi: 10.1371/journal.pone.0235763 (PMC7505471; doi:10.1371/journal.pone.0235763)
Supplement: S6 Table — (XLSX) [file pone.0235763.s006.xlsx]

## Sheet: HR
S6 Table.Pathway analysis of DEGs in HR.
HR1d vs.HR0d
Pathway_ID	Pathway_Description	GeneRatio	BgRatio	enrich_factor	pvalue	qvalue	geneID
ko00710	Carbon fixation in photosynthetic organisms	0.0448	0.0121	3.7	3.55076e-06	0.000262642	gene12559;gene12849;gene13786;gene14836;gene18444;gene20127;gene26289;gene26311;gene30777;gene33187;gene4010;gene4073;gene6117;Ziziphus_jujuba_newGene_6802;Ziziphus_jujuba_newGene_6803;Ziziphus_jujuba_newGene_7769
ko00196	Photosynthesis - antenna proteins	0.0196	0.0024	8.33	5.42412e-06	0.000262642	gene19246;gene2133;gene28101;gene33245;gene609;gene6414;gene9294
ko00910	Nitrogen metabolism	0.028	0.0071	3.97	0.000130991	0.00422849	gene11822;gene13116;gene18739;gene20111;gene20246;gene22912;gene25993;gene26092;gene6862;gene8066
ko01200	Carbon metabolism	0.0952	0.0514	1.85	0.000290595	0.00703546	gene10237;gene12559;gene12849;gene13786;gene14836;gene15104;gene15418;gene16848;gene1805;gene18351;gene18444;gene20127;gene21864;gene23310;gene2369;gene24860;gene26289;gene26311;gene27642;gene28031;gene30777;gene33187;gene4010;gene4073;gene6117;gene6862;gene6992;gene8681;gene9519;Ziziphus_jujuba_newGene_1951;Ziziphus_jujuba_newGene_6802;Ziziphus_jujuba_newGene_6803;Ziziphus_jujuba_newGene_7769;Zi…
ko04141	Protein processing in endoplasmic reticulum	0.0784	0.0398	1.97	0.000372567	0.00721604	gene12300;gene16134;gene21597;gene23202;gene24349;gene2595;gene27326;gene28274;gene2890;gene2891;gene3083;gene3851;gene3854;gene3909;gene3933;gene3934;gene3935;gene3936;gene4042;gene4050;gene4829;gene5390;gene6326;gene6564;gene6955;gene7584;gene7863;gene8927
ko00904	Diterpenoid biosynthesis	0.0224	0.0065	3.44	0.00171436	0.0276703	gene24472;gene28311;gene28914;gene28915;gene29548;gene2992;gene7106;Ziziphus_jujuba_newGene_5510
ko01230	Biosynthesis of amino acids	0.084	0.0489	1.72	0.00221579	0.0306545	gene11822;gene11997;gene1220;gene12795;gene12849;gene15104;gene17212;gene18444;gene20127;gene21864;gene23310;gene2369;gene23705;gene24225;gene24860;gene26011;gene26092;gene27231;gene27642;gene29372;gene30777;gene33187;gene4010;gene4073;gene6117;gene6992;Ziziphus_jujuba_newGene_6802;Ziziphus_jujuba_newGene_6803;Ziziphus_jujuba_newGene_7769;Ziziphus_jujuba_newGene_987
ko00195	Photosynthesis	0.028	0.0103	2.72	0.00313789	0.037985	gene10305;gene1331;gene15120;gene15246;gene20001;gene20439;gene3216;gene9119;gene9149;Ziziphus_jujuba_newGene_2076
ko00270	Cysteine and methionine metabolism	0.042	0.0205	2.05	0.00572837	0.0567576	gene12795;gene12849;gene14836;gene15036;gene15054;gene15104;gene15804;gene21337;gene21608;gene22610;gene23705;gene24225;gene27642;gene29238;gene9871
ko00941	Flavonoid biosynthesis	0.028	0.0112	2.5	0.00586083	0.0567576	gene11393;gene12383;gene12386;gene16247;gene19560;gene19975;gene20989;gene33080;gene6363;gene8558
ko00220	Arginine biosynthesis	0.0196	0.0074	2.64	0.014782	0.130138	gene11822;gene12849;gene20127;gene26092;gene27231;gene6862;gene6947
ko00010	Glycolysis / Gluconeogenesis	0.0448	0.0257	1.74	0.0201199	0.162371	gene1805;gene18444;gene23310;gene24860;gene29142;gene29177;gene30777;gene33187;gene4010;gene4073;gene6117;gene6992;Ziziphus_jujuba_newGene_3903;Ziziphus_jujuba_newGene_6802;Ziziphus_jujuba_newGene_6803;Ziziphus_jujuba_newGene_7769
ko00053	Ascorbate and aldarate metabolism	0.0224	0.0101	2.21	0.0261494	0.194798	gene13238;gene24086;gene25781;gene29142;gene29177;gene4225;gene4227;gene5063
ko00051	Fructose and mannose metabolism	0.0252	0.013	1.93	0.0409465	0.283239	gene18444;gene22788;gene28885;gene30777;gene33187;gene4010;gene4073;gene6117;Ziziphus_jujuba_newGene_7769
ko00410	beta-Alanine metabolism	0.0224	0.0114	1.97	0.0483738	0.312308	gene15130;gene16848;gene18351;gene20130;gene29142;gene29177;gene8681;Ziziphus_jujuba_newGene_1951
ko00960	Tropane, piperidine and pyridine alkaloid biosynthesis	0.014	0.0063	2.21	0.0720391	0.436026	gene12849;gene15130;gene17212;gene20130;gene23705
ko00950	Isoquinoline alkaloid biosynthesis	0.0168	0.0085	1.98	0.0799962	0.455706	gene12308;gene12849;gene15130;gene17212;gene20130;gene23705
ko04145	Phagosome	0.0252	0.0152	1.66	0.0909076	0.489093	gene17331;gene2517;gene2558;gene31092;gene359;gene5064;gene5390;gene7209;gene7681
ko00280	Valine, leucine and isoleucine degradation	0.0224	0.0134	1.67	0.103029	0.525133	gene12795;gene16848;gene18351;gene22610;gene29142;gene29177;gene8681;Ziziphus_jujuba_newGene_1951
ko00400	Phenylalanine, tyrosine and tryptophan biosynthesis	0.0168	0.0096	1.75	0.124741	0.561729	gene11997;gene1220;gene12849;gene17212;gene23705;gene29372
ko04075	Plant hormone signal transduction	0.0616	0.0476	1.29	0.125151	0.561729	gene11621;gene15552;gene15814;gene17816;gene18420;gene18421;gene20606;gene21562;gene22416;gene24856;gene26208;gene2621;gene26281;gene26303;gene28477;gene32769;gene3897;gene5072;gene5948;gene7093;gene8355;gene9727
ko00250	Alanine, aspartate and glutamate metabolism	0.0168	0.0098	1.72	0.13319	0.561729	gene11822;gene12849;gene20127;gene22610;gene26092;gene6862
ko00460	Cyanoamino acid metabolism	0.0308	0.0212	1.46	0.133411	0.561729	gene18056;gene2217;gene23454;gene24003;gene27642;gene27683;gene28071;gene301;gene3663;Ziziphus_jujuba_newGene_3718;Ziziphus_jujuba_newGene_7725
ko00670	One carbon pool by folate	0.0084	0.0038	2.21	0.150575	0.566296	gene15418;gene28031;gene31715
ko00620	Pyruvate metabolism	0.0252	0.017	1.48	0.151756	0.566296	gene12559;gene13786;gene14836;gene23310;gene24860;gene26289;gene26311;gene29142;gene29177
ko00640	Propanoate metabolism	0.014	0.008	1.76	0.152038	0.566296	gene10237;gene16848;gene18351;gene8681;Ziziphus_jujuba_newGene_1951
ko00561	Glycerolipid metabolism	0.0196	0.0127	1.55	0.16414	0.575876	gene17834;gene22072;gene22073;gene24152;gene29142;gene29177;gene6194
ko00340	Histidine metabolism	0.0084	0.004	2.11	0.166503	0.575876	gene26011;gene29142;gene29177
ko00030	Pentose phosphate pathway	0.0168	0.011	1.52	0.199235	0.657893	gene1805;gene18444;gene21864;gene30777;gene33187;gene6117
ko00564	Glycerophospholipid metabolism	0.0252	0.0183	1.38	0.203804	0.657893	gene12627;gene17834;gene22072;gene22073;gene22916;gene24152;gene24767;gene3174;gene6194
ko00360	Phenylalanine metabolism	0.0168	0.0118	1.43	0.241496	0.749365	gene12849;gene15130;gene17212;gene20130;gene23705;gene33080
ko00562	Inositol phosphate metabolism	0.0196	0.0143	1.37	0.247616	0.749365	gene16848;gene18351;gene2517;gene2558;gene4010;gene4073;Ziziphus_jujuba_newGene_7769
ko00944	Flavone and flavonol biosynthesis	0.0028	0.0009	3.1	0.284027	0.778822	gene11393
ko00450	Selenocompound metabolism	0.0084	0.0052	1.6	0.287822	0.778822	gene24225;gene32054;gene6313
ko00630	Glyoxylate and dicarboxylate metabolism	0.0196	0.015	1.31	0.288335	0.778822	gene11822;gene14836;gene20127;gene2369;gene26092;gene28031;gene9519
ko00940	Phenylpropanoid biosynthesis	0.0532	0.0462	1.15	0.290371	0.778822	gene13799;gene16394;gene16701;gene18056;gene19975;gene2217;gene22615;gene23129;gene23454;gene27683;gene28071;gene28590;gene29558;gene301;gene33080;gene3663;gene7167;Ziziphus_jujuba_newGene_3718;Ziziphus_jujuba_newGene_7725
ko00350	Tyrosine metabolism	0.0168	0.0127	1.33	0.297561	0.778822	gene12849;gene15130;gene17212;gene20130;gene23705;Ziziphus_jujuba_newGene_3903
ko00500	Starch and sucrose metabolism	0.0616	0.0547	1.13	0.307843	0.78453	gene10826;gene14375;gene14421;gene14597;gene15731;gene18056;gene21813;gene2217;gene2246;gene23454;gene27683;gene28045;gene28071;gene301;gene32400;gene3663;gene3843;gene574;gene7693;gene8734;Ziziphus_jujuba_newGene_3718;Ziziphus_jujuba_newGene_7725
ko00592	alpha-Linolenic acid metabolism	0.014	0.0107	1.31	0.332959	0.826781	gene15763;gene15916;gene16501;Ziziphus_jujuba_newGene_3903;Ziziphus_jujuba_newGene_4672
ko00310	Lysine degradation	0.0084	0.0058	1.45	0.342165	0.8284	gene21365;gene29142;gene29177
ko00906	Carotenoid biosynthesis	0.0112	0.0085	1.32	0.36121	0.836216	gene1854;gene3391;gene7425;gene9110
ko00260	Glycine, serine and threonine metabolism	0.0196	0.0163	1.2	0.362663	0.836216	gene15130;gene20127;gene20130;gene21365;gene22610;gene28031;Ziziphus_jujuba_newGene_987
ko04122	Sulfur relay system	0.0028	0.0014	1.93	0.414173	0.902889	gene5462
ko00330	Arginine and proline metabolism	0.014	0.0119	1.17	0.424627	0.902889	gene12849;gene29142;gene29177;gene6947;gene9018
ko00073	Cutin, suberine and wax biosynthesis	0.0084	0.0067	1.25	0.43156	0.902889	gene17630;gene27301;gene30486
ko00909	Sesquiterpenoid and triterpenoid biosynthesis	0.0084	0.0067	1.25	0.43156	0.902889	gene14608;gene14733;gene14734
ko00020	Citrate cycle (TCA cycle)	0.0112	0.0096	1.17	0.450475	0.902889	gene10237;gene14836;gene2369;gene4644
ko03040	Spliceosome	0.0392	0.0378	1.04	0.485035	0.902889	gene13925;gene18216;gene20295;gene23529;gene2453;gene2890;gene2891;gene3026;gene30382;gene4042;gene6326;gene7915;gene8106;gene8907
ko00052	Galactose metabolism	0.014	0.0129	1.09	0.488795	0.902889	gene13238;gene17837;gene21277;gene31367;gene4580
ko01210	2-Oxocarboxylic acid metabolism	0.014	0.0129	1.09	0.488795	0.902889	gene12795;gene12849;gene20127;gene2369;gene27231
ko04712	Circadian rhythm - plant	0.0112	0.0101	1.11	0.493691	0.902889	gene15699;gene19560;gene724;Ziziphus_jujuba_newGene_3494
ko03050	Proteasome	0.0112	0.0103	1.09	0.507784	0.902889	gene25046;gene28941;gene5729;gene962
ko00261	Monobactam biosynthesis	0.0028	0.0022	1.29	0.551746	0.902889	gene32054
ko00740	Riboflavin metabolism	0.0028	0.0022	1.29	0.551746	0.902889	gene32847
ko00480	Glutathione metabolism	0.0196	0.0195	1	0.553374	0.902889	gene18086;gene21337;gene22051;gene24003;gene24086;gene4225;gene4227
ko00563	Glycosylphosphatidylinositol(GPI)-anchor biosynthesis	0.0084	0.0081	1.03	0.563649	0.902889	gene19230;gene27116;Ziziphus_jujuba_newGene_988
ko00900	Terpenoid backbone biosynthesis	0.0112	0.0112	1	0.575377	0.902889	gene25730;gene3796;gene7016;gene9371
ko04933	AGE-RAGE signaling pathway in diabetic complications	0.0028	0.0025	1.11	0.607926	0.902889	gene359
ko00430	Taurine and hypotaurine metabolism	0.0028	0.0027	1.03	0.633324	0.902889	gene24003
ko00130	Ubiquinone and other terpenoid-quinone biosynthesis	0.0084	0.009	0.93	0.636097	0.902889	gene23537;gene23705;gene30769
ko00905	Brassinosteroid biosynthesis	0.0056	0.006	0.94	0.639009	0.902889	gene20290;Ziziphus_jujuba_newGene_8580
ko04120	Ubiquitin mediated proteolysis	0.0224	0.0244	0.92	0.652492	0.902889	gene10490;gene16809;gene23150;gene24349;gene4129;gene6188;gene724;gene7450
ko00100	Steroid biosynthesis	0.0056	0.0062	0.91	0.655304	0.902889	gene10027;gene635
ko03018	RNA degradation	0.0224	0.0246	0.91	0.660719	0.902889	gene17530;gene18216;gene2611;gene30829;gene31667;gene32035;gene336;gene6992
ko00920	Sulfur metabolism	0.0084	0.0096	0.88	0.675354	0.902889	gene15104;gene27642;gene32054
ko00945	Stilbenoid, diarylheptanoid and gingerol biosynthesis	0.0056	0.0065	0.86	0.686129	0.902889	gene19975;gene33080
ko00062	Fatty acid elongation	0.0084	0.0098	0.86	0.687727	0.902889	gene23619;gene6372;gene7091
ko04626	Plant-pathogen interaction	0.042	0.0462	0.91	0.687814	0.902889	gene11755;gene13237;gene21597;gene22590;gene24461;gene24548;gene24716;gene25181;gene28440;gene32746;gene32860;gene6947;gene6981;gene8478;gene958
ko02010	ABC transporters	0.0056	0.0069	0.81	0.71466	0.902889	gene12596;gene22945
ko00590	Arachidonic acid metabolism	0.0028	0.0034	0.81	0.719532	0.902889	gene24003
ko00591	Linoleic acid metabolism	0.0028	0.0034	0.81	0.719532	0.902889	Ziziphus_jujuba_newGene_4672
ko00230	Purine metabolism	0.0252	0.0293	0.86	0.729431	0.902889	gene1359;gene13590;gene21864;gene23310;gene23601;gene24590;gene24860;gene32054;gene32847
ko00902	Monoterpenoid biosynthesis	0.0028	0.0036	0.77	0.737717	0.902889	gene25746
ko00190	Oxidative phosphorylation	0.0196	0.0237	0.83	0.752053	0.902889	gene12923;gene12964;gene14170;gene5064;gene8882;Ziziphus_jujuba_newGene_2076;Ziziphus_jujuba_newGene_8518
ko00908	Zeatin biosynthesis	0.0056	0.0074	0.75	0.753355	0.902889	gene15829;gene6218
ko00511	Other glycan degradation	0.0028	0.004	0.7	0.770635	0.902889	gene16273
ko00790	Folate biosynthesis	0.0028	0.004	0.7	0.770635	0.902889	gene31715
ko00071	Fatty acid degradation	0.0084	0.0112	0.75	0.774152	0.902889	gene29142;gene29177;Ziziphus_jujuba_newGene_3903
ko00040	Pentose and glucuronate interconversions	0.0168	0.0214	0.79	0.784008	0.902889	gene10633;gene13238;gene15731;gene29142;gene29177;gene6038
ko00380	Tryptophan metabolism	0.0056	0.008	0.7	0.787449	0.902889	gene29142;gene29177
ko04146	Peroxisome	0.014	0.0183	0.77	0.791077	0.902889	gene12750;gene21365;gene30486;gene3637;gene8601
ko04144	Endocytosis	0.0336	0.0407	0.83	0.796994	0.902889	gene17331;gene20222;gene23785;gene24442;gene2890;gene2891;gene29988;gene4042;gene4459;gene5615;gene6326;gene9060
ko03060	Protein export	0.0056	0.0081	0.69	0.797858	0.902889	gene4829;Ziziphus_jujuba_newGene_7014
ko03430	Mismatch repair	0.0056	0.0085	0.66	0.817333	0.902889	gene1568;gene23341
ko00600	Sphingolipid metabolism	0.0028	0.0051	0.55	0.846656	0.902889	Ziziphus_jujuba_newGene_960
ko00290	Valine, leucine and isoleucine biosynthesis	0.0028	0.0052	0.53	0.856615	0.902889	gene12795
ko00520	Amino sugar and nucleotide sugar metabolism	0.0224	0.032	0.7	0.894662	0.902889	gene13238;gene14375;gene20581;gene21277;gene2246;gene28885;gene2930;gene5063
ko04070	Phosphatidylinositol signaling system	0.0084	0.0145	0.58	0.898468	0.902889	gene11755;gene2517;gene2558
ko01040	Biosynthesis of unsaturated fatty acids	0.0028	0.0065	0.43	0.91042	0.902889	gene23572
ko00770	Pantothenate and CoA biosynthesis	0.0028	0.0069	0.41	0.921694	0.902889	gene12795
ko04140	Regulation of autophagy	0.0028	0.0069	0.41	0.921694	0.902889	gene29036
ko03008	Ribosome biogenesis in eukaryotes	0.0112	0.0199	0.56	0.932138	0.902889	gene28136;gene3633;Ziziphus_jujuba_newGene_2800;Ziziphus_jujuba_newGene_3494
ko03020	RNA polymerase	0.0028	0.0078	0.36	0.944069	0.902889	gene1359
ko03420	Nucleotide excision repair	0.0056	0.013	0.43	0.952297	0.902889	gene23341;gene8831
ko03022	Basal transcription factors	0.0028	0.0089	0.32	0.962667	0.902889	gene11642
ko03013	RNA transport	0.0224	0.0375	0.6	0.963131	0.902889	gene12212;gene13133;gene15596;gene20075;gene2328;gene2768;gene28136;gene336
ko00510	N-Glycan biosynthesis	0.0028	0.009	0.31	0.965101	0.902889	gene23781
ko03440	Homologous recombination	0.0028	0.0098	0.29	0.973353	0.902889	gene23341
ko00860	Porphyrin and chlorophyll metabolism	0.0028	0.0101	0.28	0.976717	0.902889	gene23665
ko01212	Fatty acid metabolism	0.0056	0.0161	0.35	0.981918	0.902889	gene20880;gene23572
ko00061	Fatty acid biosynthesis	0.0028	0.0114	0.25	0.985489	0.902889	gene20880
ko03410	Base excision repair	0.0028	0.0114	0.25	0.985489	0.902889	gene30567
ko03030	DNA replication	0.0028	0.0127	0.22	0.990962	0.902889	gene23341
ko00970	Aminoacyl-tRNA biosynthesis	0.0028	0.013	0.21	0.992106	0.902889	gene6313
ko00240	Pyrimidine metabolism	0.0084	0.0259	0.32	0.996114	0.902889	gene1359;gene31715;gene3730
ko03015	mRNA surveillance pathway	0.0084	0.0259	0.32	0.996114	0.902889	gene23522;gene336;gene9581
ko03010	Ribosome	0.028	0.0574	0.49	0.997594	0.902889	gene12459;gene15106;gene16345;gene17948;gene213;gene30050;gene30350;gene31492;gene5430;Ziziphus_jujuba_newGene_959
HR3d vs.HR0d
Pathway_ID	Pathway_Description	GeneRatio	BgRatio	enrich_factor	pvalue	qvalue	geneID
ko00710	Carbon fixation in photosynthetic organisms	0.0357	0.0121	2.94	1.33987e-08	1.33987e-06	gene10332;gene10526;gene1106;gene11496;gene12033;gene12849;gene13499;gene13786;gene14836;gene16082;gene16783;gene16877;gene18444;gene19198;gene19545;gene19938;gene20127;gene22114;gene23765;gene26289;gene26311;gene27347;gene4010;gene4073;gene6117;gene6229;Ziziphus_jujuba_newGene_6802;Ziziphus_jujuba_newGene_6803;Ziziphus_jujuba_newGene_7769
ko00910	Nitrogen metabolism	0.0246	0.0071	3.49	7.7829e-08	3.89145e-06	gene11822;gene13116;gene13392;gene15167;gene18739;gene20111;gene20246;gene21048;gene21770;gene22912;gene23334;gene24847;gene25993;gene26092;gene26791;gene6862;gene8066;gene8094;gene9737;gene9770
ko01200	Carbon metabolism	0.091	0.0514	1.77	2.07097e-07	6.90323e-06	gene10237;gene10332;gene10526;gene1106;gene11496;gene12033;gene12347;gene12849;gene12924;gene13031;gene13499;gene13786;gene14366;gene14662;gene14836;gene15285;gene15418;gene16082;gene16783;gene16848;gene16877;gene16897;gene17552;gene1805;gene18444;gene18794;gene18938;gene19198;gene19545;gene19938;gene20127;gene21770;gene21868;gene22114;gene23295;gene23310;gene2369;gene23765;gene23831;gene24178;ge…
ko00630	Glyoxylate and dicarboxylate metabolism	0.0344	0.015	2.29	9.84952e-06	0.000246238	gene11822;gene12347;gene14366;gene14836;gene15167;gene15285;gene16082;gene16897;gene18794;gene18938;gene20127;gene21048;gene21879;gene2369;gene23831;gene24483;gene24847;gene26092;gene26791;gene28031;gene2810;gene28200;gene3692;gene532;gene7666;gene9519;gene9737;gene9770
ko00010	Glycolysis / Gluconeogenesis	0.0492	0.0257	1.91	2.06445e-05	0.00041289	gene10332;gene10526;gene11591;gene12924;gene13031;gene13499;gene13721;gene13722;gene15799;gene16783;gene16877;gene1805;gene18203;gene18444;gene19198;gene19938;gene20772;gene21868;gene22114;gene22245;gene23310;gene24483;gene24860;gene28200;gene28331;gene30251;gene32374;gene3307;gene4010;gene4073;gene6117;gene6229;gene6664;gene7395;gene7948;gene861;Ziziphus_jujuba_newGene_1462;Ziziphus_jujuba_newGe…
ko00195	Photosynthesis	0.0246	0.0103	2.38	9.80424e-05	0.00163404	gene16255;gene17440;gene18175;gene20001;gene20439;gene2114;gene25303;gene2807;gene3216;gene3239;gene5355;gene7812;gene79;gene9450;gene951;Ziziphus_jujuba_newGene_2073;Ziziphus_jujuba_newGene_2074;Ziziphus_jujuba_newGene_2075;Ziziphus_jujuba_newGene_2076;Ziziphus_jujuba_newGene_5671
ko00260	Glycine, serine and threonine metabolism	0.0332	0.0163	2.04	0.000144146	0.00205923	gene122;gene12347;gene14366;gene15130;gene15131;gene15799;gene16897;gene18794;gene18938;gene20127;gene21365;gene21879;gene22610;gene23295;gene23831;gene24195;gene24483;gene25313;gene28031;gene2810;gene28200;gene28884;gene3307;gene3692;gene8227;Ziziphus_jujuba_newGene_1812;Ziziphus_jujuba_newGene_2416
ko01230	Biosynthesis of amino acids	0.0701	0.0489	1.43	0.00230317	0.0287896	gene10332;gene10526;gene1106;gene11496;gene11822;gene11997;gene1220;gene12387;gene12793;gene12795;gene12849;gene12932;gene13031;gene14366;gene15167;gene15799;gene16897;gene17212;gene18444;gene18794;gene19198;gene19599;gene19938;gene20127;gene21048;gene21868;gene23295;gene23310;gene2369;gene23705;gene24178;gene24195;gene24225;gene24860;gene26092;gene27642;gene27767;gene3008;gene30251;gene3307;gene…
ko00270	Cysteine and methionine metabolism	0.0344	0.0205	1.68	0.00304945	0.0317855	gene12793;gene12795;gene12849;gene14365;gene14836;gene15036;gene15804;gene16082;gene20914;gene21337;gene21486;gene21608;gene22610;gene23705;gene24178;gene24225;gene27642;gene27886;gene29175;gene3008;gene4425;gene4647;gene5148;gene727;gene8387;gene9021;gene9614;gene9871
ko00430	Taurine and hypotaurine metabolism	0.0086	0.0027	3.17	0.00317855	0.0317855	gene11330;gene11898;gene17197;gene23998;gene24000;gene24003;gene28799
ko00410	beta-Alanine metabolism	0.0209	0.0114	1.83	0.00787231	0.0715665	gene11898;gene122;gene14662;gene15130;gene15131;gene15799;gene16848;gene18223;gene19710;gene24315;gene26086;gene29175;gene32374;gene8681;Ziziphus_jujuba_newGene_1812;Ziziphus_jujuba_newGene_2097;Ziziphus_jujuba_newGene_5237
ko00960	Tropane, piperidine and pyridine alkaloid biosynthesis	0.0135	0.0063	2.14	0.00931614	0.0760082	gene122;gene12849;gene15130;gene15131;gene17212;gene22155;gene22156;gene22157;gene23705;gene3944;Ziziphus_jujuba_newGene_1812
ko00460	Cyanoamino acid metabolism	0.0332	0.0212	1.57	0.00988106	0.0760082	gene14366;gene16897;gene17197;gene18055;gene18056;gene18794;gene21983;gene2217;gene23454;gene23659;gene23998;gene24000;gene24003;gene27642;gene27683;gene28071;gene293;gene301;gene3827;gene5500;gene694;gene7722;Ziziphus_jujuba_newGene_3718;Ziziphus_jujuba_newGene_6669;Ziziphus_jujuba_newGene_6734;Ziziphus_jujuba_newGene_7725;Ziziphus_jujuba_newGene_7729
ko04141	Protein processing in endoplasmic reticulum	0.0541	0.0398	1.36	0.0180725	0.118877	gene12298;gene12300;gene1248;gene1250;gene14647;gene16061;gene16134;gene19679;gene21237;gene21597;gene21598;gene23202;gene24347;gene2595;gene27208;gene27326;gene27535;gene28274;gene2890;gene2891;gene3083;gene3851;gene3852;gene3854;gene3909;gene3929;gene3933;gene3934;gene3935;gene3936;gene4042;gene4050;gene4829;gene511;gene5950;gene5981;gene6326;gene6564;gene6955;gene7033;gene7584;gene7863;gene892…
ko00562	Inositol phosphate metabolism	0.0234	0.0143	1.63	0.0182744	0.118877	gene1040;gene16848;gene17216;gene19198;gene23996;gene2517;gene2558;gene25990;gene30751;gene32462;gene3704;gene3781;gene4010;gene4073;gene6229;gene6664;gene8477;Ziziphus_jujuba_newGene_2097;Ziziphus_jujuba_newGene_7769
ko00280	Valine, leucine and isoleucine degradation	0.0221	0.0134	1.65	0.0190203	0.118877	gene12793;gene12795;gene14662;gene15799;gene16848;gene17419;gene22610;gene24315;gene24483;gene25889;gene2796;gene28200;gene29154;gene32374;gene33132;gene7165;gene8681;Ziziphus_jujuba_newGene_2097
ko00480	Glutathione metabolism	0.0295	0.0195	1.51	0.0225772	0.132807	gene12920;gene14604;gene17197;gene18086;gene20311;gene21298;gene21337;gene22051;gene23998;gene24000;gene24003;gene24086;gene24341;gene29175;gene30361;gene31794;gene32502;gene33079;gene4225;gene4227;gene536;gene6392;Ziziphus_jujuba_newGene_2261;Ziziphus_jujuba_newGene_2262
ko00220	Arginine biosynthesis	0.0135	0.0074	1.82	0.0308286	0.160414	gene11822;gene12387;gene12849;gene15167;gene20127;gene21048;gene21770;gene26092;gene6862;gene9737;gene9770
ko00900	Terpenoid backbone biosynthesis	0.0185	0.0112	1.64	0.0320827	0.160414	gene10761;gene11532;gene15232;gene16168;gene18996;gene25730;gene25889;gene32072;gene33132;gene3796;gene5847;gene7016;gene7165;gene8837;gene9371
ko00941	Flavonoid biosynthesis	0.0185	0.0112	1.64	0.0320827	0.160414	gene11182;gene12383;gene12386;gene16247;gene19560;gene19975;gene20989;gene21578;gene2887;gene29495;gene30349;gene33080;gene3695;gene6363;Ziziphus_jujuba_newGene_2924
ko04075	Plant hormone signal transduction	0.0603	0.0476	1.27	0.043296	0.184795	gene10106;gene11607;gene11621;gene12141;gene12455;gene12556;gene12590;gene12710;gene14472;gene14685;gene15518;gene16023;gene17658;gene17659;gene17816;gene1833;gene18414;gene18420;gene18421;gene21562;gene21959;gene21964;gene22416;gene22968;gene25209;gene28461;gene29567;gene29631;gene2985;gene30498;gene30988;gene31283;gene32011;gene32448;gene32769;gene3669;gene3897;gene4981;gene5072;gene5073;gene52…
ko00250	Alanine, aspartate and glutamate metabolism	0.016	0.0098	1.64	0.0457699	0.184795	gene11822;gene11898;gene12849;gene15167;gene20127;gene21048;gene21770;gene22610;gene26092;gene3692;gene6862;gene9737;gene9770
ko00360	Phenylalanine metabolism	0.0185	0.0118	1.57	0.0469913	0.184795	gene122;gene12849;gene15130;gene15131;gene15947;gene17212;gene19178;gene19766;gene23705;gene25594;gene29495;gene30349;gene33080;Ziziphus_jujuba_newGene_1812;Ziziphus_jujuba_newGene_8484
ko00500	Starch and sucrose metabolism	0.0677	0.0547	1.24	0.0492146	0.184795	gene1274;gene14140;gene14375;gene14421;gene14993;gene15734;gene18014;gene18055;gene18056;gene18447;gene20385;gene20753;gene20772;gene21231;gene21704;gene21813;gene21971;gene21983;gene2217;gene22555;gene2343;gene23454;gene23659;gene23972;gene24293;gene2511;gene26385;gene27683;gene28045;gene28071;gene28641;gene293;gene29343;gene301;gene30172;gene32400;gene32422;gene32846;gene3827;gene3843;gene5500;…
ko00590	Arachidonic acid metabolism	0.0074	0.0034	2.15	0.0492423	0.184795	gene17197;gene23998;gene24000;gene24003;gene30361;gene32632
ko00640	Propanoate metabolism	0.0135	0.008	1.7	0.0496512	0.184795	gene10237;gene14662;gene16848;gene17419;gene17552;gene24315;gene24483;gene28200;gene8499;gene8681;Ziziphus_jujuba_newGene_2097
ko00052	Galactose metabolism	0.0197	0.0129	1.53	0.0498948	0.184795	gene11591;gene13031;gene1937;gene20223;gene20772;gene21704;gene22555;gene23606;gene28331;gene30251;gene31367;gene4579;gene4580;gene6742;gene7040;gene861
ko00620	Pyruvate metabolism	0.0246	0.017	1.45	0.0529761	0.1892	gene12820;gene13499;gene13786;gene13854;gene14836;gene15799;gene16082;gene16783;gene16877;gene21868;gene23310;gene23765;gene24483;gene24860;gene26289;gene26311;gene28200;gene32374;gene7666;gene8499
ko00051	Fructose and mannose metabolism	0.0197	0.013	1.51	0.0557709	0.192313	gene13031;gene14140;gene15454;gene16229;gene18444;gene19198;gene22114;gene30251;gene4010;gene4073;gene4452;gene6025;gene6117;gene6229;gene861;Ziziphus_jujuba_newGene_7769
ko00904	Diterpenoid biosynthesis	0.0111	0.0065	1.7	0.0719934	0.239914	gene17826;gene21875;gene21876;gene21878;gene28914;gene28915;gene29548;gene2992;gene7106
ko00950	Isoquinoline alkaloid biosynthesis	0.0135	0.0085	1.59	0.0750143	0.239914	gene122;gene12308;gene12849;gene15130;gene15131;gene17212;gene23705;gene26466;gene669;gene672;Ziziphus_jujuba_newGene_1812
ko00940	Phenylpropanoid biosynthesis	0.0566	0.0462	1.23	0.0770184	0.239914	gene12109;gene1232;gene13799;gene15947;gene16394;gene16701;gene16870;gene16928;gene17086;gene17281;gene18055;gene18056;gene18661;gene19766;gene19975;gene21983;gene2217;gene22615;gene22616;gene23129;gene23454;gene23659;gene25098;gene25594;gene27683;gene28071;gene28590;gene2887;gene293;gene29495;gene29558;gene301;gene30349;gene3122;gene33080;gene3827;gene5500;gene6713;gene7996;Ziziphus_jujuba_newGe…
ko00020	Citrate cycle (TCA cycle)	0.0148	0.0096	1.54	0.0799488	0.239914	gene10237;gene13499;gene14836;gene16082;gene16783;gene16877;gene17552;gene20204;gene2369;gene24483;gene28200;gene4644
ko00350	Tyrosine metabolism	0.0185	0.0127	1.46	0.0815709	0.239914	gene122;gene12849;gene12924;gene13721;gene13722;gene15130;gene15131;gene17212;gene18203;gene23705;gene669;gene672;gene7395;Ziziphus_jujuba_newGene_1462;Ziziphus_jujuba_newGene_1812
ko00592	alpha-Linolenic acid metabolism	0.016	0.0107	1.5	0.0840033	0.240009	gene12481;gene13572;gene13721;gene13722;gene16501;gene18203;gene19337;gene32667;gene5490;gene5754;gene9088;gene9592;Ziziphus_jujuba_newGene_1462
ko00072	Synthesis and degradation of ketone bodies	0.0037	0.0014	2.55	0.100338	0.272852	gene25889;gene33132;gene7165
ko00905	Brassinosteroid biosynthesis	0.0098	0.006	1.65	0.100955	0.272852	gene16403;gene20296;gene23629;gene31625;gene31640;gene31884;gene32318;gene7874
ko00130	Ubiquinone and other terpenoid-quinone biosynthesis	0.0135	0.009	1.5	0.107335	0.28246	gene16655;gene17673;gene19766;gene23537;gene23705;gene25594;gene27915;gene996;gene997;Ziziphus_jujuba_newGene_3726;Ziziphus_jujuba_newGene_8484
ko00196	Photosynthesis - antenna proteins	0.0049	0.0024	2.09	0.111472	0.28269	gene19246;gene2133;gene28101;gene610
ko00071	Fatty acid degradation	0.016	0.0112	1.42	0.11448	0.28269	gene12924;gene13187;gene13721;gene13722;gene15799;gene18203;gene24315;gene24964;gene26512;gene26701;gene32374;gene7395;Ziziphus_jujuba_newGene_1462
ko00100	Steroid biosynthesis	0.0098	0.0062	1.6	0.115903	0.28269	gene10022;gene10027;gene16825;gene18458;gene19066;gene22754;gene28927;gene635
ko04145	Phagosome	0.0197	0.0152	1.29	0.164086	0.390681	gene1004;gene1040;gene13210;gene16061;gene17331;gene17663;gene19136;gene2517;gene2558;gene28854;gene31092;gene399;gene5064;gene511;gene7209;gene7681
ko00670	One carbon pool by folate	0.0062	0.0038	1.62	0.186334	0.417936	gene14366;gene15418;gene16897;gene18794;gene28031
ko00760	Nicotinate and nicotinamide metabolism	0.0062	0.0038	1.62	0.186334	0.417936	gene17908;gene21236;gene23815;gene27930;gene5329
ko00053	Ascorbate and aldarate metabolism	0.0135	0.0101	1.33	0.19225	0.417936	gene12920;gene15799;gene20385;gene23996;gene24086;gene32374;gene4225;gene4227;gene5063;gene7922;gene8495
ko04712	Circadian rhythm - plant	0.0135	0.0101	1.33	0.19225	0.417936	gene11486;gene12805;gene13006;gene14841;gene15699;gene16021;gene18267;gene19560;gene6399;gene7177;gene724
ko00785	Lipoic acid metabolism	0.0025	0.0011	2.27	0.216783	0.46124	Ziziphus_jujuba_newGene_1531;Ziziphus_jujuba_newGene_246
ko00945	Stilbenoid, diarylheptanoid and gingerol biosynthesis	0.0086	0.0065	1.32	0.272718	0.568162	gene19975;gene26499;gene2887;gene29495;gene30349;gene33080;Ziziphus_jujuba_newGene_2924
ko00030	Pentose phosphate pathway	0.0135	0.011	1.23	0.280088	0.571608	gene1106;gene11496;gene13031;gene1805;gene18444;gene20772;gene22114;gene30251;gene6117;gene861;Ziziphus_jujuba_newGene_4804
ko00520	Amino sugar and nucleotide sugar metabolism	0.0357	0.032	1.11	0.292438	0.582157	gene12337;gene14140;gene14375;gene144;gene14993;gene15454;gene16151;gene16229;gene18945;gene18946;gene18948;gene20385;gene20581;gene20772;gene22555;gene23818;gene23972;gene24293;gene26385;gene2930;gene29343;gene3587;gene3666;gene5063;gene6025;gene7241;gene8487;gene8495;Ziziphus_jujuba_newGene_8752
ko00909	Sesquiterpenoid and triterpenoid biosynthesis	0.0086	0.0067	1.29	0.297326	0.582157	gene14608;gene14733;gene14734;gene16825;gene18458;gene19066;gene19671
ko00591	Linoleic acid metabolism	0.0049	0.0034	1.43	0.302722	0.582157	gene15119;gene19337;gene32667;gene5490
ko00770	Pantothenate and CoA biosynthesis	0.0086	0.0069	1.25	0.322384	0.602028	gene10728;gene12793;gene12795;gene18223;gene19710;gene24075;Ziziphus_jujuba_newGene_5237
ko03050	Proteasome	0.0123	0.0103	1.19	0.325095	0.602028	gene15027;gene18196;gene22525;gene25046;gene28941;gene29015;gene29190;gene5729;gene962;Ziziphus_jujuba_newGene_2527
ko00902	Monoterpenoid biosynthesis	0.0049	0.0036	1.36	0.338367	0.615212	gene15444;gene15472;gene25746;gene28648
ko00400	Phenylalanine, tyrosine and tryptophan biosynthesis	0.0111	0.0096	1.15	0.376532	0.660583	gene11997;gene1220;gene12849;gene12932;gene17212;gene19599;gene23705;gene27767;gene5009
ko00920	Sulfur metabolism	0.0111	0.0096	1.15	0.376532	0.660583	gene24178;gene24425;gene26744;gene27642;gene3008;gene32054;gene5148;gene5444;gene8686
ko00906	Carotenoid biosynthesis	0.0098	0.0085	1.16	0.38726	0.667689	gene14207;gene16614;gene1854;gene30271;gene32566;gene3390;gene7425;gene9110
ko00511	Other glycan degradation	0.0049	0.004	1.24	0.409739	0.693505	gene16273;gene19571;gene3666;gene6898
ko04146	Peroxisome	0.0197	0.0183	1.08	0.416103	0.693505	gene10327;gene1204;gene12750;gene13187;gene15285;gene2088;gene21365;gene24964;gene26512;gene26701;gene30486;gene3692;gene5188;gene532;gene6866;gene8601
ko00450	Selenocompound metabolism	0.0062	0.0052	1.17	0.427208	0.700342	gene21486;gene24225;gene26744;gene32054;gene32083
ko00730	Thiamine metabolism	0.0025	0.0018	1.36	0.445282	0.718197	gene1278;gene15232
ko00750	Vitamin B6 metabolism	0.0037	0.0031	1.2	0.46689	0.741095	gene2740;gene3782;gene4286
ko03060	Protein export	0.0086	0.0081	1.06	0.500579	0.782154	gene12537;gene13253;gene16061;gene21237;gene4039;gene4829;gene511
ko00330	Arginine and proline metabolism	0.0123	0.0119	1.03	0.513306	0.789701	gene12849;gene15799;gene18802;gene19178;gene26086;gene29175;gene32374;gene6022;gene9018;gene9021
ko00261	Monobactam biosynthesis	0.0025	0.0022	1.13	0.54557	0.795573	gene26744;gene32054
ko00604	Glycosphingolipid biosynthesis - ganglio series	0.0012	0.0009	1.36	0.548945	0.795573	gene3666
ko00903	Limonene and pinene degradation	0.0012	0.0009	1.36	0.548945	0.795573	gene26499
ko00944	Flavone and flavonol biosynthesis	0.0012	0.0009	1.36	0.548945	0.795573	gene3695
ko01212	Fatty acid metabolism	0.016	0.0161	0.99	0.558001	0.797144	gene13187;gene16099;gene17218;gene19115;gene20880;gene23572;gene24315;gene24964;gene26512;gene26701;gene3001;gene5830;gene8499
ko00650	Butanoate metabolism	0.0049	0.0049	1.01	0.577012	0.812693	gene11898;gene25889;gene33132;gene7165
ko00061	Fatty acid biosynthesis	0.0111	0.0114	0.97	0.593347	0.814205	gene13187;gene17218;gene19115;gene20880;gene24964;gene26512;gene26701;gene3001;gene8499
ko00860	Porphyrin and chlorophyll metabolism	0.0098	0.0101	0.97	0.59437	0.814205	gene11532;gene13061;gene13173;gene13502;gene18116;gene23016;gene29285;Ziziphus_jujuba_newGene_1482
ko00603	Glycosphingolipid biosynthesis - globo series	0.0025	0.0025	0.97	0.63247	0.819672	gene3666;gene6742
ko04933	AGE-RAGE signaling pathway in diabetic complications	0.0025	0.0025	0.97	0.63247	0.819672	gene19136;gene3781
ko00290	Valine, leucine and isoleucine biosynthesis	0.0049	0.0052	0.94	0.635946	0.819672	gene12793;gene12795;gene23295;gene343
ko04070	Phosphatidylinositol signaling system	0.0135	0.0145	0.93	0.645353	0.819672	gene1040;gene11271;gene11755;gene24103;gene2517;gene2558;gene25990;gene30751;gene32462;gene3781;gene8477
ko00563	Glycosylphosphatidylinositol(GPI)-anchor biosynthesis	0.0074	0.0081	0.91	0.66769	0.819672	gene16940;gene19230;gene22505;Ziziphus_jujuba_newGene_1971;Ziziphus_jujuba_newGene_2812;Ziziphus_jujuba_newGene_988
ko00310	Lysine degradation	0.0049	0.0058	0.85	0.713781	0.819672	gene15727;gene15799;gene21365;gene32374
ko00514	Other types of O-glycan biosynthesis	0.0012	0.0014	0.85	0.720357	0.819672	gene2347
ko03450	Non-homologous end-joining	0.0012	0.0014	0.85	0.720357	0.819672	gene26619
ko04122	Sulfur relay system	0.0012	0.0014	0.85	0.720357	0.819672	gene5462
ko00561	Glycerolipid metabolism	0.0111	0.0127	0.87	0.720987	0.819672	gene12337;gene15799;gene16118;gene22072;gene22073;gene24152;gene26549;gene32374;gene6742
ko00531	Glycosaminoglycan degradation	0.0037	0.0045	0.82	0.734268	0.819672	gene20391;gene3666;gene8301
ko00908	Zeatin biosynthesis	0.0062	0.0074	0.83	0.741719	0.819672	gene12276;gene6222;gene6336;gene6338;gene9064
ko00190	Oxidative phosphorylation	0.0209	0.0237	0.88	0.751164	0.819672	gene12923;gene12964;gene13210;gene15230;gene17663;gene20828;gene21161;gene22769;gene23987;gene26933;gene27277;gene3047;gene3143;gene5064;Ziziphus_jujuba_newGene_1982;Ziziphus_jujuba_newGene_2075;Ziziphus_jujuba_newGene_2076
ko00073	Cutin, suberine and wax biosynthesis	0.0049	0.0067	0.73	0.815073	0.819672	gene12508;gene27301;gene30486;gene3639
ko00062	Fatty acid elongation	0.0074	0.0098	0.76	0.82665	0.819672	gene12247;gene16099;gene20912;gene4221;gene5830;gene7091
ko02010	ABC transporters	0.0049	0.0069	0.72	0.831346	0.819672	gene12596;gene13994;gene22945;gene8160
ko03430	Mismatch repair	0.0062	0.0085	0.72	0.841808	0.819672	gene1568;gene18067;gene9570;Ziziphus_jujuba_newGene_3566;Ziziphus_jujuba_newGene_7312
ko00660	C5-Branched dibasic acid metabolism	0.0012	0.0022	0.57	0.852232	0.819672	gene343
ko00740	Riboflavin metabolism	0.0012	0.0022	0.57	0.852232	0.819672	gene5366
ko00340	Histidine metabolism	0.0025	0.004	0.62	0.855966	0.819672	gene15799;gene32374
ko04130	SNARE interactions in vesicular transport	0.0049	0.0074	0.66	0.873144	0.819672	gene11485;gene24739;gene30133;gene30236
ko03020	RNA polymerase	0.0049	0.0078	0.63	0.895764	0.819672	gene1359;gene27787;gene7821;Ziziphus_jujuba_newGene_8776
ko00780	Biotin metabolism	0.0025	0.0045	0.54	0.901163	0.819672	gene17218;gene19115
ko00380	Tryptophan metabolism	0.0049	0.008	0.62	0.905685	0.819672	gene10712;gene15799;gene19178;gene32374
ko00300	Lysine biosynthesis	0.0012	0.0027	0.45	0.908448	0.819672	gene15799
ko04120	Ubiquitin mediated proteolysis	0.0185	0.0244	0.76	0.910624	0.819672	gene12188;gene16400;gene16809;gene18587;gene20358;gene23150;gene24347;gene4129;gene4377;gene6188;gene6251;gene7177;gene724;gene7450;gene7749
ko01040	Biosynthesis of unsaturated fatty acids	0.0037	0.0065	0.57	0.916391	0.819672	gene23572;gene3001;gene5830
ko03410	Base excision repair	0.0074	0.0114	0.65	0.91834	0.819672	gene12454;gene28248;gene6611;gene8366;gene9570;Ziziphus_jujuba_newGene_3566
ko04626	Plant-pathogen interaction	0.0369	0.0462	0.8	0.930138	0.819672	gene11271;gene11755;gene13237;gene13763;gene15362;gene15969;gene16635;gene18278;gene21597;gene21598;gene21628;gene21897;gene22279;gene22325;gene24103;gene24162;gene24461;gene24548;gene24973;gene25578;gene28366;gene28440;gene3206;gene32746;gene4822;gene7070;gene7283;gene7285;gene8478;gene958
ko04140	Regulation of autophagy	0.0037	0.0069	0.54	0.933387	0.819672	gene24456;gene3120;gene429
ko00564	Glycerophospholipid metabolism	0.0123	0.0183	0.67	0.942193	0.819672	gene12627;gene22072;gene22073;gene22916;gene24152;gene24767;gene26549;gene30293;gene3704;gene6759
ko00040	Pentose and glucuronate interconversions	0.0148	0.0214	0.69	0.944172	0.819672	gene10633;gene11496;gene1274;gene15734;gene20385;gene22555;gene2511;gene32374;gene32846;gene6038;gene8495;Ziziphus_jujuba_newGene_4978
ko00510	N-Glycan biosynthesis	0.0049	0.009	0.54	0.94942	0.819672	gene20066;gene23781;gene24252;gene7894
ko03018	RNA degradation	0.0172	0.0246	0.7	0.950345	0.819672	gene13031;gene13557;gene13741;gene15808;gene17021;gene17530;gene23508;gene30251;gene31807;gene336;gene861;gene9595;Ziziphus_jujuba_newGene_61;Ziziphus_jujuba_newGene_7528
ko00230	Purine metabolism	0.0209	0.0293	0.71	0.955807	0.819672	gene1270;gene1359;gene13590;gene20772;gene21868;gene23310;gene24590;gene24860;gene26744;gene27787;gene27930;gene32054;gene7821;Ziziphus_jujuba_newGene_2261;Ziziphus_jujuba_newGene_2262;Ziziphus_jujuba_newGene_7194;Ziziphus_jujuba_newGene_8776
ko01210	2-Oxocarboxylic acid metabolism	0.0074	0.0129	0.57	0.960959	0.819672	gene12793;gene12795;gene12849;gene20127;gene2369;gene343
ko03440	Homologous recombination	0.0049	0.0098	0.5	0.967254	0.819672	gene13848;gene15802;gene15987;gene29345
ko03022	Basal transcription factors	0.0037	0.0089	0.42	0.982132	0.819672	gene11642;gene17968;gene29802
ko04144	Endocytosis	0.0283	0.0407	0.69	0.982872	0.819672	gene12594;gene17331;gene17535;gene19128;gene20222;gene23785;gene24442;gene25990;gene2890;gene2891;gene29988;gene30358;gene30751;gene30828;gene31159;gene31757;gene32462;gene4042;gene5521;gene5615;gene6326;gene9060;Ziziphus_jujuba_newGene_2660
ko00600	Sphingolipid metabolism	0.0012	0.0051	0.24	0.988537	0.819672	gene6742
ko00565	Ether lipid metabolism	0.0012	0.0054	0.23	0.991677	0.819672	gene3704
ko00240	Pyrimidine metabolism	0.0148	0.0259	0.57	0.992429	0.819672	gene1359;gene18863;gene19710;gene27787;gene27930;gene30776;gene7382;gene7821;Ziziphus_jujuba_newGene_2261;Ziziphus_jujuba_newGene_2262;Ziziphus_jujuba_newGene_5237;Ziziphus_jujuba_newGene_8776
ko03008	Ribosome biogenesis in eukaryotes	0.0098	0.0199	0.49	0.994713	0.819672	gene13331;gene1541;gene16951;gene17328;gene23249;gene28136;gene3633;gene6913
ko03040	Spliceosome	0.0234	0.0378	0.62	0.99497	0.819672	gene13741;gene13925;gene23047;gene2453;gene24531;gene27794;gene2890;gene2891;gene29388;gene30778;gene4042;gene4804;gene6297;gene6326;gene7146;gene7824;gene7915;gene8907;Ziziphus_jujuba_newGene_3536
ko03420	Nucleotide excision repair	0.0049	0.013	0.38	0.996002	0.819672	gene29802;gene8831;gene9570;Ziziphus_jujuba_newGene_3566
ko03015	mRNA surveillance pathway	0.0135	0.0259	0.52	0.996675	0.819672	gene11087;gene20060;gene22985;gene23522;gene26167;gene26330;gene336;gene5900;gene6297;gene8194;Ziziphus_jujuba_newGene_7315
ko03013	RNA transport	0.0209	0.0375	0.56	0.998578	0.819672	gene12188;gene13133;gene15596;gene18263;gene20540;gene23084;gene2328;gene25197;gene2768;gene28136;gene3181;gene336;gene4725;gene6297;gene9843;Ziziphus_jujuba_newGene_1225;Ziziphus_jujuba_newGene_7623
ko03030	DNA replication	0.0037	0.0127	0.29	0.998829	0.819672	gene25230;gene9570;Ziziphus_jujuba_newGene_3566
ko03010	Ribosome	0.016	0.0574	0.28	1	0.819672	gene12472;gene15106;gene1608;gene17702;gene18691;gene22582;gene30050;gene30350;gene31443;gene31492;gene5430;gene9372;Ziziphus_jujuba_newGene_2507
HR5d vs.HR0d
Pathway_ID	Pathway_Description	GeneRatio	BgRatio	enrich_factor	pvalue	qvalue	geneID
ko00710	Carbon fixation in photosynthetic organisms	0.031	0.0121	2.56	2.46044e-08	2.51224e-06	gene10332;gene10526;gene11496;gene12033;gene12559;gene13499;gene13786;gene14836;gene16082;gene16783;gene16877;gene18444;gene19062;gene19198;gene19545;gene19938;gene20127;gene20848;gene22114;gene23748;gene23765;gene24936;gene25591;gene26289;gene26311;gene27347;gene30777;gene33187;gene4010;gene4073;gene6229;gene6531;Ziziphus_jujuba_newGene_7769
ko00195	Photosynthesis	0.0263	0.0103	2.55	3.06768e-07	1.56613e-05	gene13300;gene1331;gene15120;gene16255;gene16584;gene17440;gene17651;gene18175;gene20439;gene2114;gene25303;gene2807;gene29141;gene3216;gene3239;gene3240;gene5355;gene7812;gene79;gene9119;gene9450;gene951;Ziziphus_jujuba_newGene_1166;Ziziphus_jujuba_newGene_1905;Ziziphus_jujuba_newGene_2075;Ziziphus_jujuba_newGene_2076;Ziziphus_jujuba_newGene_5671;Ziziphus_jujuba_newGene_8386
ko00196	Photosynthesis - antenna proteins	0.0103	0.0024	4.4	6.81135e-07	2.31825e-05	gene12224;gene15812;gene19246;gene2133;gene28101;gene33245;gene610;gene6414;gene6609;gene8625;gene9294
ko00630	Glyoxylate and dicarboxylate metabolism	0.0329	0.015	2.19	1.12426e-06	2.86982e-05	gene11822;gene12347;gene13449;gene14366;gene14836;gene15167;gene15285;gene16082;gene16735;gene16897;gene17031;gene18938;gene19062;gene20127;gene21048;gene21879;gene2369;gene23748;gene23831;gene24362;gene24483;gene24847;gene26092;gene26791;gene28031;gene28200;gene3692;gene3713;gene532;gene7666;gene8042;gene8894;gene9519;gene9737;gene9770
ko01200	Carbon metabolism	0.0809	0.0514	1.57	3.00512e-06	6.13678e-05	gene10237;gene10332;gene10526;gene11496;gene12033;gene12086;gene12347;gene12559;gene12924;gene13449;gene13499;gene13786;gene14366;gene14836;gene15285;gene15418;gene16082;gene16735;gene16783;gene16796;gene16848;gene16877;gene16897;gene17031;gene17552;gene1805;gene18444;gene18938;gene19062;gene19198;gene19545;gene19938;gene20127;gene20848;gene20904;gene21868;gene22114;gene23295;gene23310;gene2369;g…
ko00010	Glycolysis / Gluconeogenesis	0.0452	0.0257	1.76	2.31345e-05	0.000393692	gene10332;gene10526;gene11205;gene12086;gene12924;gene13499;gene13722;gene15799;gene16477;gene16783;gene16796;gene16877;gene1805;gene18203;gene18444;gene19198;gene19938;gene20904;gene21064;gene21868;gene22114;gene23310;gene24362;gene24483;gene24860;gene26193;gene26878;gene27410;gene28200;gene30777;gene32374;gene3307;gene33187;gene3608;gene4010;gene4073;gene5464;gene5465;gene5898;gene6229;gene6664…
ko00071	Fatty acid degradation	0.0245	0.0112	2.18	3.02983e-05	0.000441945	gene12086;gene12924;gene13187;gene13722;gene14974;gene15799;gene17831;gene18203;gene24315;gene24964;gene26512;gene26701;gene26878;gene27410;gene29916;gene29951;gene32374;gene4873;gene5464;gene5465;gene7395;gene7477;gene9327;Ziziphus_jujuba_newGene_1462;Ziziphus_jujuba_newGene_2183;Ziziphus_jujuba_newGene_7971
ko00910	Nitrogen metabolism	0.0151	0.0071	2.13	0.00135703	0.01732	gene11822;gene13116;gene15167;gene16735;gene18739;gene20111;gene21048;gene23334;gene24847;gene25993;gene26092;gene26791;gene8066;gene8094;gene9737;gene9770
ko04075	Plant hormone signal transduction	0.0659	0.0476	1.38	0.00171257	0.0194291	gene11607;gene11621;gene12074;gene12141;gene12175;gene12214;gene12455;gene12509;gene12590;gene12710;gene13081;gene13082;gene14472;gene14685;gene15518;gene15981;gene16023;gene16652;gene17658;gene17659;gene17816;gene18005;gene18414;gene18420;gene18421;gene20606;gene20673;gene20750;gene20958;gene21562;gene21959;gene21964;gene22416;gene23432;gene24568;gene24856;gene25209;gene26208;gene2621;gene26951;…
ko00620	Pyruvate metabolism	0.0282	0.017	1.66	0.00217743	0.0222327	gene11205;gene1219;gene12559;gene13499;gene13786;gene13854;gene14836;gene15799;gene16082;gene16783;gene16877;gene19062;gene20904;gene21868;gene23310;gene23748;gene23765;gene24362;gene24483;gene24860;gene26193;gene26289;gene26311;gene28200;gene32374;gene5464;gene5465;gene5898;gene7666;Ziziphus_jujuba_newGene_2183
ko00860	Porphyrin and chlorophyll metabolism	0.0188	0.0101	1.86	0.00270902	0.0251459	gene11532;gene13057;gene13061;gene13173;gene13502;gene14602;gene18116;gene23016;gene23665;gene27885;gene29074;gene29285;gene29797;gene30073;gene33312;gene3367;gene3682;gene5249;gene6720;gene975
ko00430	Taurine and hypotaurine metabolism	0.0075	0.0027	2.77	0.00324533	0.0256471	gene11898;gene17197;gene23998;gene23999;gene24000;gene24003;gene28799;gene8183
ko00020	Citrate cycle (TCA cycle)	0.0179	0.0096	1.86	0.00326538	0.0256471	gene10237;gene13499;gene14836;gene16082;gene16783;gene16877;gene17552;gene19062;gene20204;gene20904;gene2369;gene23748;gene24362;gene24483;gene26193;gene28200;gene4583;gene4644;gene8894
ko00260	Glycine, serine and threonine metabolism	0.0263	0.0163	1.62	0.00452112	0.0329736	gene10662;gene122;gene12347;gene13449;gene14366;gene15130;gene15131;gene15799;gene16897;gene17195;gene18938;gene20127;gene21365;gene21879;gene22610;gene23295;gene23831;gene24195;gene24362;gene24483;gene28031;gene28200;gene3307;gene3608;gene3692;gene3713;gene9015;Ziziphus_jujuba_newGene_987
ko00460	Cyanoamino acid metabolism	0.032	0.0212	1.51	0.00626356	0.0426362	gene13449;gene14366;gene16735;gene16897;gene17197;gene18052;gene18056;gene21983;gene2217;gene23454;gene23659;gene23998;gene23999;gene24000;gene24003;gene27642;gene27683;gene28067;gene28071;gene293;gene301;gene3657;gene3661;gene3663;gene3827;gene5500;gene694;gene698;gene7722;Ziziphus_jujuba_newGene_3718;Ziziphus_jujuba_newGene_6669;Ziziphus_jujuba_newGene_6734;Ziziphus_jujuba_newGene_7725;Ziziphus…
ko00051	Fructose and mannose metabolism	0.0216	0.013	1.66	0.00675184	0.0430874	gene10232;gene14140;gene15454;gene16137;gene16229;gene16796;gene18444;gene19198;gene22114;gene22788;gene24673;gene28885;gene30777;gene33187;gene4010;gene4073;gene4452;gene46;gene6025;gene6229;gene8226;gene861;Ziziphus_jujuba_newGene_7769
ko00100	Steroid biosynthesis	0.0122	0.0062	1.99	0.00764266	0.0459033	gene10022;gene10027;gene12252;gene16825;gene18458;gene19066;gene19717;gene21166;gene22754;gene23394;gene27951;gene28927;gene635
ko00270	Cysteine and methionine metabolism	0.0301	0.0205	1.47	0.0117347	0.0641425	gene11205;gene12518;gene12793;gene14365;gene14836;gene15036;gene15053;gene15804;gene16082;gene17195;gene18680;gene19062;gene20914;gene21338;gene21486;gene22610;gene23748;gene24178;gene24225;gene26969;gene27642;gene27886;gene29175;gene29238;gene3008;gene30746;gene5150;gene5151;gene8387;gene9021;gene9614;gene9871
ko00500	Starch and sucrose metabolism	0.0696	0.0547	1.27	0.0119358	0.0641425	gene10826;gene1087;gene1089;gene12058;gene1213;gene12381;gene1274;gene13018;gene14140;gene14286;gene14375;gene14421;gene14993;gene15728;gene15734;gene16137;gene16796;gene1717;gene18014;gene18052;gene18056;gene18447;gene20259;gene20385;gene20753;gene21704;gene21708;gene21813;gene21971;gene21983;gene2217;gene22496;gene22555;gene2343;gene23454;gene23607;gene23659;gene24673;gene2511;gene26385;gene276…
ko00561	Glycerolipid metabolism	0.0198	0.0127	1.56	0.0197171	0.100661	gene11747;gene11866;gene12337;gene12463;gene15799;gene15975;gene16118;gene22072;gene22073;gene24152;gene26549;gene2688;gene28513;gene32374;gene4656;gene5464;gene5465;gene6339;gene6742;gene9456;Ziziphus_jujuba_newGene_2183
ko04146	Peroxisome	0.0263	0.0183	1.44	0.0233524	0.113343	gene10114;gene10327;gene1204;gene12750;gene13187;gene14974;gene15285;gene17831;gene2067;gene2088;gene21365;gene24811;gene24964;gene26188;gene26512;gene26701;gene28007;gene29916;gene29951;gene30486;gene3692;gene3713;gene4873;gene5188;gene532;gene8601;gene9327;Ziziphus_jujuba_newGene_7971
ko00410	beta-Alanine metabolism	0.0179	0.0114	1.57	0.0244214	0.113343	gene10662;gene11898;gene122;gene15130;gene15131;gene15799;gene16848;gene18223;gene19710;gene24315;gene26086;gene29175;gene32374;gene5464;gene5465;gene8681;gene9124;Ziziphus_jujuba_newGene_2183;Ziziphus_jujuba_newGene_5237
ko00280	Valine, leucine and isoleucine degradation	0.0198	0.0134	1.47	0.0358616	0.159203	gene12793;gene15799;gene16848;gene17195;gene17419;gene22610;gene24315;gene24362;gene24483;gene25889;gene2796;gene28200;gene29052;gene29154;gene32374;gene33132;gene5464;gene5465;gene7165;gene8681;Ziziphus_jujuba_newGene_2183
ko00941	Flavonoid biosynthesis	0.0169	0.0112	1.51	0.0403074	0.165609	gene11182;gene12383;gene12386;gene15429;gene16247;gene19560;gene19975;gene20705;gene20989;gene21790;gene29495;gene30349;gene33080;gene3695;gene6363;gene8558;Ziziphus_jujuba_newGene_2924;Ziziphus_jujuba_newGene_5597
ko04141	Protein processing in endoplasmic reticulum	0.0499	0.0398	1.25	0.0405485	0.165609	gene10801;gene11904;gene11973;gene12300;gene1248;gene1250;gene14647;gene15586;gene16013;gene16061;gene16134;gene16436;gene1796;gene19679;gene19895;gene21597;gene21598;gene22096;gene23202;gene23218;gene24347;gene24349;gene27208;gene27326;gene27535;gene28274;gene2890;gene2891;gene3083;gene3851;gene3852;gene3854;gene3909;gene3933;gene3934;gene3935;gene3936;gene4042;gene4762;gene4829;gene511;gene5950…
ko00250	Alanine, aspartate and glutamate metabolism	0.0151	0.0098	1.54	0.0432063	0.169677	gene11822;gene11898;gene12518;gene15167;gene17195;gene17342;gene20127;gene21048;gene22610;gene26092;gene28145;gene3692;gene3713;gene4384;gene9737;gene9770
ko00592	alpha-Linolenic acid metabolism	0.016	0.0107	1.5	0.0485633	0.183651	gene12481;gene13568;gene13570;gene13572;gene13722;gene15921;gene16501;gene18203;gene26878;gene29916;gene29951;gene32667;gene5493;gene5754;gene9088;gene9592;Ziziphus_jujuba_newGene_1462
ko04712	Circadian rhythm - plant	0.0151	0.0101	1.49	0.0585283	0.21343	gene11486;gene12805;gene13006;gene13313;gene14841;gene15699;gene16021;gene19560;gene29300;gene32295;gene6399;gene7112;gene7177;gene724;Ziziphus_jujuba_newGene_3494;Ziziphus_jujuba_newGene_6944
ko00350	Tyrosine metabolism	0.0179	0.0127	1.41	0.0665315	0.234249	gene10662;gene12086;gene122;gene12518;gene12924;gene13722;gene15130;gene15131;gene17212;gene17410;gene18203;gene26878;gene27410;gene31962;gene669;gene672;gene7395;gene7477;Ziziphus_jujuba_newGene_1462
ko00920	Sulfur metabolism	0.0141	0.0096	1.47	0.0705613	0.240156	gene1214;gene1407;gene16753;gene24178;gene24425;gene26744;gene26969;gene27642;gene3008;gene30746;gene32054;gene5150;gene5151;gene5446;gene8686
ko00900	Terpenoid backbone biosynthesis	0.016	0.0112	1.43	0.0734949	0.242071	gene10761;gene11532;gene15232;gene16168;gene18996;gene25730;gene25889;gene29194;gene32072;gene33132;gene3367;gene3796;gene5847;gene7016;gene7165;gene8043;gene9371
ko00905	Brassinosteroid biosynthesis	0.0094	0.006	1.58	0.0861984	0.274608	gene16403;gene20296;gene23629;gene2750;gene31625;gene31640;gene31884;gene32318;gene7874;Ziziphus_jujuba_newGene_1549
ko00450	Selenocompound metabolism	0.0085	0.0052	1.61	0.088752	0.274608	gene18276;gene21486;gene24225;gene26744;gene30746;gene32004;gene32054;gene32083;gene6313
ko00053	Ascorbate and aldarate metabolism	0.0141	0.0101	1.39	0.105018	0.315378	gene12920;gene15799;gene20385;gene23996;gene24086;gene32374;gene4225;gene4227;gene5063;gene5464;gene5465;gene7922;gene8495;Ziziphus_jujuba_newGene_2183;Ziziphus_jujuba_newGene_6616
ko00562	Inositol phosphate metabolism	0.0188	0.0143	1.32	0.110403	0.322078	gene1040;gene10408;gene13655;gene16848;gene17900;gene19198;gene23996;gene2517;gene2558;gene25990;gene30751;gene32462;gene3704;gene3781;gene4010;gene4073;gene6229;gene6664;gene8477;Ziziphus_jujuba_newGene_7769
ko00052	Galactose metabolism	0.0169	0.0129	1.32	0.123926	0.351486	gene1087;gene1089;gene11866;gene16796;gene17837;gene1937;gene20223;gene21704;gene22555;gene23606;gene30474;gene31367;gene4579;gene4580;gene6742;gene7040;gene8088;gene861
ko00590	Arachidonic acid metabolism	0.0056	0.0034	1.64	0.141657	0.390918	gene17197;gene23998;gene23999;gene24000;gene24003;gene30361
ko01230	Biosynthesis of amino acids	0.0555	0.0489	1.14	0.149964	0.40295	gene10332;gene10526;gene10749;gene11496;gene11822;gene11997;gene1220;gene12518;gene12793;gene12932;gene13449;gene14366;gene15167;gene15799;gene16897;gene17212;gene18444;gene19198;gene19599;gene19938;gene20127;gene20848;gene21048;gene21868;gene23295;gene23310;gene23417;gene2369;gene24178;gene24195;gene24225;gene24860;gene24936;gene26092;gene26969;gene27642;gene27767;gene3008;gene30746;gene30777;ge…
ko04120	Ubiquitin mediated proteolysis	0.0292	0.0244	1.19	0.158355	0.414586	gene10490;gene12188;gene15342;gene15586;gene16013;gene16400;gene16809;gene16944;gene17779;gene18587;gene20358;gene21621;gene23150;gene24347;gene24349;gene24793;gene27639;gene28618;gene4129;gene6188;gene6232;gene6251;gene7112;gene7177;gene724;gene7450;gene751;gene7557;gene7747;gene7749;gene9105
ko00480	Glutathione metabolism	0.0235	0.0195	1.2	0.178333	0.434385	gene12920;gene14604;gene17197;gene18086;gene18173;gene20311;gene21298;gene21338;gene22046;gene22051;gene23998;gene23999;gene24000;gene24003;gene24086;gene29175;gene30361;gene31794;gene32502;gene33079;gene4225;gene4227;gene7785;Ziziphus_jujuba_newGene_2261;Ziziphus_jujuba_newGene_2262
ko00906	Carotenoid biosynthesis	0.0113	0.0085	1.33	0.178608	0.434385	gene12220;gene14207;gene16614;gene1854;gene21593;gene30271;gene32566;gene3388;gene3390;gene3979;gene7425;gene9110
ko01212	Fatty acid metabolism	0.0198	0.0161	1.23	0.17868	0.434385	gene13187;gene14974;gene16099;gene17831;gene19115;gene20880;gene23572;gene24315;gene24964;gene25249;gene26262;gene26512;gene26701;gene28746;gene29916;gene29951;gene3001;gene4873;gene5830;gene9327;Ziziphus_jujuba_newGene_7971
ko00072	Synthesis and degradation of ketone bodies	0.0028	0.0014	1.95	0.186462	0.442762	gene25889;gene33132;gene7165
ko00960	Tropane, piperidine and pyridine alkaloid biosynthesis	0.0085	0.0063	1.34	0.21813	0.495108	gene10662;gene122;gene12518;gene15130;gene15131;gene17212;gene22155;gene22156;gene22157
ko00061	Fatty acid biosynthesis	0.0141	0.0114	1.24	0.218205	0.495108	gene13187;gene14974;gene17831;gene19115;gene20880;gene24964;gene25249;gene26262;gene26512;gene26701;gene28746;gene3001;gene4873;gene9327;Ziziphus_jujuba_newGene_7971
ko00340	Histidine metabolism	0.0056	0.004	1.42	0.236991	0.525815	gene15799;gene23417;gene32374;gene5464;gene5465;Ziziphus_jujuba_newGene_2183
ko00130	Ubiquinone and other terpenoid-quinone biosynthesis	0.0113	0.009	1.25	0.242862	0.525815	gene16655;gene17673;gene21783;gene2202;gene23537;gene27915;gene29291;gene5926;gene996;gene997;Ziziphus_jujuba_newGene_2547;Ziziphus_jujuba_newGene_8484
ko00903	Limonene and pinene degradation	0.0019	0.0009	2.08	0.247187	0.525815	gene26499;gene5464
ko00603	Glycosphingolipid biosynthesis - globo series	0.0038	0.0025	1.49	0.275782	0.568878	gene11866;gene22144;gene3666;gene6742
ko00330	Arginine and proline metabolism	0.0141	0.0119	1.18	0.278575	0.568878	gene12518;gene1439;gene15799;gene16312;gene19178;gene26086;gene29175;gene32374;gene5464;gene5465;gene6022;gene9018;gene9021;gene9124;Ziziphus_jujuba_newGene_2183
ko00591	Linoleic acid metabolism	0.0047	0.0034	1.37	0.295746	0.587681	gene14966;gene15119;gene32639;gene32667;gene5493
ko00730	Thiamine metabolism	0.0028	0.0018	1.56	0.299293	0.587681	gene1278;gene15232;gene3821
ko00520	Amino sugar and nucleotide sugar metabolism	0.0348	0.032	1.09	0.312695	0.602412	gene12337;gene12381;gene14140;gene14375;gene14993;gene15454;gene16137;gene16151;gene16229;gene16796;gene1864;gene18945;gene18946;gene18948;gene20385;gene20563;gene20581;gene21387;gene22555;gene23818;gene26385;gene28732;gene28885;gene2930;gene30474;gene30547;gene3209;gene3587;gene3666;gene5063;gene6025;gene7241;gene8226;gene8487;gene8495;gene9302;Ziziphus_jujuba_newGene_8752
ko00785	Lipoic acid metabolism	0.0019	0.0011	1.73	0.325955	0.616328	gene5515;Ziziphus_jujuba_newGene_246
ko00640	Propanoate metabolism	0.0094	0.008	1.18	0.333806	0.619697	gene10237;gene11205;gene16848;gene17419;gene17552;gene24315;gene24362;gene24483;gene28200;gene8681
ko04145	Phagosome	0.0169	0.0152	1.11	0.345705	0.61997	gene1004;gene1040;gene13210;gene13639;gene13655;gene16061;gene17331;gene17663;gene19136;gene2517;gene2558;gene31092;gene399;gene5064;gene511;gene7209;gene7681;Ziziphus_jujuba_newGene_7634
ko00942	Anthocyanin biosynthesis	0.0009	0.0004	2.6	0.347807	0.61997	Ziziphus_jujuba_newGene_3753
ko00565	Ether lipid metabolism	0.0066	0.0054	1.21	0.352169	0.61997	gene10408;gene11994;gene28513;gene28733;gene32589;gene3704;Ziziphus_jujuba_newGene_3764
ko00670	One carbon pool by folate	0.0047	0.0038	1.24	0.379138	0.641281	gene13449;gene14366;gene15418;gene16897;gene28031
ko00564	Glycerophospholipid metabolism	0.0198	0.0183	1.08	0.383932	0.641281	gene10408;gene10685;gene11994;gene12463;gene12627;gene19384;gene22072;gene22073;gene22916;gene24152;gene24767;gene26549;gene28513;gene28733;gene30293;gene32589;gene3704;gene4656;gene6759;gene9456;Ziziphus_jujuba_newGene_3764
ko00945	Stilbenoid, diarylheptanoid and gingerol biosynthesis	0.0075	0.0065	1.16	0.388355	0.641281	gene15429;gene19975;gene26499;gene29495;gene30349;gene33080;Ziziphus_jujuba_newGene_2924;Ziziphus_jujuba_newGene_5597
ko00908	Zeatin biosynthesis	0.0085	0.0074	1.14	0.389396	0.641281	gene10216;gene12276;gene15191;gene22905;gene22927;gene6216;gene6222;gene6336;gene9064
ko00740	Riboflavin metabolism	0.0028	0.0022	1.3	0.414645	0.642147	gene17075;gene5366;gene9786
ko00950	Isoquinoline alkaloid biosynthesis	0.0094	0.0085	1.11	0.41826	0.642147	gene10662;gene122;gene12306;gene12518;gene15130;gene15131;gene17212;gene31962;gene669;gene672
ko00750	Vitamin B6 metabolism	0.0038	0.0031	1.22	0.419203	0.642147	gene12359;gene2740;gene3782;gene4286
ko00310	Lysine degradation	0.0066	0.0058	1.14	0.421076	0.642147	gene15727;gene15799;gene21365;gene32374;gene5464;gene5465;Ziziphus_jujuba_newGene_2183
ko00650	Butanoate metabolism	0.0056	0.0049	1.16	0.421367	0.642147	gene11898;gene17031;gene25889;gene28145;gene33132;gene7165
ko00400	Phenylalanine, tyrosine and tryptophan biosynthesis	0.0103	0.0096	1.08	0.443915	0.66656	gene10749;gene11997;gene1220;gene12518;gene12932;gene17212;gene19599;gene27767;gene5009;gene9015;Ziziphus_jujuba_newGene_7999
ko04140	Regulation of autophagy	0.0075	0.0069	1.09	0.452256	0.669243	gene1223;gene22024;gene24456;gene26402;gene2680;gene3120;gene47;Ziziphus_jujuba_newGene_3948
ko00940	Phenylpropanoid biosynthesis	0.047	0.0462	1.02	0.465579	0.672551	gene12109;gene1232;gene13799;gene15429;gene15673;gene16394;gene16701;gene16928;gene17086;gene17281;gene18052;gene18056;gene18661;gene19975;gene21983;gene2217;gene22615;gene22616;gene23129;gene23454;gene23659;gene25098;gene27683;gene28067;gene28071;gene28588;gene28590;gene293;gene29495;gene29558;gene301;gene30349;gene33080;gene3657;gene3661;gene3663;gene3827;gene4462;gene5500;gene6713;gene7167;gen…
ko00514	Other types of O-glycan biosynthesis	0.0019	0.0014	1.3	0.474253	0.672551	gene10297;gene2347
ko04122	Sulfur relay system	0.0019	0.0014	1.3	0.474253	0.672551	gene3339;gene5462
ko00220	Arginine biosynthesis	0.0075	0.0074	1.01	0.545342	0.755634	gene11822;gene12518;gene15167;gene20127;gene21048;gene26092;gene9737;gene9770
ko01040	Biosynthesis of unsaturated fatty acids	0.0066	0.0065	1.01	0.554744	0.755634	gene23572;gene26262;gene28746;gene29916;gene29951;gene3001;gene5830
ko00902	Monoterpenoid biosynthesis	0.0038	0.0036	1.04	0.55504	0.755634	gene15444;gene15472;gene25746;gene28648
ko00909	Sesquiterpenoid and triterpenoid biosynthesis	0.0066	0.0067	0.98	0.586099	0.787418	gene14608;gene14733;gene14734;gene16825;gene18458;gene19066;gene19671
ko00760	Nicotinate and nicotinamide metabolism	0.0038	0.0038	0.99	0.596429	0.79089	gene13249;gene2067;gene21236;gene27930
ko00380	Tryptophan metabolism	0.0075	0.008	0.95	0.631395	0.809457	gene10712;gene10796;gene15799;gene19178;gene32374;gene5464;gene5465;Ziziphus_jujuba_newGene_2183
ko00511	Other glycan degradation	0.0038	0.004	0.95	0.635425	0.809457	gene16273;gene19571;gene3666;gene6898
ko00030	Pentose phosphate pathway	0.0103	0.011	0.94	0.646238	0.809457	gene11496;gene1805;gene18444;gene20848;gene22114;gene24936;gene30777;gene33187;gene7785;gene861;Ziziphus_jujuba_newGene_4804
ko00604	Glycosphingolipid biosynthesis - ganglio series	0.0009	0.0009	1.04	0.656601	0.809457	gene3666
ko00944	Flavone and flavonol biosynthesis	0.0009	0.0009	1.04	0.656601	0.809457	gene3695
ko00563	Glycosylphosphatidylinositol(GPI)-anchor biosynthesis	0.0075	0.0081	0.92	0.657997	0.809457	gene16940;gene19230;gene22505;gene29336;gene7714;Ziziphus_jujuba_newGene_2812;Ziziphus_jujuba_newGene_5253;Ziziphus_jujuba_newGene_988
ko03410	Base excision repair	0.0103	0.0114	0.91	0.690223	0.82343	gene11902;gene12454;gene16471;gene17058;gene28245;gene28248;gene3051;gene32992;gene6611;gene8366;Ziziphus_jujuba_newGene_3566
ko00040	Pentose and glucuronate interconversions	0.0198	0.0214	0.92	0.692385	0.82343	gene10633;gene11496;gene1274;gene15728;gene15734;gene1717;gene20385;gene22555;gene23607;gene23968;gene2511;gene32374;gene32846;gene46;gene5464;gene5465;gene5699;gene6038;gene6375;gene8495;Ziziphus_jujuba_newGene_2183
ko00261	Monobactam biosynthesis	0.0019	0.0022	0.87	0.703259	0.82343	gene26744;gene32054
ko00904	Diterpenoid biosynthesis	0.0056	0.0065	0.87	0.71757	0.82343	gene17826;gene21875;gene21876;gene29548;gene2992;gene7106
ko00360	Phenylalanine metabolism	0.0103	0.0118	0.88	0.730742	0.82343	gene10662;gene122;gene12518;gene15130;gene15131;gene17212;gene19178;gene29495;gene30349;gene33080;Ziziphus_jujuba_newGene_8484
ko00073	Cutin, suberine and wax biosynthesis	0.0056	0.0067	0.84	0.743016	0.82343	gene12508;gene20741;gene27301;gene27448;gene30486;gene3639
ko00770	Pantothenate and CoA biosynthesis	0.0056	0.0069	0.82	0.766771	0.82343	gene10728;gene12793;gene18223;gene19710;gene23346;Ziziphus_jujuba_newGene_5237
ko02010	ABC transporters	0.0056	0.0069	0.82	0.766771	0.82343	gene12596;gene13994;gene22945;gene23027;gene7975;gene8160
ko04933	AGE-RAGE signaling pathway in diabetic complications	0.0019	0.0025	0.74	0.782707	0.82343	gene19136;gene3781
ko04070	Phosphatidylinositol signaling system	0.0122	0.0145	0.84	0.793071	0.82343	gene1040;gene11271;gene13655;gene17900;gene24103;gene2517;gene2558;gene25990;gene30751;gene32462;gene3781;gene8477;gene9456
ko03450	Non-homologous end-joining	0.0009	0.0014	0.65	0.81926	0.82343	gene26619
ko00510	N-Glycan biosynthesis	0.0066	0.009	0.73	0.872413	0.82343	gene19895;gene20066;gene23218;gene23781;gene4762;gene7894;gene7955
ko00780	Biotin metabolism	0.0028	0.0045	0.62	0.885781	0.82343	gene19115;gene26262;gene28746
ko03060	Protein export	0.0056	0.0081	0.69	0.889162	0.82343	gene12537;gene13253;gene16061;gene4039;gene4829;gene511
ko03430	Mismatch repair	0.0056	0.0085	0.66	0.912039	0.82343	gene18067;gene21399;gene23341;gene28245;Ziziphus_jujuba_newGene_3566;Ziziphus_jujuba_newGene_7312
ko00230	Purine metabolism	0.0235	0.0293	0.8	0.914302	0.82343	gene10685;gene11902;gene13291;gene1359;gene16753;gene17058;gene1850;gene21868;gene23310;gene23601;gene24590;gene24673;gene24860;gene26744;gene27930;gene28245;gene32054;gene33077;gene5898;gene6033;gene7211;gene7821;Ziziphus_jujuba_newGene_2261;Ziziphus_jujuba_newGene_2262;Ziziphus_jujuba_newGene_7194
ko00062	Fatty acid elongation	0.0066	0.0098	0.67	0.91728	0.82343	gene12247;gene16099;gene20912;gene4221;gene5830;gene6372;gene7091
ko03440	Homologous recombination	0.0066	0.0098	0.67	0.91728	0.82343	gene13848;gene15987;gene20813;gene23341;gene28245;gene6674;Ziziphus_jujuba_newGene_8733
ko04130	SNARE interactions in vesicular transport	0.0047	0.0074	0.63	0.918098	0.82343	gene11485;gene24275;gene24739;gene30133;gene30236
ko00190	Oxidative phosphorylation	0.0179	0.0237	0.75	0.937833	0.82343	gene12923;gene12964;gene13210;gene13300;gene14170;gene17663;gene21161;gene22769;gene23987;gene26933;gene27277;gene3047;gene3143;gene5064;gene975;Ziziphus_jujuba_newGene_1166;Ziziphus_jujuba_newGene_1986;Ziziphus_jujuba_newGene_2075;Ziziphus_jujuba_newGene_2076
ko04144	Endocytosis	0.0329	0.0407	0.81	0.938455	0.82343	gene12594;gene13639;gene1399;gene1479;gene15880;gene17331;gene17535;gene1796;gene19128;gene20222;gene23785;gene24442;gene25990;gene26;gene27154;gene28023;gene28733;gene2890;gene2891;gene29790;gene29988;gene30358;gene30751;gene31159;gene31757;gene32462;gene32589;gene4042;gene4459;gene4545;gene5615;gene6326;gene751;Ziziphus_jujuba_newGene_2660;Ziziphus_jujuba_newGene_3764
ko03050	Proteasome	0.0066	0.0103	0.64	0.941299	0.82343	gene15027;gene18196;gene18487;gene22525;gene29015;gene29190;gene962
ko00790	Folate biosynthesis	0.0019	0.004	0.47	0.943638	0.82343	gene33241;gene3339
ko03420	Nucleotide excision repair	0.0085	0.013	0.65	0.952791	0.82343	gene11902;gene17058;gene21399;gene23341;gene24793;gene28245;gene30102;gene8831;Ziziphus_jujuba_newGene_3566
ko00300	Lysine biosynthesis	0.0009	0.0027	0.35	0.959636	0.82343	gene15799
ko00531	Glycosaminoglycan degradation	0.0019	0.0045	0.42	0.96699	0.82343	gene18937;gene3666
ko03020	RNA polymerase	0.0038	0.0078	0.48	0.976945	0.82343	gene1359;gene33077;gene7211;gene7821
ko00600	Sphingolipid metabolism	0.0019	0.0051	0.37	0.980878	0.82343	gene11866;gene6742
ko00290	Valine, leucine and isoleucine biosynthesis	0.0019	0.0052	0.36	0.984093	0.82343	gene12793;gene23295
ko00240	Pyrimidine metabolism	0.0169	0.0259	0.65	0.987663	0.82343	gene11902;gene1359;gene15858;gene1616;gene17058;gene17342;gene18338;gene18863;gene19710;gene27930;gene280;gene28245;gene33077;gene7211;gene7821;Ziziphus_jujuba_newGene_2261;Ziziphus_jujuba_newGene_2262;Ziziphus_jujuba_newGene_5237
ko03030	DNA replication	0.0066	0.0127	0.52	0.988559	0.82343	gene11902;gene17058;gene21399;gene23341;gene25230;gene28245;Ziziphus_jujuba_newGene_3566
ko00970	Aminoacyl-tRNA biosynthesis	0.0066	0.013	0.51	0.991266	0.82343	gene18276;gene18336;gene18953;gene21160;gene24280;gene6313;Ziziphus_jujuba_newGene_7807
ko04626	Plant-pathogen interaction	0.0329	0.0462	0.71	0.992883	0.82343	gene11271;gene1234;gene13121;gene13237;gene13763;gene1437;gene15362;gene15969;gene16443;gene16635;gene18278;gene21370;gene21597;gene21598;gene21639;gene22325;gene2249;gene22590;gene24103;gene24461;gene24497;gene24536;gene24548;gene24974;gene25578;gene28440;gene4822;gene5359;gene6978;gene7070;gene7283;gene7285;gene913;Ziziphus_jujuba_newGene_4384;Ziziphus_jujuba_newGene_7279
ko03015	mRNA surveillance pathway	0.016	0.0259	0.62	0.993597	0.82343	gene11087;gene16242;gene17092;gene20011;gene20060;gene20101;gene22985;gene23158;gene23522;gene26167;gene26330;gene336;gene5295;gene5900;gene6297;gene8194;Ziziphus_jujuba_newGene_7315
ko03040	Spliceosome	0.0254	0.0378	0.67	0.994712	0.82343	gene13609;gene13925;gene1796;gene20164;gene23047;gene23529;gene24111;gene24531;gene24963;gene27794;gene2890;gene2891;gene30728;gene31538;gene3829;gene4042;gene4804;gene6234;gene6297;gene6326;gene7146;gene8106;gene8907;gene9326;Ziziphus_jujuba_newGene_3536;Ziziphus_jujuba_newGene_89;Ziziphus_jujuba_newGene_90
ko03008	Ribosome biogenesis in eukaryotes	0.0103	0.0199	0.52	0.997405	0.82343	gene13346;gene1541;gene17328;gene27970;gene32295;gene3633;gene6913;gene9361;Ziziphus_jujuba_newGene_2800;Ziziphus_jujuba_newGene_3494;Ziziphus_jujuba_newGene_6944
ko03022	Basal transcription factors	0.0028	0.0089	0.32	0.997819	0.82343	gene11642;gene17968;gene25930
ko01210	2-Oxocarboxylic acid metabolism	0.0047	0.0129	0.37	0.99901	0.82343	gene12518;gene12793;gene20127;gene2369;gene8894
ko03018	RNA degradation	0.0122	0.0246	0.5	0.999419	0.82343	gene13557;gene15808;gene17530;gene20101;gene23508;gene2611;gene29239;gene30829;gene31149;gene336;gene861;Ziziphus_jujuba_newGene_61;Ziziphus_jujuba_newGene_7528
ko03013	RNA transport	0.0207	0.0375	0.55	0.999779	0.82343	gene10423;gene12188;gene13133;gene13346;gene14153;gene15310;gene15596;gene18263;gene20075;gene20101;gene20540;gene23084;gene2328;gene2365;gene25197;gene3181;gene336;gene4725;gene6297;gene9361;Ziziphus_jujuba_newGene_1225;Ziziphus_jujuba_newGene_4528
ko03010	Ribosome	0.0141	0.0574	0.25	1	0.82343	gene10138;gene12459;gene12472;gene15106;gene16538;gene17702;gene17948;gene18691;gene30050;gene30350;gene31492;gene6404;gene9372;Ziziphus_jujuba_newGene_2507;Ziziphus_jujuba_newGene_4524

## Sheet: HS
S6 Table.Pathway analysis of DEGs in HS.
HS1d vs.HS0d
Pathway_ID	Pathway_Description	GeneRatio	BgRatio	enrich_factor	pvalue	qvalue	geneID
ko01200	Carbon metabolism	0.1085	0.0514	2.11	3.79251e-08	3.27354e-06	gene10237;gene10526;gene12559;gene12849;gene13138;gene13786;gene14366;gene14836;gene15104;gene15418;gene16783;gene16848;gene16877;gene16897;gene1805;gene19545;gene20127;gene23295;gene23310;gene2369;gene23748;gene23765;gene24195;gene24315;gene24483;gene24860;gene2513;gene26289;gene26311;gene27347;gene27642;gene27788;gene28031;gene28200;gene28910;gene30059;gene3307;gene3630;gene5378;gene5898;gene61…
ko00710	Carbon fixation in photosynthetic organisms	0.0394	0.0121	3.25	1.18321e-06	5.1065e-05	gene10526;gene12559;gene12849;gene13786;gene14836;gene16783;gene16877;gene19545;gene20127;gene23748;gene23765;gene2513;gene26289;gene26311;gene27347;gene6117;gene6118;gene6229;Ziziphus_jujuba_newGene_7769;Ziziphus_jujuba_newGene_871
ko00630	Glyoxylate and dicarboxylate metabolism	0.0375	0.015	2.49	0.000134141	0.00385951	gene11822;gene13138;gene14366;gene14836;gene15167;gene16897;gene20127;gene21879;gene2369;gene23748;gene24483;gene26092;gene28031;gene28200;gene28910;gene3630;gene851;gene9519;Ziziphus_jujuba_newGene_3763
ko00640	Propanoate metabolism	0.0237	0.008	2.97	0.000427206	0.00921866	gene10237;gene13099;gene16848;gene24305;gene24315;gene24483;gene28200;gene28910;gene5378;gene8499;gene8681;Ziziphus_jujuba_newGene_1951
ko00910	Nitrogen metabolism	0.0217	0.0071	3.07	0.000539593	0.00931507	gene11822;gene13116;gene15167;gene18739;gene20111;gene20246;gene22912;gene25993;gene26092;gene6862;gene8094
ko00620	Pyruvate metabolism	0.0375	0.017	2.2	0.00072602	0.0100519	gene12559;gene13099;gene13786;gene14836;gene16783;gene16877;gene23310;gene23748;gene23765;gene24483;gene24860;gene26289;gene26311;gene28200;gene28910;gene32374;gene5378;gene5898;gene8499
ko01212	Fatty acid metabolism	0.0355	0.0161	2.2	0.000987524	0.0100519	gene13099;gene13187;gene16099;gene17831;gene19933;gene20880;gene22983;gene23572;gene24315;gene24964;gene26512;gene26701;gene29916;gene5378;gene5830;gene8499;gene9327;Ziziphus_jujuba_newGene_4125
ko00590	Arachidonic acid metabolism	0.0138	0.0034	4.01	0.000993799	0.0100519	gene17197;gene17199;gene21329;gene21921;gene23999;gene24003;gene24896
ko00260	Glycine, serine and threonine metabolism	0.0355	0.0163	2.18	0.00113198	0.0100519	gene13138;gene14366;gene16897;gene20127;gene20130;gene21879;gene23295;gene24195;gene24483;gene28031;gene28200;gene28884;gene28910;gene3307;gene3630;Ziziphus_jujuba_newGene_1812;Ziziphus_jujuba_newGene_1813;Ziziphus_jujuba_newGene_3763
ko00900	Terpenoid backbone biosynthesis	0.0276	0.0112	2.46	0.00116455	0.0100519	gene16110;gene16205;gene16850;gene18996;gene21610;gene25889;gene26685;gene28442;gene32072;gene33132;gene3796;gene7016;gene8043;gene852
ko00670	One carbon pool by folate	0.0138	0.0038	3.63	0.00194973	0.0152993	gene13138;gene14366;gene15418;gene16897;gene28031;gene31715;gene3630
ko00280	Valine, leucine and isoleucine degradation	0.0296	0.0134	2.21	0.00249496	0.016714	gene12793;gene12795;gene16848;gene24305;gene24315;gene24483;gene25889;gene28200;gene28910;gene29052;gene29154;gene32374;gene33132;gene8681;Ziziphus_jujuba_newGene_1951
ko00020	Citrate cycle (TCA cycle)	0.0237	0.0096	2.47	0.0025173	0.016714	gene10237;gene14836;gene16783;gene16877;gene20204;gene2369;gene23748;gene24483;gene27788;gene28200;gene28910;gene6286
ko00950	Isoquinoline alkaloid biosynthesis	0.0217	0.0085	2.55	0.0028555	0.0176053	gene12849;gene17212;gene20130;gene23705;gene27013;gene27589;gene27870;gene670;gene673;Ziziphus_jujuba_newGene_1812;Ziziphus_jujuba_newGene_1813
ko00941	Flavonoid biosynthesis	0.0256	0.0112	2.28	0.00348586	0.020059	gene11393;gene12383;gene12386;gene16247;gene19560;gene19975;gene20989;gene29690;gene30349;gene33080;gene4518;gene6363;gene8558
ko00061	Fatty acid biosynthesis	0.0256	0.0114	2.25	0.00403482	0.0217668	gene13099;gene13187;gene17831;gene19933;gene20880;gene22983;gene24964;gene26512;gene26701;gene5378;gene8499;gene9327;Ziziphus_jujuba_newGene_4125
ko01230	Biosynthesis of amino acids	0.073	0.0489	1.49	0.00784705	0.0398426	gene10526;gene10749;gene11822;gene1220;gene12793;gene12795;gene12849;gene12932;gene13138;gene14366;gene15104;gene15167;gene16283;gene16897;gene17212;gene20127;gene23295;gene23310;gene2369;gene23705;gene24195;gene24225;gene24860;gene2513;gene26092;gene27642;gene27788;gene29344;gene3307;gene5009;gene5898;gene6117;gene6118;gene6229;gene861;Ziziphus_jujuba_newGene_7769;Ziziphus_jujuba_newGene_871
ko00350	Tyrosine metabolism	0.0256	0.0127	2.02	0.0101178	0.048518	gene12849;gene13721;gene17212;gene17410;gene20130;gene23705;gene27013;gene27589;gene27870;gene670;gene673;Ziziphus_jujuba_newGene_1812;Ziziphus_jujuba_newGene_1813
ko00450	Selenocompound metabolism	0.0138	0.0052	2.63	0.0137445	0.0624406	gene10307;gene15069;gene24225;gene26744;gene28423;gene32054;gene6313
ko00909	Sesquiterpenoid and triterpenoid biosynthesis	0.0158	0.0067	2.36	0.0168801	0.072851	gene14608;gene14733;gene14734;gene16825;gene17714;gene18458;gene19671;Ziziphus_jujuba_newGene_2844
ko00261	Monobactam biosynthesis	0.0079	0.0022	3.63	0.0190894	0.076128	gene15069;gene26744;gene28423;gene32054
ko00460	Cyanoamino acid metabolism	0.0355	0.0212	1.68	0.0194034	0.076128	gene13138;gene14366;gene16897;gene17197;gene17199;gene18055;gene18056;gene2217;gene23999;gene24003;gene24524;gene27642;gene27683;gene28071;gene293;gene301;gene7722;Ziziphus_jujuba_newGene_3718
ko04146	Peroxisome	0.0316	0.0183	1.73	0.0206673	0.0775614	gene10327;gene12750;gene13187;gene17831;gene23903;gene24964;gene26512;gene26701;gene29916;gene30061;gene30486;gene6866;gene8601;gene9273;gene9327;Ziziphus_jujuba_newGene_4125
ko00071	Fatty acid degradation	0.0217	0.0112	1.93	0.0238229	0.0856788	gene13187;gene13721;gene17831;gene24315;gene24964;gene26512;gene26701;gene29916;gene32374;gene9327;Ziziphus_jujuba_newGene_4125
ko00270	Cysteine and methionine metabolism	0.0335	0.0205	1.64	0.0276655	0.0955187	gene12793;gene12795;gene12849;gene14365;gene14836;gene15053;gene15104;gene15174;gene18680;gene20914;gene23705;gene23748;gene24225;gene27642;gene29238;gene9614;gene9871
ko00053	Ascorbate and aldarate metabolism	0.0197	0.0101	1.95	0.0292016	0.0969446	gene12920;gene16460;gene20385;gene24086;gene25849;gene32374;gene4225;gene4227;gene5063;gene8495
ko00360	Phenylalanine metabolism	0.0217	0.0118	1.84	0.0327351	0.10465	gene12849;gene17212;gene19766;gene20130;gene23705;gene29690;gene30349;gene33080;gene4518;Ziziphus_jujuba_newGene_1812;Ziziphus_jujuba_newGene_1813
ko00010	Glycolysis / Gluconeogenesis	0.0394	0.0257	1.53	0.0339639	0.104701	gene10526;gene13721;gene16783;gene16877;gene1805;gene22245;gene23310;gene24483;gene24860;gene28200;gene28910;gene32374;gene3307;gene5898;gene6117;gene6118;gene6229;gene861;Ziziphus_jujuba_newGene_7769;Ziziphus_jujuba_newGene_871
ko00960	Tropane, piperidine and pyridine alkaloid biosynthesis	0.0138	0.0063	2.18	0.0367587	0.109409	gene12849;gene17212;gene20130;gene22156;gene23705;Ziziphus_jujuba_newGene_1812;Ziziphus_jujuba_newGene_1813
ko00430	Taurine and hypotaurine metabolism	0.0079	0.0027	2.91	0.0422486	0.121557	gene17197;gene17199;gene23999;gene24003
ko04141	Protein processing in endoplasmic reticulum	0.0552	0.0398	1.39	0.0453423	0.12625	gene12300;gene1250;gene14647;gene16134;gene21597;gene23202;gene24347;gene25870;gene27208;gene27326;gene27535;gene28274;gene2890;gene2891;gene3851;gene3854;gene3909;gene3935;gene3936;gene4042;gene4527;gene4829;gene6326;gene6564;gene6955;gene7033;gene7584;gene7863
ko00400	Phenylalanine, tyrosine and tryptophan biosynthesis	0.0178	0.0096	1.85	0.0497656	0.134236	gene10749;gene1220;gene12849;gene12932;gene16283;gene17212;gene23705;gene29344;gene5009
ko00220	Arginine biosynthesis	0.0138	0.0074	1.86	0.0767341	0.200708	gene11822;gene12849;gene15167;gene20127;gene2513;gene26092;gene6862
ko00130	Ubiquinone and other terpenoid-quinone biosynthesis	0.0158	0.009	1.74	0.082999	0.21071	gene17673;gene19766;gene2202;gene23705;gene27915;gene29690;gene30769;gene4518
ko00100	Steroid biosynthesis	0.0118	0.0062	1.92	0.0858795	0.211793	gene10022;gene10027;gene16825;gene18458;gene22754;gene24896
ko00920	Sulfur metabolism	0.0158	0.0096	1.64	0.108184	0.259388	gene1214;gene13532;gene15069;gene15104;gene26744;gene27642;gene28423;gene32054
ko00410	beta-Alanine metabolism	0.0178	0.0114	1.56	0.119407	0.27856	gene16848;gene19709;gene20130;gene24315;gene32374;gene8681;Ziziphus_jujuba_newGene_1812;Ziziphus_jujuba_newGene_1813;Ziziphus_jujuba_newGene_1951
ko03050	Proteasome	0.0158	0.0103	1.53	0.147523	0.335094	gene12392;gene15027;gene19906;gene21247;gene29015;gene465;gene5729;gene962
ko00072	Synthesis and degradation of ketone bodies	0.0039	0.0014	2.72	0.162657	0.359996	gene25889;gene33132
ko00480	Glutathione metabolism	0.0256	0.0195	1.31	0.18842	0.406591	gene12920;gene17197;gene17199;gene18086;gene21329;gene21921;gene23999;gene24003;gene24086;gene30059;gene4225;gene4227;Ziziphus_jujuba_newGene_2261
ko00051	Fructose and mannose metabolism	0.0178	0.013	1.36	0.211663	0.433728	gene10232;gene14140;gene16229;gene4452;gene6117;gene6118;gene6229;gene861;Ziziphus_jujuba_newGene_7769
ko00500	Starch and sucrose metabolism	0.0631	0.0547	1.15	0.215803	0.433728	gene10826;gene1087;gene14140;gene14286;gene14375;gene18055;gene18056;gene20259;gene20385;gene21813;gene2217;gene2246;gene23352;gene24524;gene27072;gene27683;gene28045;gene28071;gene293;gene301;gene30134;gene30172;gene32400;gene32506;gene3843;gene5699;gene574;gene7040;gene7442;gene819;gene8495;Ziziphus_jujuba_newGene_3718
ko00190	Oxidative phosphorylation	0.0296	0.0237	1.25	0.218693	0.433728	gene12923;gene12964;gene13210;gene13365;gene13561;gene14170;gene20828;gene21161;gene22769;gene23987;gene26933;gene3143;gene6385;gene8882;Ziziphus_jujuba_newGene_2076
ko00250	Alanine, aspartate and glutamate metabolism	0.0138	0.0098	1.41	0.222906	0.433728	gene11822;gene12849;gene15167;gene20127;gene2513;gene26092;gene6862
ko00904	Diterpenoid biosynthesis	0.0099	0.0065	1.51	0.231146	0.433728	gene1290;gene2026;gene21875;gene21876;gene28914
ko00945	Stilbenoid, diarylheptanoid and gingerol biosynthesis	0.0099	0.0065	1.51	0.231146	0.433728	gene19975;gene29690;gene30349;gene33080;gene4518
ko04145	Phagosome	0.0197	0.0152	1.3	0.238946	0.438826	gene13210;gene13561;gene17331;gene2558;gene31092;gene31904;gene32631;gene359;gene7209;gene7681
ko04712	Circadian rhythm - plant	0.0138	0.0101	1.36	0.251139	0.45161	gene12805;gene15699;gene19560;gene24052;gene31373;gene6399;gene724
ko00195	Photosynthesis	0.0138	0.0103	1.34	0.265646	0.467947	gene10305;gene25303;gene3216;gene6274;gene7812;Ziziphus_jujuba_newGene_2076;Ziziphus_jujuba_newGene_8386
ko00902	Monoterpenoid biosynthesis	0.0059	0.0036	1.63	0.276307	0.476993	gene14062;gene15472;gene25746
ko00562	Inositol phosphate metabolism	0.0178	0.0143	1.24	0.29802	0.495678	gene16460;gene16848;gene17216;gene2558;gene25849;gene30651;gene32462;gene6229;Ziziphus_jujuba_newGene_7769
ko00740	Riboflavin metabolism	0.0039	0.0022	1.82	0.302974	0.495678	gene17075;gene32847
ko00561	Glycerolipid metabolism	0.0158	0.0127	1.25	0.311196	0.495678	gene17834;gene22072;gene22073;gene24152;gene24896;gene26549;gene32374;gene6742
ko00940	Phenylpropanoid biosynthesis	0.0513	0.0462	1.11	0.312876	0.495678	gene13799;gene16870;gene16928;gene17281;gene18055;gene18056;gene19531;gene19766;gene19975;gene20597;gene2217;gene22615;gene23129;gene24524;gene27683;gene28071;gene293;gene29690;gene301;gene30349;gene33080;gene4518;gene7752;gene7996;Ziziphus_jujuba_newGene_2118;Ziziphus_jujuba_newGene_3718
ko00230	Purine metabolism	0.0335	0.0293	1.14	0.315844	0.495678	gene1359;gene13590;gene15069;gene19918;gene23310;gene24590;gene24860;gene26744;gene27359;gene28423;gene29433;gene32054;gene32847;gene5898;gene858;Ziziphus_jujuba_newGene_2261;Ziziphus_jujuba_newGene_927
ko00196	Photosynthesis - antenna proteins	0.0039	0.0024	1.68	0.338068	0.521083	gene28101;gene8625
ko04933	AGE-RAGE signaling pathway in diabetic complications	0.0039	0.0025	1.56	0.372603	0.564238	gene359;gene4095
ko00944	Flavone and flavonol biosynthesis	0.002	0.0009	2.18	0.382108	0.568655	gene11393
ko01040	Biosynthesis of unsaturated fatty acids	0.0079	0.0065	1.21	0.423748	0.619934	gene19933;gene23572;gene29916;gene5830
ko00906	Carotenoid biosynthesis	0.0099	0.0085	1.16	0.435092	0.625921	gene12220;gene16614;gene3391;gene9110;Ziziphus_jujuba_newGene_8050
ko00073	Cutin, suberine and wax biosynthesis	0.0079	0.0067	1.18	0.444954	0.629616	gene27297;gene30061;gene30486;gene3639
ko00592	alpha-Linolenic acid metabolism	0.0118	0.0107	1.11	0.460017	0.638349	gene13570;gene13721;gene16501;gene24896;gene29916;gene5754
ko02010	ABC transporters	0.0079	0.0069	1.15	0.465917	0.638349	gene12596;gene13994;gene22487;gene8160
ko01210	2-Oxocarboxylic acid metabolism	0.0138	0.0129	1.07	0.480214	0.647657	gene12793;gene12795;gene12849;gene20127;gene2369;gene2513;gene27788
ko00030	Pentose phosphate pathway	0.0118	0.011	1.07	0.493114	0.650695	gene1805;gene30059;gene6117;gene6118;gene861;Ziziphus_jujuba_newGene_4803
ko04144	Endocytosis	0.0414	0.0407	1.02	0.501996	0.650695	gene12594;gene14189;gene1479;gene1483;gene16274;gene17331;gene17535;gene20222;gene23785;gene24442;gene27154;gene28023;gene2890;gene2891;gene30651;gene32462;gene4042;gene5615;gene6326;gene9060;gene9068
ko00290	Valine, leucine and isoleucine biosynthesis	0.0059	0.0052	1.13	0.505082	0.650695	gene12793;gene12795;gene23295
ko04122	Sulfur relay system	0.002	0.0014	1.36	0.537231	0.681934	gene5462
ko00062	Fatty acid elongation	0.0099	0.0098	1.01	0.560593	0.693935	gene12247;gene16099;gene20912;gene5830;gene7091
ko03020	RNA polymerase	0.0079	0.0078	1.01	0.565628	0.693935	gene1359;gene27359;gene858;Ziziphus_jujuba_newGene_927
ko00310	Lysine degradation	0.0059	0.0058	1.02	0.573354	0.693935	gene16264;gene32374;gene6286
ko00380	Tryptophan metabolism	0.0079	0.008	0.99	0.584322	0.693935	gene10796;gene17793;gene32374;gene6286
ko00760	Nicotinate and nicotinamide metabolism	0.0039	0.0038	1.04	0.586883	0.693935	gene10686;gene21236
ko00511	Other glycan degradation	0.0039	0.004	0.99	0.612729	0.70232	gene16273;gene7090
ko00790	Folate biosynthesis	0.0039	0.004	0.99	0.612729	0.70232	gene31715;gene6418
ko00730	Thiamine metabolism	0.002	0.0018	1.09	0.618385	0.70232	gene16850
ko00052	Galactose metabolism	0.0118	0.0129	0.92	0.645193	0.723252	gene1087;gene23352;gene31367;gene6742;gene7040;gene861
ko00520	Amino sugar and nucleotide sugar metabolism	0.0296	0.032	0.92	0.667772	0.738965	gene14140;gene14375;gene16229;gene18945;gene20385;gene20563;gene20581;gene2246;gene23818;gene27583;gene28732;gene32506;gene3587;gene5063;gene8495
ko00780	Biotin metabolism	0.0039	0.0045	0.87	0.6828	0.74553	gene18516;gene19933
ko00770	Pantothenate and CoA biosynthesis	0.0059	0.0069	0.86	0.690979	0.74553	gene12793;gene12795;gene19709
ko00564	Glycerophospholipid metabolism	0.0158	0.0183	0.86	0.720899	0.752014	gene17834;gene22072;gene22073;gene22916;gene24152;gene24896;gene26549;gene7869
ko00650	Butanoate metabolism	0.0039	0.0049	0.81	0.723507	0.752014	gene25889;gene33132
ko00330	Arginine and proline metabolism	0.0099	0.0119	0.83	0.737015	0.752014	gene12849;gene1439;gene15174;gene32374;gene9018
ko03040	Spliceosome	0.0335	0.0378	0.89	0.737739	0.752014	gene13925;gene15473;gene23529;gene24292;gene2453;gene28102;gene2890;gene2891;gene30650;gene30778;gene31286;gene4042;gene4804;gene6297;gene6326;gene7915;gene8106
ko00603	Glycosphingolipid biosynthesis - globo series	0.002	0.0025	0.78	0.74055	0.752014	gene6742
ko00860	Porphyrin and chlorophyll metabolism	0.0079	0.0101	0.78	0.768918	0.757062	gene13057;gene18116;gene9810;Ziziphus_jujuba_newGene_14
ko04120	Ubiquitin mediated proteolysis	0.0197	0.0244	0.81	0.805959	0.757062	gene16809;gene17779;gene24347;gene28618;gene4129;gene4377;gene4527;gene6188;gene6251;gene724
ko00591	Linoleic acid metabolism	0.002	0.0034	0.57	0.839894	0.757062	gene24896
ko04070	Phosphatidylinositol signaling system	0.0099	0.0145	0.68	0.870136	0.757062	gene11271;gene2558;gene25849;gene30651;gene32462
ko00340	Histidine metabolism	0.002	0.004	0.5	0.880181	0.757062	gene32374
ko03440	Homologous recombination	0.0059	0.0098	0.61	0.88472	0.757062	gene12956;gene15987;gene8262
ko03008	Ribosome biogenesis in eukaryotes	0.0138	0.0199	0.69	0.889776	0.757062	gene1541;gene17328;gene21423;gene28136;gene31373;gene9361;Ziziphus_jujuba_newGene_3215
ko04075	Plant hormone signal transduction	0.0375	0.0476	0.79	0.894382	0.757062	gene11621;gene12214;gene12509;gene12710;gene15582;gene17658;gene18420;gene22416;gene26208;gene26951;gene27569;gene28193;gene28477;gene29727;gene32769;gene4513;gene5072;gene5948;gene8355
ko04130	SNARE interactions in vesicular transport	0.0039	0.0074	0.53	0.901471	0.757062	gene11485;Ziziphus_jujuba_newGene_4166
ko00531	Glycosaminoglycan degradation	0.002	0.0045	0.44	0.910346	0.757062	gene26084
ko00600	Sphingolipid metabolism	0.002	0.0051	0.39	0.932928	0.757062	gene6742
ko03430	Mismatch repair	0.0039	0.0085	0.46	0.938402	0.757062	gene12956;gene18067
ko03018	RNA degradation	0.0158	0.0246	0.64	0.940725	0.757062	gene13557;gene17530;gene23508;gene2611;gene30829;gene32035;gene861;Ziziphus_jujuba_newGene_61
ko00565	Ether lipid metabolism	0.002	0.0054	0.36	0.944731	0.757062	gene24896
ko03022	Basal transcription factors	0.0039	0.0089	0.44	0.947474	0.757062	gene11642;gene13200
ko03013	RNA transport	0.0256	0.0375	0.68	0.950828	0.757062	gene13133;gene13887;gene15596;gene18824;gene20075;gene2328;gene2364;gene2365;gene28136;gene28963;gene6297;gene9361;Ziziphus_jujuba_newGene_1225
ko00240	Pyrimidine metabolism	0.0158	0.0259	0.61	0.958694	0.757062	gene10307;gene1359;gene19709;gene27359;gene31715;gene858;Ziziphus_jujuba_newGene_2261;Ziziphus_jujuba_newGene_927
ko00040	Pentose and glucuronate interconversions	0.0118	0.0214	0.55	0.966341	0.757062	gene10633;gene20385;gene32374;gene5699;gene6038;gene8495
ko03420	Nucleotide excision repair	0.0059	0.013	0.45	0.967195	0.757062	gene12956;gene13200;gene8831
ko00908	Zeatin biosynthesis	0.002	0.0074	0.27	0.980963	0.757062	gene13743
ko00563	Glycosylphosphatidylinositol(GPI)-anchor biosynthesis	0.002	0.0081	0.24	0.987087	0.757062	Ziziphus_jujuba_newGene_1971
ko03060	Protein export	0.002	0.0081	0.24	0.987087	0.757062	gene4829
ko00510	N-Glycan biosynthesis	0.002	0.009	0.22	0.992054	0.757062	gene23781
ko00970	Aminoacyl-tRNA biosynthesis	0.0039	0.013	0.3	0.992184	0.757062	gene18953;gene6313
ko03015	mRNA surveillance pathway	0.0118	0.0259	0.46	0.992935	0.757062	gene11087;gene18824;gene22985;gene26330;gene5295;gene6297
ko03410	Base excision repair	0.002	0.0114	0.17	0.997757	0.757062	gene22191
ko04626	Plant-pathogen interaction	0.0237	0.0462	0.51	0.997904	0.757062	gene11271;gene13237;gene15969;gene18278;gene21597;gene21619;gene22325;gene24162;gene24187;gene28366;gene8478;Ziziphus_jujuba_newGene_8167
ko03030	DNA replication	0.002	0.0127	0.16	0.998866	0.757062	gene12956
ko03010	Ribosome	0.0256	0.0574	0.45	0.999875	0.757062	gene10138;gene12380;gene12472;gene1759;gene20924;gene27313;gene28138;gene30844;gene3132;gene31443;gene393;gene7924;Ziziphus_jujuba_newGene_3614
HS3d vs.HS0d
Pathway_ID	Pathway_Description	GeneRatio	BgRatio	enrich_factor	pvalue	qvalue	geneID
ko01200	Carbon metabolism	0.0955	0.0514	1.86	8.14872e-07	7.80562e-05	gene10237;gene10332;gene10526;gene11496;gene12033;gene12559;gene12849;gene12924;gene13449;gene13786;gene14366;gene14836;gene15104;gene15285;gene15418;gene16783;gene16848;gene16877;gene16897;gene1805;gene18938;gene19545;gene20127;gene22114;gene22547;gene22704;gene23310;gene2369;gene23748;gene23765;gene24195;gene24315;gene24483;gene24860;gene24971;gene2544;gene26289;gene26311;gene27347;gene27642;ge…
ko00710	Carbon fixation in photosynthetic organisms	0.035	0.0121	2.89	2.20211e-06	0.000105469	gene10332;gene10526;gene11496;gene12033;gene12559;gene12849;gene13786;gene14836;gene16783;gene16877;gene19545;gene20127;gene22114;gene23748;gene23765;gene26289;gene26311;gene27347;gene4010;gene6117;gene6118;gene6229
ko00630	Glyoxylate and dicarboxylate metabolism	0.0366	0.015	2.44	3.09734e-05	0.000988974	gene11822;gene13449;gene14366;gene14836;gene15167;gene15285;gene16897;gene18938;gene20127;gene21879;gene2369;gene23748;gene24483;gene24971;gene2544;gene26092;gene28031;gene28200;gene28910;gene851;gene9519;gene9737;Ziziphus_jujuba_newGene_3763
ko00910	Nitrogen metabolism	0.0207	0.0071	2.93	0.000227927	0.00545825	gene11822;gene13116;gene15167;gene18739;gene20111;gene20246;gene22912;gene25993;gene26092;gene6862;gene8066;gene8094;gene9737
ko00900	Terpenoid backbone biosynthesis	0.0271	0.0112	2.41	0.000380989	0.00673246	gene10761;gene15232;gene16110;gene16205;gene16648;gene16850;gene18996;gene21610;gene24971;gene25889;gene28442;gene32072;gene33132;gene7016;gene8043;gene852;gene9371
ko03050	Proteasome	0.0255	0.0103	2.47	0.000421703	0.00673246	gene10532;gene1119;gene12392;gene15027;gene18927;gene19906;gene21247;gene21385;gene22525;gene25046;gene26617;gene28941;gene29015;gene465;gene5729;gene962
ko00950	Isoquinoline alkaloid biosynthesis	0.0223	0.0085	2.62	0.000494307	0.00676421	gene12518;gene12849;gene17212;gene20130;gene23705;gene27013;gene27257;gene27589;gene27870;gene669;gene670;gene673;Ziziphus_jujuba_newGene_1812;Ziziphus_jujuba_newGene_1813
ko00350	Tyrosine metabolism	0.0287	0.0127	2.26	0.000607793	0.00727753	gene12518;gene12849;gene12924;gene13721;gene17212;gene17410;gene20130;gene23705;gene27013;gene27257;gene27410;gene27589;gene27870;gene669;gene670;gene673;Ziziphus_jujuba_newGene_1812;Ziziphus_jujuba_newGene_1813
ko00010	Glycolysis / Gluconeogenesis	0.0462	0.0257	1.8	0.00108374	0.0115345	gene10332;gene10526;gene11205;gene12924;gene13721;gene16783;gene16877;gene1805;gene22114;gene22245;gene22547;gene22704;gene23310;gene24483;gene24860;gene27410;gene28200;gene28910;gene32374;gene3307;gene3758;gene4010;gene5898;gene6117;gene6118;gene6229;gene6992;gene7948;gene861
ko00640	Propanoate metabolism	0.0191	0.008	2.4	0.00284283	0.0272313	gene10237;gene11205;gene16848;gene24305;gene24315;gene24483;gene24971;gene28200;gene28910;gene5378;gene8499;gene8681
ko00620	Pyruvate metabolism	0.0318	0.017	1.87	0.0037923	0.0330238	gene11205;gene12559;gene13786;gene14836;gene16783;gene16877;gene23310;gene23748;gene23765;gene24483;gene24860;gene24971;gene26289;gene26311;gene28200;gene28910;gene32374;gene5378;gene5898;gene8499
ko00260	Glycine, serine and threonine metabolism	0.0303	0.0163	1.86	0.00515994	0.041189	gene13449;gene14366;gene16897;gene18938;gene20127;gene20130;gene21365;gene21879;gene22547;gene22704;gene24195;gene24483;gene28031;gene28200;gene28910;gene3307;Ziziphus_jujuba_newGene_1812;Ziziphus_jujuba_newGene_1813;Ziziphus_jujuba_newGene_3763
ko00261	Monobactam biosynthesis	0.008	0.0022	3.67	0.00746796	0.055027	gene15069;gene1878;gene26744;gene28423;gene32054
ko00071	Fatty acid degradation	0.0223	0.0112	1.99	0.00840466	0.0550741	gene12924;gene13187;gene13721;gene14544;gene17831;gene24315;gene24964;gene24971;gene26512;gene26701;gene27410;gene32374;Ziziphus_jujuba_newGene_4125;Ziziphus_jujuba_newGene_7971
ko04141	Protein processing in endoplasmic reticulum	0.0589	0.0398	1.48	0.00862424	0.0550741	gene12298;gene12300;gene1248;gene1250;gene16134;gene21597;gene21598;gene23202;gene24347;gene27208;gene27326;gene27535;gene28274;gene2890;gene2891;gene3850;gene3851;gene3852;gene3853;gene3854;gene3909;gene3929;gene3932;gene3933;gene3935;gene3936;gene4042;gene4527;gene4698;gene4829;gene5950;gene6326;gene6564;gene6955;gene7033;gene7584;gene7863
ko00450	Selenocompound metabolism	0.0127	0.0052	2.43	0.0130256	0.0779823	gene15069;gene21486;gene24225;gene26744;gene28423;gene32054;gene32083;gene6313
ko00020	Citrate cycle (TCA cycle)	0.0191	0.0096	1.99	0.0138763	0.0781885	gene10237;gene11283;gene14836;gene16783;gene16877;gene20204;gene2369;gene23748;gene24483;gene28200;gene28910;gene4583
ko00280	Valine, leucine and isoleucine degradation	0.0239	0.0134	1.78	0.0175917	0.0936164	gene12795;gene14544;gene16848;gene24305;gene24315;gene24483;gene24971;gene25889;gene28200;gene28910;gene29052;gene29154;gene32374;gene33132;gene8681
ko01230	Biosynthesis of amino acids	0.0669	0.0489	1.37	0.0198483	0.100066	gene10332;gene10526;gene11496;gene11822;gene1220;gene12518;gene12795;gene12849;gene12932;gene13449;gene14366;gene14539;gene15104;gene15167;gene16897;gene17212;gene1878;gene20127;gene22547;gene22704;gene23310;gene2369;gene23705;gene24195;gene24225;gene24860;gene26092;gene27642;gene29067;gene29439;gene3307;gene4010;gene5009;gene5898;gene6022;gene6117;gene6118;gene6229;gene6992;gene861;gene9701;gene…
ko00195	Photosynthesis	0.0191	0.0103	1.85	0.0241711	0.115767	gene14965;gene16255;gene20439;gene2114;gene3216;gene6274;gene7812;gene79;Ziziphus_jujuba_newGene_1166;Ziziphus_jujuba_newGene_2075;Ziziphus_jujuba_newGene_2076;Ziziphus_jujuba_newGene_8386
ko00670	One carbon pool by folate	0.0096	0.0038	2.51	0.0256057	0.116798	gene13449;gene14366;gene15418;gene16897;gene28031;gene29301
ko00360	Phenylalanine metabolism	0.0207	0.0118	1.76	0.028855	0.125637	gene12518;gene12849;gene17212;gene19203;gene19766;gene20130;gene23705;gene30349;gene33080;gene4518;Ziziphus_jujuba_newGene_1812;Ziziphus_jujuba_newGene_1813;Ziziphus_jujuba_newGene_8484
ko04146	Peroxisome	0.0287	0.0183	1.57	0.0341155	0.142083	gene10327;gene12750;gene13187;gene14544;gene15285;gene17831;gene21365;gene24964;gene2544;gene26512;gene26701;gene30061;gene30486;gene6866;gene8601;gene9273;Ziziphus_jujuba_newGene_4125;Ziziphus_jujuba_newGene_7971
ko00220	Arginine biosynthesis	0.0143	0.0074	1.93	0.0373485	0.149067	gene11822;gene12518;gene12849;gene15167;gene20127;gene26092;gene29439;gene6862;gene9737
ko00960	Tropane, piperidine and pyridine alkaloid biosynthesis	0.0127	0.0063	2.01	0.0389197	0.149124	gene12518;gene12849;gene17212;gene20130;gene22156;gene23705;Ziziphus_jujuba_newGene_1812;Ziziphus_jujuba_newGene_1813
ko01212	Fatty acid metabolism	0.0255	0.0161	1.58	0.041114	0.151473	gene13187;gene14544;gene16099;gene17831;gene20880;gene24315;gene24964;gene24971;gene26512;gene26701;gene28746;gene5378;gene6483;gene8499;Ziziphus_jujuba_newGene_4125;Ziziphus_jujuba_newGene_7971
ko00941	Flavonoid biosynthesis	0.0191	0.0112	1.7	0.0438026	0.155401	gene11182;gene11393;gene12383;gene12386;gene16247;gene19560;gene20989;gene30349;gene33080;gene4518;gene6363;gene8558
ko00061	Fatty acid biosynthesis	0.0191	0.0114	1.68	0.0487665	0.166833	gene13187;gene17831;gene20880;gene24964;gene26512;gene26701;gene28746;gene5378;gene6483;gene8499;Ziziphus_jujuba_newGene_4125;Ziziphus_jujuba_newGene_7971
ko00270	Cysteine and methionine metabolism	0.0303	0.0205	1.48	0.0506859	0.16742	gene11205;gene12518;gene12795;gene12849;gene14365;gene14836;gene15036;gene15104;gene15174;gene15804;gene18680;gene20914;gene21486;gene23705;gene23748;gene24225;gene27642;gene9614;gene9871
ko00072	Synthesis and degradation of ketone bodies	0.0048	0.0014	3.3	0.0528547	0.168764	gene24971;gene25889;gene33132
ko00250	Alanine, aspartate and glutamate metabolism	0.0159	0.0098	1.63	0.0799925	0.247175	gene11822;gene11898;gene12518;gene12849;gene15167;gene20127;gene26092;gene29439;gene6862;gene9737
ko00500	Starch and sucrose metabolism	0.0669	0.0547	1.22	0.0929337	0.27384	gene10826;gene1213;gene14140;gene14286;gene14375;gene14421;gene16137;gene18014;gene18055;gene18056;gene20385;gene21813;gene21971;gene2217;gene22555;gene23352;gene2343;gene23659;gene24524;gene27072;gene27683;gene28045;gene28071;gene301;gene30134;gene30172;gene32400;gene32506;gene3659;gene3758;gene3843;gene5699;gene574;gene7040;gene7442;gene7693;gene819;gene8487;gene8495;Ziziphus_jujuba_newGene_274…
ko00730	Thiamine metabolism	0.0048	0.0018	2.64	0.0954607	0.27384	gene15232;gene16850;gene7809
ko00053	Ascorbate and aldarate metabolism	0.0159	0.0101	1.57	0.0971983	0.27384	gene12920;gene20385;gene24086;gene25849;gene32374;gene4225;gene4227;gene5063;gene7922;gene8495
ko00051	Fructose and mannose metabolism	0.0191	0.013	1.47	0.110943	0.303633	gene10232;gene14140;gene16137;gene16229;gene22114;gene3758;gene4010;gene4452;gene6117;gene6118;gene6229;gene861
ko00909	Sesquiterpenoid and triterpenoid biosynthesis	0.0111	0.0067	1.66	0.119724	0.318565	gene14606;gene14608;gene14733;gene14734;gene16825;gene18458;gene19671
ko00920	Sulfur metabolism	0.0143	0.0096	1.49	0.141494	0.358051	gene13532;gene1407;gene15069;gene15104;gene26744;gene27642;gene28423;gene30578;gene32054
ko00785	Lipoic acid metabolism	0.0032	0.0011	2.93	0.14204	0.358051	gene5515;Ziziphus_jujuba_newGene_246
ko00190	Oxidative phosphorylation	0.0303	0.0237	1.28	0.156958	0.378625	gene12923;gene12964;gene13210;gene13365;gene13561;gene14170;gene16804;gene19584;gene20828;gene21161;gene22769;gene23987;gene26933;gene5064;gene6385;gene8882;Ziziphus_jujuba_newGene_1166;Ziziphus_jujuba_newGene_2075;Ziziphus_jujuba_newGene_2076
ko00906	Carotenoid biosynthesis	0.0127	0.0085	1.5	0.158391	0.378625	gene14207;gene14257;gene14266;gene16614;gene3391;gene5252;gene9110;Ziziphus_jujuba_newGene_8050
ko00590	Arachidonic acid metabolism	0.0064	0.0034	1.85	0.16206	0.378625	gene21921;gene24003;gene30361;gene32632
ko04712	Circadian rhythm - plant	0.0143	0.0101	1.41	0.179889	0.410274	gene12805;gene14841;gene15699;gene18267;gene19560;gene25561;gene31373;gene6399;gene724
ko00130	Ubiquinone and other terpenoid-quinone biosynthesis	0.0127	0.009	1.41	0.202115	0.450245	gene17673;gene19766;gene2202;gene23705;gene27915;gene30769;gene4518;Ziziphus_jujuba_newGene_8484
ko00330	Arginine and proline metabolism	0.0159	0.0119	1.33	0.211913	0.461341	gene11235;gene12518;gene12849;gene1439;gene15174;gene18437;gene19203;gene32374;gene6022;gene9018
ko00592	alpha-Linolenic acid metabolism	0.0143	0.0107	1.34	0.222413	0.473441	gene13570;gene13721;gene14544;gene16501;gene32667;gene5490;gene5754;gene9088;Ziziphus_jujuba_newGene_2
ko00073	Cutin, suberine and wax biosynthesis	0.0096	0.0067	1.43	0.238963	0.497612	gene12508;gene27297;gene27301;gene30061;gene30486;gene3639
ko00400	Phenylalanine, tyrosine and tryptophan biosynthesis	0.0127	0.0096	1.33	0.250053	0.50231	gene1220;gene12518;gene12849;gene12932;gene17212;gene23705;gene29067;gene5009
ko00460	Cyanoamino acid metabolism	0.0255	0.0212	1.2	0.251707	0.50231	gene13449;gene14366;gene16897;gene18055;gene18056;gene2217;gene23659;gene24003;gene24524;gene27642;gene27683;gene28071;gene301;gene3659;gene694;Ziziphus_jujuba_newGene_5068
ko00230	Purine metabolism	0.0334	0.0293	1.14	0.292509	0.571822	gene10508;gene1359;gene13590;gene15069;gene1595;gene17058;gene19918;gene23310;gene24590;gene24860;gene26744;gene27359;gene28423;gene32054;gene5898;gene7211;gene7821;gene8098;gene858;Ziziphus_jujuba_newGene_2261;Ziziphus_jujuba_newGene_927
ko03020	RNA polymerase	0.0096	0.0078	1.23	0.362717	0.692843	gene1359;gene27359;gene7211;gene7821;gene858;Ziziphus_jujuba_newGene_927
ko00650	Butanoate metabolism	0.0064	0.0049	1.3	0.368882	0.692843	gene11898;gene24971;gene25889;gene33132
ko00380	Tryptophan metabolism	0.0096	0.008	1.2	0.383978	0.707328	gene10796;gene12155;gene17793;gene19203;gene24971;gene32374
ko00561	Glycerolipid metabolism	0.0143	0.0127	1.13	0.400692	0.711648	gene16118;gene17834;gene22072;gene22073;gene24152;gene26549;gene32374;gene6742;Ziziphus_jujuba_newGene_7340
ko00902	Monoterpenoid biosynthesis	0.0048	0.0036	1.32	0.401182	0.711648	gene15444;gene15472;gene25746
ko00410	beta-Alanine metabolism	0.0127	0.0114	1.12	0.4266	0.732058	gene11898;gene16848;gene20130;gene24315;gene32374;gene8681;Ziziphus_jujuba_newGene_1812;Ziziphus_jujuba_newGene_1813
ko00196	Photosynthesis - antenna proteins	0.0032	0.0024	1.35	0.444484	0.732058	gene28101;gene8625
ko00604	Glycosphingolipid biosynthesis - ganglio series	0.0016	0.0009	1.76	0.453125	0.732058	gene3666
ko00944	Flavone and flavonol biosynthesis	0.0016	0.0009	1.76	0.453125	0.732058	gene11393
ko00480	Glutathione metabolism	0.0207	0.0195	1.06	0.457561	0.732058	gene12920;gene18086;gene20311;gene21921;gene22051;gene24003;gene24086;gene30059;gene30361;gene33079;gene4225;gene4227;Ziziphus_jujuba_newGene_2261
ko00511	Other glycan degradation	0.0048	0.004	1.2	0.464259	0.732058	gene16273;gene3666;gene7090
ko04120	Ubiquitin mediated proteolysis	0.0255	0.0244	1.04	0.469558	0.732058	gene10490;gene12188;gene1629;gene16809;gene17779;gene20358;gene20445;gene23150;gene24347;gene28618;gene4129;gene4527;gene6188;gene6251;gene724;gene7450
ko00603	Glycosphingolipid biosynthesis - globo series	0.0032	0.0025	1.26	0.484019	0.732058	gene3666;gene6742
ko04933	AGE-RAGE signaling pathway in diabetic complications	0.0032	0.0025	1.26	0.484019	0.732058	gene3781;gene4095
ko04145	Phagosome	0.0159	0.0152	1.05	0.489111	0.732058	gene1004;gene13210;gene13561;gene17331;gene19584;gene31092;gene31904;gene5064;gene7209;gene7681
ko00430	Taurine and hypotaurine metabolism	0.0032	0.0027	1.17	0.521758	0.766947	gene11898;gene24003
ko00520	Amino sugar and nucleotide sugar metabolism	0.0318	0.032	0.99	0.547823	0.766947	gene14140;gene14375;gene16137;gene16151;gene16229;gene1864;gene20385;gene20563;gene20581;gene22555;gene23818;gene28732;gene2935;gene32506;gene3587;gene3666;gene3758;gene5063;gene8487;gene8495
ko00030	Pentose phosphate pathway	0.0111	0.011	1.01	0.549601	0.766947	gene11496;gene1805;gene22114;gene30059;gene6117;gene6118;gene861
ko00100	Steroid biosynthesis	0.0064	0.0062	1.04	0.550711	0.766947	gene10027;gene16825;gene18458;gene22754
ko00052	Galactose metabolism	0.0127	0.0129	0.99	0.566716	0.766947	gene22555;gene23352;gene23606;gene31367;gene3758;gene6742;gene7040;gene861
ko01210	2-Oxocarboxylic acid metabolism	0.0127	0.0129	0.99	0.566716	0.766947	gene12155;gene12518;gene12795;gene12849;gene14539;gene20127;gene2369;gene9701
ko00062	Fatty acid elongation	0.0096	0.0098	0.98	0.587895	0.766947	gene12247;gene16099;gene20912;gene4221;gene5935;gene7091
ko00904	Diterpenoid biosynthesis	0.0064	0.0065	0.98	0.597566	0.766947	gene1290;gene21875;gene28914;gene5879
ko04075	Plant hormone signal transduction	0.0462	0.0476	0.97	0.600926	0.766947	gene11607;gene11621;gene12074;gene12509;gene12590;gene12710;gene14927;gene17658;gene17659;gene18414;gene18420;gene18421;gene22416;gene23244;gene26743;gene26951;gene27569;gene28193;gene29631;gene2985;gene30968;gene31283;gene32769;gene3897;gene5072;gene5948;gene8355;gene9469;Ziziphus_jujuba_newGene_8445
ko00940	Phenylpropanoid biosynthesis	0.0446	0.0462	0.97	0.609518	0.766947	gene1232;gene13799;gene16870;gene16928;gene17281;gene18055;gene18056;gene18453;gene19766;gene2217;gene22615;gene23129;gene23659;gene24524;gene27683;gene28071;gene28590;gene301;gene30349;gene3122;gene33080;gene3659;gene4518;gene4547;gene7752;gene7996;Ziziphus_jujuba_newGene_5068;Ziziphus_jujuba_newGene_8484
ko00966	Glucosinolate biosynthesis	0.0016	0.0014	1.1	0.619373	0.766947	gene12155
ko03450	Non-homologous end-joining	0.0016	0.0014	1.1	0.619373	0.766947	gene26619
ko04122	Sulfur relay system	0.0016	0.0014	1.1	0.619373	0.766947	gene5462
ko00860	Porphyrin and chlorophyll metabolism	0.0096	0.0101	0.94	0.624514	0.766947	gene13057;gene18116;gene23016;gene25829;gene6720;gene9810
ko02010	ABC transporters	0.0064	0.0069	0.93	0.641376	0.776057	gene12596;gene13994;gene29220;gene8160
ko00591	Linoleic acid metabolism	0.0032	0.0034	0.93	0.653348	0.776057	gene32667;gene5490
ko00290	Valine, leucine and isoleucine biosynthesis	0.0048	0.0052	0.91	0.656237	0.776057	gene12795;gene14539;gene9701
ko00562	Inositol phosphate metabolism	0.0127	0.0143	0.89	0.689504	0.804942	gene16848;gene17216;gene25849;gene32462;gene3781;gene4010;gene6229;gene8477
ko00908	Zeatin biosynthesis	0.0064	0.0074	0.86	0.700982	0.804942	gene13743;gene15829;gene6221;gene6222
ko00760	Nicotinate and nicotinamide metabolism	0.0032	0.0038	0.84	0.707506	0.804942	gene21236;gene5329
ko00310	Lysine degradation	0.0048	0.0058	0.82	0.721739	0.804942	gene21365;gene24971;gene32374
ko03040	Spliceosome	0.0334	0.0378	0.88	0.76134	0.804942	gene13925;gene1481;gene15473;gene23529;gene24292;gene2453;gene28102;gene28349;gene2890;gene2891;gene30752;gene30778;gene31405;gene31524;gene4042;gene4720;gene4804;gene6297;gene6326;gene7915;gene8106
ko00740	Riboflavin metabolism	0.0016	0.0022	0.73	0.765303	0.804942	gene17075
ko00945	Stilbenoid, diarylheptanoid and gingerol biosynthesis	0.0048	0.0065	0.73	0.793419	0.804942	gene30349;gene33080;gene4518
ko01040	Biosynthesis of unsaturated fatty acids	0.0048	0.0065	0.73	0.793419	0.804942	gene14544;gene28746;gene6483
ko00531	Glycosaminoglycan degradation	0.0032	0.0045	0.7	0.794689	0.804942	gene18937;gene3666
ko00780	Biotin metabolism	0.0032	0.0045	0.7	0.794689	0.804942	gene28746;gene6483
ko03008	Ribosome biogenesis in eukaryotes	0.0159	0.0199	0.8	0.817494	0.804942	gene13331;gene1541;gene17328;gene23249;gene27668;gene27970;gene29435;gene31373;gene3633;Ziziphus_jujuba_newGene_3215
ko00770	Pantothenate and CoA biosynthesis	0.0048	0.0069	0.69	0.823077	0.804942	gene12795;gene14539;gene9701
ko00300	Lysine biosynthesis	0.0016	0.0027	0.59	0.83673	0.804942	gene1878
ko00563	Glycosylphosphatidylinositol(GPI)-anchor biosynthesis	0.0048	0.0081	0.59	0.899873	0.804942	gene16940;gene8004;Ziziphus_jujuba_newGene_2812
ko00905	Brassinosteroid biosynthesis	0.0032	0.006	0.53	0.903093	0.804942	gene23629;gene7874
ko00340	Histidine metabolism	0.0016	0.004	0.4	0.930045	0.804942	gene32374
ko00790	Folate biosynthesis	0.0016	0.004	0.4	0.930045	0.804942	gene29301
ko00040	Pentose and glucuronate interconversions	0.0143	0.0214	0.67	0.931905	0.804942	gene10633;gene11496;gene20385;gene22555;gene32374;gene5699;gene6038;gene8495;Ziziphus_jujuba_newGene_4978
ko00510	N-Glycan biosynthesis	0.0048	0.009	0.53	0.934754	0.804942	gene23781;gene28241;gene7955
ko00240	Pyrimidine metabolism	0.0175	0.0259	0.68	0.944279	0.804942	gene1359;gene17058;gene18338;gene27359;gene29301;gene7211;gene7821;gene8098;gene858;Ziziphus_jujuba_newGene_2261;Ziziphus_jujuba_newGene_927
ko00564	Glycerophospholipid metabolism	0.0111	0.0183	0.61	0.950837	0.804942	gene17834;gene22072;gene22073;gene22916;gene24152;gene26549;gene6759
ko03440	Homologous recombination	0.0048	0.0098	0.49	0.954182	0.804942	gene12956;gene13848;gene8262
ko03018	RNA degradation	0.0159	0.0246	0.65	0.955499	0.804942	gene13557;gene17530;gene23508;gene30829;gene31807;gene32035;gene6992;gene8098;gene861;Ziziphus_jujuba_newGene_61
ko04130	SNARE interactions in vesicular transport	0.0032	0.0074	0.43	0.956084	0.804942	gene11485;Ziziphus_jujuba_newGene_4166
ko04070	Phosphatidylinositol signaling system	0.008	0.0145	0.55	0.958385	0.804942	gene11271;gene25849;gene32462;gene3781;gene8477
ko04144	Endocytosis	0.0287	0.0407	0.7	0.963501	0.804942	gene12594;gene1479;gene17331;gene17535;gene20222;gene23785;gene24442;gene28023;gene2890;gene2891;gene30358;gene32462;gene4042;gene526;gene5615;gene6326;gene9068;Ziziphus_jujuba_newGene_2660
ko00600	Sphingolipid metabolism	0.0016	0.0051	0.31	0.9662	0.804942	gene6742
ko03013	RNA transport	0.0255	0.0375	0.68	0.968841	0.804942	gene10423;gene12188;gene12533;gene13133;gene14153;gene15596;gene18824;gene2328;gene2364;gene27424;gene28963;gene33028;gene4725;gene6297;Ziziphus_jujuba_newGene_1225;Ziziphus_jujuba_newGene_7623
ko03420	Nucleotide excision repair	0.0064	0.013	0.49	0.970723	0.804942	gene12956;gene17058;gene21745;gene8020
ko03060	Protein export	0.0032	0.0081	0.39	0.970768	0.804942	gene4039;gene4829
ko03430	Mismatch repair	0.0032	0.0085	0.37	0.976207	0.804942	gene12956;gene18067
ko03015	mRNA surveillance pathway	0.0127	0.0259	0.49	0.994424	0.804942	gene11087;gene18824;gene20060;gene22985;gene26330;gene5295;gene6297;gene8194
ko03410	Base excision repair	0.0032	0.0114	0.28	0.995617	0.804942	gene17058;gene6611
ko03022	Basal transcription factors	0.0016	0.0089	0.18	0.997368	0.804942	gene11642
ko03010	Ribosome	0.035	0.0574	0.61	0.997484	0.804942	gene10138;gene12380;gene12459;gene12472;gene13790;gene13985;gene1608;gene1759;gene19528;gene20924;gene2593;gene27313;gene28138;gene29496;gene29561;gene3132;gene31443;gene393;gene6404;gene7924;gene9372;Ziziphus_jujuba_newGene_2507
ko03030	DNA replication	0.0032	0.0127	0.25	0.99795	0.804942	gene12956;gene17058
ko00970	Aminoacyl-tRNA biosynthesis	0.0016	0.013	0.12	0.999841	0.804942	gene6313
ko04626	Plant-pathogen interaction	0.0175	0.0462	0.38	0.999986	0.804942	gene11271;gene13237;gene15969;gene18278;gene21597;gene21598;gene22325;gene24187;gene24973;gene3206;Ziziphus_jujuba_newGene_8167
HS5d vs.HS0d
Pathway_ID	Pathway_Description	GeneRatio	BgRatio	enrich_factor	pvalue	qvalue	geneID
ko01200	Carbon metabolism	0.093	0.0514	1.81	3.27705e-08	3.24255e-06	gene10237;gene10332;gene10526;gene11496;gene12033;gene12559;gene12849;gene12924;gene13449;gene13786;gene14366;gene14662;gene14836;gene15104;gene15285;gene15418;gene16735;gene16783;gene16848;gene16877;gene16897;gene17552;gene1805;gene18938;gene20127;gene21770;gene22114;gene22704;gene23295;gene23310;gene2369;gene23748;gene23765;gene23831;gene24195;gene24315;gene24483;gene24860;gene24971;gene26289;g…
ko00630	Glyoxylate and dicarboxylate metabolism	0.0369	0.015	2.46	5.27831e-07	2.61137e-05	gene1126;gene11822;gene13449;gene14366;gene14836;gene15167;gene15285;gene16735;gene16897;gene18938;gene20127;gene21048;gene21879;gene2369;gene23748;gene23831;gene24483;gene24971;gene26092;gene28031;gene28200;gene28910;gene3630;gene3692;gene3713;gene8042;gene851;gene9519;gene9737;gene9770;Ziziphus_jujuba_newGene_3763
ko00710	Carbon fixation in photosynthetic organisms	0.031	0.0121	2.56	1.88634e-06	6.2216e-05	gene10332;gene10526;gene11496;gene12033;gene12559;gene12849;gene13786;gene14836;gene16783;gene16877;gene20127;gene22114;gene23748;gene23765;gene26289;gene26311;gene27347;gene30777;gene33187;gene4010;gene4073;gene6117;gene6118;gene6229;Ziziphus_jujuba_newGene_6802;Ziziphus_jujuba_newGene_6803
ko00350	Tyrosine metabolism	0.0298	0.0127	2.35	1.66422e-05	0.000319261	gene12849;gene12924;gene13721;gene13722;gene15130;gene15131;gene17212;gene17410;gene18203;gene20130;gene23705;gene26878;gene27013;gene27257;gene27410;gene27589;gene27870;gene669;gene670;gene673;gene7395;gene7477;Ziziphus_jujuba_newGene_1462;Ziziphus_jujuba_newGene_1812;Ziziphus_jujuba_newGene_1813
ko00010	Glycolysis / Gluconeogenesis	0.0489	0.0257	1.9	1.84201e-05	0.000319261	gene10332;gene10526;gene11205;gene12924;gene13721;gene13722;gene15799;gene16783;gene16877;gene1805;gene18203;gene22114;gene22245;gene22704;gene23310;gene24483;gene24860;gene26535;gene26878;gene27410;gene28200;gene28910;gene30777;gene32374;gene3307;gene33187;gene3758;gene4010;gene4073;gene5898;gene6117;gene6118;gene6229;gene6992;gene7395;gene7477;gene7948;gene861;Ziziphus_jujuba_newGene_1462;Zizip…
ko00910	Nitrogen metabolism	0.0203	0.0071	2.87	1.93594e-05	0.000319261	gene11822;gene13116;gene15167;gene16735;gene18739;gene20111;gene20246;gene21048;gene21770;gene23334;gene25993;gene26092;gene6862;gene8066;gene8094;gene9737;gene9770
ko00260	Glycine, serine and threonine metabolism	0.0346	0.0163	2.12	3.44255e-05	0.000486615	gene1126;gene13449;gene14366;gene15130;gene15131;gene15799;gene16897;gene18938;gene20127;gene20130;gene21365;gene21879;gene22610;gene22704;gene23295;gene23831;gene24195;gene24483;gene28031;gene28200;gene28910;gene3307;gene3630;gene3692;gene3713;Ziziphus_jujuba_newGene_1812;Ziziphus_jujuba_newGene_1813;Ziziphus_jujuba_newGene_2416;Ziziphus_jujuba_newGene_3763
ko00950	Isoquinoline alkaloid biosynthesis	0.0203	0.0085	2.38	0.000313262	0.00387456	gene12308;gene12849;gene15130;gene15131;gene17212;gene20130;gene23705;gene26466;gene27013;gene27257;gene27589;gene27870;gene669;gene670;gene673;Ziziphus_jujuba_newGene_1812;Ziziphus_jujuba_newGene_1813
ko00071	Fatty acid degradation	0.0238	0.0112	2.12	0.000548988	0.00543209	gene12924;gene13721;gene13722;gene15799;gene17831;gene18203;gene24315;gene24964;gene24971;gene26701;gene26878;gene27410;gene29916;gene29951;gene32374;gene7395;gene7477;gene9327;Ziziphus_jujuba_newGene_1462;Ziziphus_jujuba_newGene_4125
ko00900	Terpenoid backbone biosynthesis	0.0238	0.0112	2.12	0.000548988	0.00543209	gene10761;gene13077;gene15232;gene16110;gene16205;gene16648;gene16850;gene18996;gene21610;gene24971;gene25889;gene28442;gene32072;gene33132;gene3796;gene5847;gene7016;gene8043;gene852;gene9371
ko00250	Alanine, aspartate and glutamate metabolism	0.0203	0.0098	2.07	0.00189634	0.017058	gene11822;gene11898;gene12849;gene15167;gene1590;gene20127;gene21048;gene21770;gene22610;gene26092;gene29439;gene3692;gene3713;gene4384;gene6862;gene9737;gene9770
ko00670	One carbon pool by folate	0.0095	0.0038	2.51	0.00883804	0.0673179	gene13449;gene14366;gene15418;gene16897;gene28031;gene29301;gene31715;gene3630
ko03050	Proteasome	0.0191	0.0103	1.85	0.00884442	0.0673179	gene10533;gene1119;gene12392;gene15027;gene18927;gene19906;gene21247;gene21385;gene22525;gene26617;gene28941;gene29015;gene465;gene5729;gene9240;gene962
ko00640	Propanoate metabolism	0.0155	0.008	1.95	0.011214	0.0686517	gene10237;gene11205;gene14662;gene16848;gene17552;gene24315;gene24483;gene24971;gene28200;gene28910;gene5378;gene8499;gene8681
ko00620	Pyruvate metabolism	0.0274	0.017	1.61	0.0117449	0.0686517	gene11205;gene12559;gene13786;gene14836;gene15799;gene16783;gene16877;gene23310;gene23748;gene23765;gene24483;gene24860;gene24971;gene26289;gene26311;gene26535;gene28200;gene28910;gene31059;gene32374;gene5378;gene5898;gene8499
ko01212	Fatty acid metabolism	0.0262	0.0161	1.63	0.0120143	0.0686517	gene16099;gene17831;gene19115;gene19933;gene20880;gene23572;gene24315;gene24964;gene24971;gene26332;gene26701;gene28746;gene29916;gene29951;gene3001;gene5378;gene5830;gene6483;gene8499;gene9327;Ziziphus_jujuba_newGene_3216;Ziziphus_jujuba_newGene_4125
ko00511	Other glycan degradation	0.0095	0.004	2.39	0.0120794	0.0686517	gene16273;gene19571;gene27958;gene3666;gene5747;gene5749;gene6898;gene7090
ko00592	alpha-Linolenic acid metabolism	0.0191	0.0107	1.79	0.0124888	0.0686517	gene12481;gene13568;gene13570;gene13721;gene13722;gene16501;gene18203;gene26878;gene29916;gene29951;gene32667;gene5490;gene5754;gene9088;Ziziphus_jujuba_newGene_1462;Ziziphus_jujuba_newGene_2
ko00020	Citrate cycle (TCA cycle)	0.0167	0.0096	1.74	0.0235225	0.117396	gene10237;gene14836;gene16783;gene16877;gene17552;gene20204;gene2369;gene23748;gene24483;gene27788;gene28200;gene28910;gene4583;gene4644
ko00450	Selenocompound metabolism	0.0107	0.0052	2.04	0.0237289	0.117396	gene18276;gene21486;gene24225;gene26744;gene28423;gene32004;gene32054;gene32083;gene6313
ko01230	Biosynthesis of amino acids	0.0632	0.0489	1.29	0.0254808	0.12006	gene10332;gene10526;gene11496;gene11822;gene1220;gene12795;gene12849;gene12932;gene13449;gene14366;gene15104;gene15167;gene15799;gene16897;gene17212;gene19599;gene20127;gene21048;gene22704;gene23295;gene23310;gene2369;gene23705;gene24195;gene24225;gene24860;gene26092;gene26535;gene26969;gene27642;gene27788;gene28567;gene29439;gene30777;gene3307;gene33187;gene4010;gene4073;gene5009;gene5898;gene60…
ko00960	Tropane, piperidine and pyridine alkaloid biosynthesis	0.0119	0.0063	1.88	0.0310531	0.139665	gene12849;gene15130;gene15131;gene17212;gene20130;gene22156;gene23705;gene3944;Ziziphus_jujuba_newGene_1812;Ziziphus_jujuba_newGene_1813
ko00220	Arginine biosynthesis	0.0131	0.0074	1.77	0.0378604	0.158158	gene11822;gene12849;gene15167;gene20127;gene21048;gene21770;gene26092;gene29439;gene6862;gene9737;gene9770
ko00051	Fructose and mannose metabolism	0.0203	0.013	1.55	0.0383618	0.158158	gene10232;gene14140;gene15454;gene16229;gene22114;gene28885;gene30777;gene33187;gene3758;gene4010;gene4073;gene4452;gene6025;gene6117;gene6118;gene6229;gene861
ko00941	Flavonoid biosynthesis	0.0179	0.0112	1.59	0.0410456	0.160772	gene11393;gene12383;gene12386;gene16247;gene19560;gene19975;gene20989;gene29690;gene30349;gene33080;gene3695;gene6363;gene8558;Ziziphus_jujuba_newGene_2924;Ziziphus_jujuba_newGene_5597
ko00195	Photosynthesis	0.0167	0.0103	1.62	0.0422454	0.160772	gene14965;gene16255;gene17440;gene20439;gene2114;gene25303;gene2807;gene3216;gene7812;gene79;gene9450;Ziziphus_jujuba_newGene_2075;Ziziphus_jujuba_newGene_2076;Ziziphus_jujuba_newGene_8386
ko00061	Fatty acid biosynthesis	0.0179	0.0114	1.57	0.046619	0.170845	gene17831;gene19115;gene19933;gene20880;gene24964;gene26332;gene26701;gene28746;gene3001;gene5378;gene6483;gene8499;gene9327;Ziziphus_jujuba_newGene_3216;Ziziphus_jujuba_newGene_4125
ko00730	Thiamine metabolism	0.0048	0.0018	2.63	0.0518153	0.183107	gene1278;gene15232;gene16850;gene7809
ko00561	Glycerolipid metabolism	0.0191	0.0127	1.51	0.0567526	0.193639	gene11747;gene15799;gene16118;gene17834;gene20928;gene21443;gene22070;gene22072;gene22073;gene24152;gene26549;gene28513;gene32374;gene3588;gene6742;Ziziphus_jujuba_newGene_7340
ko04141	Protein processing in endoplasmic reticulum	0.0501	0.0398	1.26	0.0634751	0.209356	gene12298;gene12300;gene1248;gene1250;gene14647;gene16061;gene16134;gene16639;gene20618;gene21597;gene21598;gene23202;gene24347;gene24364;gene2595;gene27208;gene27326;gene27535;gene28274;gene2890;gene3083;gene3851;gene3854;gene3909;gene3929;gene3931;gene3934;gene3935;gene3936;gene4042;gene4050;gene4527;gene4829;gene511;gene5950;gene6326;gene6564;gene6955;gene7033;gene7584;gene7863;Ziziphus_jujuba…
ko00270	Cysteine and methionine metabolism	0.0274	0.0205	1.34	0.0822482	0.262524	gene11205;gene12795;gene12849;gene14365;gene14836;gene15036;gene15054;gene15104;gene15174;gene15804;gene18680;gene20914;gene21337;gene21486;gene22610;gene23705;gene23748;gene24225;gene26969;gene27642;gene29238;gene9614;gene9871
ko00280	Valine, leucine and isoleucine degradation	0.0191	0.0134	1.42	0.0864196	0.267218	gene12795;gene14662;gene15799;gene16848;gene22610;gene24315;gene24483;gene24971;gene25889;gene28200;gene28910;gene29154;gene32374;gene33132;gene8315;gene8681
ko00261	Monobactam biosynthesis	0.0048	0.0022	2.2	0.0953939	0.283444	gene26744;gene28423;gene28567;gene32054
ko00909	Sesquiterpenoid and triterpenoid biosynthesis	0.0107	0.0067	1.6	0.0973962	0.283444	gene13077;gene14608;gene14733;gene14734;gene16825;gene17714;gene18458;gene19671;Ziziphus_jujuba_newGene_2844
ko00072	Synthesis and degradation of ketone bodies	0.0036	0.0014	2.47	0.108201	0.305893	gene24971;gene25889;gene33132
ko04145	Phagosome	0.0203	0.0152	1.33	0.127276	0.349822	gene1004;gene12575;gene13210;gene13561;gene16061;gene17331;gene18435;gene19584;gene31092;gene31904;gene32631;gene359;gene399;gene5064;gene511;gene7209;gene7681
ko00053	Ascorbate and aldarate metabolism	0.0143	0.0101	1.41	0.132497	0.354332	gene12920;gene15799;gene20385;gene23996;gene24086;gene25849;gene32374;gene4225;gene4227;gene5063;gene7922;gene8495
ko00500	Starch and sucrose metabolism	0.0632	0.0547	1.16	0.137359	0.357666	gene10826;gene1213;gene12381;gene14140;gene14286;gene14375;gene14421;gene15728;gene15734;gene18014;gene18052;gene18056;gene20259;gene20385;gene20753;gene21704;gene21813;gene21971;gene2217;gene2246;gene22555;gene23352;gene2343;gene23659;gene23817;gene23972;gene2511;gene26385;gene27683;gene28045;gene28071;gene301;gene30134;gene30172;gene32422;gene32506;gene32846;gene346;gene3659;gene3661;gene3758;g…
ko00590	Arachidonic acid metabolism	0.006	0.0034	1.73	0.149752	0.379938	gene17199;gene21329;gene23999;gene24003;gene32632
ko00520	Amino sugar and nucleotide sugar metabolism	0.0381	0.032	1.19	0.162231	0.390116	gene12381;gene14140;gene14375;gene15454;gene16151;gene16229;gene18945;gene18946;gene18948;gene20385;gene20563;gene20581;gene2246;gene22555;gene23818;gene23972;gene26385;gene28732;gene28885;gene2930;gene2932;gene30547;gene32506;gene3587;gene3666;gene3758;gene5063;gene6025;gene8487;gene8495;gene9366;Ziziphus_jujuba_newGene_8752
ko00906	Carotenoid biosynthesis	0.0119	0.0085	1.4	0.165928	0.390116	gene12220;gene14207;gene16614;gene1854;gene30271;gene3390;gene5252;gene7425;gene9110;Ziziphus_jujuba_newGene_8050
ko00944	Flavone and flavonol biosynthesis	0.0024	0.0009	2.63	0.168152	0.390116	gene11393;gene3695
ko01040	Biosynthesis of unsaturated fatty acids	0.0095	0.0065	1.46	0.169535	0.390116	gene19933;gene23572;gene28746;gene29916;gene29951;gene3001;gene5830;gene6483
ko00360	Phenylalanine metabolism	0.0155	0.0118	1.32	0.178237	0.391682	gene12849;gene15130;gene15131;gene17212;gene19203;gene20130;gene23705;gene29690;gene30349;gene33080;Ziziphus_jujuba_newGene_1812;Ziziphus_jujuba_newGene_1813;Ziziphus_jujuba_newGene_8484
ko00430	Taurine and hypotaurine metabolism	0.0048	0.0027	1.76	0.182855	0.391682	gene11898;gene17199;gene23999;gene24003
ko00190	Oxidative phosphorylation	0.0286	0.0237	1.21	0.185383	0.391682	gene12575;gene12923;gene12964;gene13210;gene13365;gene13561;gene14170;gene15230;gene16804;gene18435;gene19584;gene20828;gene20894;gene21161;gene22769;gene23423;gene23987;gene26578;gene26933;gene27277;gene3047;gene5064;Ziziphus_jujuba_newGene_2075;Ziziphus_jujuba_newGene_2076
ko04146	Peroxisome	0.0226	0.0183	1.24	0.186049	0.391682	gene10327;gene12750;gene15285;gene17831;gene21365;gene23903;gene24964;gene26701;gene29916;gene29951;gene30061;gene30486;gene3692;gene3713;gene5188;gene6520;gene6866;gene9327;Ziziphus_jujuba_newGene_4125
ko00480	Glutathione metabolism	0.0238	0.0195	1.22	0.198005	0.408169	gene12920;gene14604;gene17199;gene18086;gene20311;gene21298;gene21329;gene21337;gene22051;gene23999;gene24003;gene24086;gene28705;gene30059;gene31794;gene33079;gene4225;gene4227;gene536;Ziziphus_jujuba_newGene_2261
ko04712	Circadian rhythm - plant	0.0131	0.0101	1.29	0.221746	0.44778	gene11486;gene12805;gene14841;gene15699;gene16021;gene18267;gene19560;gene6399;gene7112;gene7177;gene724
ko00790	Folate biosynthesis	0.006	0.004	1.5	0.233694	0.453869	gene29301;gene30038;gene30042;gene31715;gene6418
ko00460	Cyanoamino acid metabolism	0.025	0.0212	1.18	0.233936	0.453869	gene13449;gene14366;gene16735;gene16897;gene17199;gene18052;gene18056;gene2217;gene23659;gene23999;gene24003;gene27642;gene27683;gene28071;gene301;gene346;gene3659;gene3661;gene3827;gene694;Ziziphus_jujuba_newGene_7729
ko00410	beta-Alanine metabolism	0.0143	0.0114	1.25	0.240708	0.458028	gene11898;gene14662;gene15130;gene15131;gene15799;gene16848;gene20130;gene24315;gene32374;gene8681;Ziziphus_jujuba_newGene_1812;Ziziphus_jujuba_newGene_1813
ko00100	Steroid biosynthesis	0.0083	0.0062	1.36	0.250365	0.460694	gene10027;gene16825;gene17488;gene18458;gene21166;gene22754;gene27951
ko00750	Vitamin B6 metabolism	0.0048	0.0031	1.55	0.251421	0.460694	gene22204;gene2740;gene3782;gene4286
ko00052	Galactose metabolism	0.0155	0.0129	1.21	0.275248	0.49009	gene17837;gene21704;gene22555;gene23352;gene23606;gene31367;gene3758;gene4580;gene5747;gene5749;gene6742;gene7040;gene861
ko00908	Zeatin biosynthesis	0.0095	0.0074	1.28	0.27737	0.49009	gene12276;gene13743;gene15191;gene15829;gene22924;gene6221;gene6222;gene6336
ko00073	Cutin, suberine and wax biosynthesis	0.0083	0.0067	1.25	0.326814	0.558577	gene12508;gene24150;gene27297;gene27301;gene30061;gene30486;gene3639
ko00780	Biotin metabolism	0.006	0.0045	1.32	0.327421	0.558577	gene18516;gene19115;gene19933;gene28746;gene6483
ko04933	AGE-RAGE signaling pathway in diabetic complications	0.0036	0.0025	1.41	0.359709	0.603259	gene359;gene3781;gene4095
ko04075	Plant hormone signal transduction	0.0501	0.0476	1.05	0.38514	0.635142	gene11607;gene11621;gene12074;gene12214;gene12455;gene12509;gene12556;gene12590;gene12710;gene13149;gene17084;gene17658;gene17659;gene17816;gene18005;gene18414;gene18420;gene20669;gene21562;gene21959;gene22416;gene23069;gene23244;gene24568;gene25209;gene26743;gene27569;gene28193;gene28461;gene28477;gene29631;gene2985;gene31283;gene32769;gene3669;gene3897;gene4513;gene4981;gene5072;gene5948;gene70…
ko00650	Butanoate metabolism	0.006	0.0049	1.22	0.391928	0.635742	gene11898;gene1590;gene24971;gene25889;gene33132
ko00230	Purine metabolism	0.031	0.0293	1.06	0.411732	0.648754	gene10508;gene10685;gene1270;gene1359;gene1595;gene17058;gene18640;gene19918;gene23310;gene24590;gene24860;gene26535;gene26744;gene27359;gene28245;gene28423;gene32054;gene5898;gene6033;gene7211;gene7821;gene8098;gene858;Ziziphus_jujuba_newGene_1281;Ziziphus_jujuba_newGene_2261;Ziziphus_jujuba_newGene_927
ko00920	Sulfur metabolism	0.0107	0.0096	1.12	0.414387	0.648754	gene1214;gene13532;gene1407;gene15104;gene26744;gene26969;gene27642;gene28423;gene32054
ko00330	Arginine and proline metabolism	0.0131	0.0119	1.1	0.41962	0.648754	gene11235;gene12849;gene1439;gene15174;gene15799;gene16312;gene18437;gene19203;gene32374;gene6022;gene9018
ko00945	Stilbenoid, diarylheptanoid and gingerol biosynthesis	0.0072	0.0065	1.1	0.472088	0.718644	gene19975;gene29690;gene30349;gene33080;Ziziphus_jujuba_newGene_2924;Ziziphus_jujuba_newGene_5597
ko03020	RNA polymerase	0.0083	0.0078	1.07	0.485212	0.72743	gene1359;gene18640;gene27359;gene7211;gene7821;gene858;Ziziphus_jujuba_newGene_927
ko00130	Ubiquinone and other terpenoid-quinone biosynthesis	0.0095	0.009	1.05	0.496302	0.732952	gene17673;gene2202;gene23705;gene27915;gene29690;gene30769;gene997;Ziziphus_jujuba_newGene_8484
ko00380	Tryptophan metabolism	0.0083	0.008	1.05	0.51093	0.743459	gene10712;gene12155;gene15799;gene17793;gene19203;gene24971;gene32374
ko02010	ABC transporters	0.0072	0.0069	1.04	0.527782	0.753471	gene12596;gene13994;gene22487;gene23178;gene29220;gene8160
ko00531	Glycosaminoglycan degradation	0.0048	0.0045	1.05	0.539596	0.753471	gene1350;gene18937;gene22762;gene3666
ko00310	Lysine degradation	0.006	0.0058	1.03	0.547738	0.753471	gene15727;gene15799;gene21365;gene24971;gene32374
ko00562	Inositol phosphate metabolism	0.0143	0.0143	1	0.54827	0.753471	gene16848;gene23996;gene25849;gene25990;gene29793;gene30751;gene3704;gene3781;gene4010;gene4073;gene6229;gene8477
ko00604	Glycosphingolipid biosynthesis - ganglio series	0.0012	0.0009	1.32	0.561258	0.757526	gene3666
ko00400	Phenylalanine, tyrosine and tryptophan biosynthesis	0.0095	0.0096	0.99	0.566533	0.757526	gene1220;gene12849;gene12932;gene17212;gene19599;gene23705;gene5009;Ziziphus_jujuba_newGene_7999
ko04120	Ubiquitin mediated proteolysis	0.0238	0.0244	0.98	0.585974	0.771771	gene10490;gene12188;gene16809;gene17779;gene20358;gene23150;gene24347;gene26432;gene28618;gene4129;gene4377;gene4527;gene6188;gene6251;gene7112;gene7177;gene724;gene7450;gene751;gene7749
ko00030	Pentose phosphate pathway	0.0107	0.011	0.97	0.592786	0.771771	gene11496;gene1805;gene22114;gene30059;gene30777;gene33187;gene6117;gene6118;gene861
ko00902	Monoterpenoid biosynthesis	0.0036	0.0036	0.99	0.604443	0.776727	gene15444;gene15472;gene25746
ko03008	Ribosome biogenesis in eukaryotes	0.0191	0.0199	0.96	0.616241	0.781736	gene13331;gene1541;gene16951;gene17328;gene17809;gene18770;gene23249;gene2628;gene28136;gene29248;gene29435;gene3633;gene6913;gene7645;Ziziphus_jujuba_newGene_2800;Ziziphus_jujuba_newGene_3215
ko00785	Lipoic acid metabolism	0.0012	0.0011	1.1	0.627944	0.78369	gene5515
ko00600	Sphingolipid metabolism	0.0048	0.0051	0.94	0.633622	0.78369	gene1562;gene5747;gene5749;gene6742
ko00603	Glycosphingolipid biosynthesis - globo series	0.0024	0.0025	0.94	0.650821	0.792959	gene3666;gene6742
ko00904	Diterpenoid biosynthesis	0.006	0.0065	0.91	0.657144	0.792959	gene1290;gene18297;gene21875;gene21876;gene24472
ko00564	Glycerophospholipid metabolism	0.0167	0.0183	0.91	0.688038	0.811375	gene10685;gene12627;gene17834;gene21443;gene22070;gene22072;gene22073;gene22916;gene24152;gene24767;gene26549;gene28513;gene3704;gene6759
ko00300	Lysine biosynthesis	0.0024	0.0027	0.88	0.688805	0.811375	gene15799;gene28567
ko03060	Protein export	0.0072	0.0081	0.88	0.698814	0.81348	gene12537;gene13253;gene16061;gene4039;gene4829;gene511
ko00966	Glucosinolate biosynthesis	0.0012	0.0014	0.82	0.732474	0.814672	gene12155
ko03450	Non-homologous end-joining	0.0012	0.0014	0.82	0.732474	0.814672	gene26619
ko04122	Sulfur relay system	0.0012	0.0014	0.82	0.732474	0.814672	gene5462
ko00062	Fatty acid elongation	0.0083	0.0098	0.85	0.732771	0.814672	gene12247;gene16099;gene20912;gene4221;gene5830;gene5935;gene7091
ko00905	Brassinosteroid biosynthesis	0.0048	0.006	0.8	0.76035	0.817746	gene20296;gene23629;gene7874;Ziziphus_jujuba_newGene_1549
ko00860	Porphyrin and chlorophyll metabolism	0.0083	0.0101	0.82	0.767476	0.817746	gene13057;gene13061;gene18116;gene23016;gene3682;gene6720;gene9810
ko00940	Phenylpropanoid biosynthesis	0.0417	0.0462	0.9	0.772269	0.817746	gene1232;gene13799;gene16394;gene16701;gene16870;gene16928;gene17281;gene18052;gene18056;gene18453;gene18661;gene19975;gene2217;gene22615;gene23129;gene23659;gene27683;gene28071;gene29690;gene301;gene30349;gene3122;gene33080;gene346;gene3659;gene3661;gene3827;gene7752;gene7753;gene7996;Ziziphus_jujuba_newGene_2118;Ziziphus_jujuba_newGene_2924;Ziziphus_jujuba_newGene_5597;Ziziphus_jujuba_newGene_7…
ko00591	Linoleic acid metabolism	0.0024	0.0034	0.69	0.807937	0.817746	gene32667;gene5490
ko00290	Valine, leucine and isoleucine biosynthesis	0.0036	0.0052	0.68	0.838869	0.817746	gene12795;gene23295;gene9701
ko00760	Nicotinate and nicotinamide metabolism	0.0024	0.0038	0.63	0.850729	0.817746	gene10686;gene21236
ko00565	Ether lipid metabolism	0.0036	0.0054	0.66	0.855526	0.817746	gene21443;gene28513;gene3704
ko00740	Riboflavin metabolism	0.0012	0.0022	0.55	0.861736	0.817746	gene17075
ko03430	Mismatch repair	0.006	0.0085	0.7	0.861835	0.817746	gene12956;gene1568;gene18067;gene23341;gene28245
ko00340	Histidine metabolism	0.0024	0.004	0.6	0.868698	0.817746	gene15799;gene32374
ko04070	Phosphatidylinositol signaling system	0.0107	0.0145	0.74	0.876941	0.817746	gene11271;gene11755;gene15318;gene25849;gene25990;gene29793;gene30751;gene3781;gene8477
ko04130	SNARE interactions in vesicular transport	0.0048	0.0074	0.64	0.889029	0.817746	gene11485;gene24739;gene30236;Ziziphus_jujuba_newGene_4166
ko00040	Pentose and glucuronate interconversions	0.0155	0.0214	0.73	0.925024	0.817746	gene10633;gene11496;gene15728;gene15734;gene20385;gene22555;gene2511;gene32374;gene32846;gene5699;gene6038;gene8495;Ziziphus_jujuba_newGene_4978
ko03040	Spliceosome	0.0298	0.0378	0.79	0.926094	0.817746	gene13609;gene13925;gene1481;gene15;gene15473;gene18217;gene23047;gene23529;gene24292;gene2453;gene28102;gene28349;gene2890;gene30502;gene30728;gene30778;gene4042;gene4720;gene4804;gene6297;gene6326;gene7146;gene7915;gene8106;Ziziphus_jujuba_newGene_3536
ko03440	Homologous recombination	0.006	0.0098	0.61	0.929081	0.817746	gene12956;gene15802;gene23341;gene28245;gene30677
ko01210	2-Oxocarboxylic acid metabolism	0.0083	0.0129	0.65	0.930063	0.817746	gene12155;gene12795;gene12849;gene20127;gene2369;gene27788;gene9701
ko00240	Pyrimidine metabolism	0.0191	0.0259	0.74	0.933656	0.817746	gene1359;gene13789;gene17058;gene18338;gene18640;gene27359;gene28245;gene29301;gene30776;gene31715;gene7211;gene7821;gene8098;gene858;Ziziphus_jujuba_newGene_2261;Ziziphus_jujuba_newGene_927
ko03022	Basal transcription factors	0.0048	0.0089	0.54	0.952795	0.817746	gene11642;gene17968;gene25930;gene3950
ko03410	Base excision repair	0.006	0.0114	0.52	0.972138	0.817746	gene17058;gene28245;gene28248;gene29387;gene6611
ko04144	Endocytosis	0.0286	0.0407	0.7	0.98205	0.817746	gene12594;gene1483;gene16274;gene17089;gene17331;gene17535;gene20222;gene23785;gene24442;gene25990;gene28023;gene2890;gene29790;gene29793;gene30358;gene30751;gene30828;gene33120;gene4042;gene526;gene5615;gene6326;gene751;gene9068
ko00770	Pantothenate and CoA biosynthesis	0.0024	0.0069	0.35	0.985303	0.817746	gene12795;gene9701
ko03030	DNA replication	0.006	0.0127	0.47	0.987165	0.817746	gene12956;gene16444;gene17058;gene23341;gene28245
ko03420	Nucleotide excision repair	0.006	0.013	0.46	0.989783	0.817746	gene12956;gene17058;gene23341;gene28245;gene8831
ko03018	RNA degradation	0.0143	0.0246	0.58	0.990605	0.817746	gene13557;gene17530;gene18217;gene23508;gene2611;gene30829;gene31807;gene6992;gene7645;gene8098;gene861;Ziziphus_jujuba_newGene_61
ko04626	Plant-pathogen interaction	0.031	0.0462	0.67	0.993187	0.817746	gene11271;gene11755;gene13237;gene15318;gene15362;gene15969;gene18278;gene20618;gene21597;gene21598;gene21619;gene21639;gene22279;gene22537;gene22590;gene2363;gene24162;gene24187;gene24973;gene28366;gene3206;gene7283;gene9336;gene9586;Ziziphus_jujuba_newGene_8167;Ziziphus_jujuba_newGene_8510
ko00970	Aminoacyl-tRNA biosynthesis	0.0048	0.013	0.37	0.997036	0.817746	gene18276;gene18336;gene18953;gene6313
ko00510	N-Glycan biosynthesis	0.0024	0.009	0.26	0.99744	0.817746	gene23781;gene7955
ko04140	Regulation of autophagy	0.0012	0.0069	0.17	0.99813	0.817746	gene3120
ko03013	RNA transport	0.0215	0.0375	0.57	0.998305	0.817746	gene10423;gene12188;gene13133;gene14153;gene15596;gene18824;gene2328;gene2364;gene27424;gene28136;gene28963;gene33028;gene4725;gene6297;gene6614;Ziziphus_jujuba_newGene_1225;Ziziphus_jujuba_newGene_4528;Ziziphus_jujuba_newGene_7623
ko03015	mRNA surveillance pathway	0.0119	0.0259	0.46	0.999187	0.817746	gene11087;gene18824;gene20060;gene22985;gene23522;gene26167;gene26330;gene6297;gene7818;gene8194
ko00563	Glycosylphosphatidylinositol(GPI)-anchor biosynthesis	0.0012	0.0081	0.15	0.999415	0.817746	Ziziphus_jujuba_newGene_1971
ko03010	Ribosome	0.025	0.0574	0.44	1	0.817746	gene10138;gene12380;gene12459;gene12472;gene13985;gene15106;gene16538;gene17085;gene1759;gene17948;gene18241;gene19622;gene27087;gene27313;gene29496;gene29561;gene30350;gene30844;gene3132;gene9372;Ziziphus_jujuba_newGene_2507
