# Supplementary material for: Comparative transcriptome analysis uncovers different heat stress responses in heat-resistant and heat-sensitive jujube cultivars
Source: PLoS One. 2020 Sep 21;15(9):e0235763. doi: 10.1371/journal.pone.0235763 (PMC7505471; doi:10.1371/journal.pone.0235763)
Supplement: S7 Table — (XLSX) [file pone.0235763.s007.xlsx]

## Sheet: Transcription factors in HR
S7 Table.Transcription Factors Involved in HR under heat stress.
HR1d vs.HR0d
Gene_ID	Gene_Name	FDR	log2FC	regulated	COG_class	COG_class_annotation	GO_annotation	KEGG_annotation	Swiss-Prot_annotation	NR_annotation
gene1674	LOC107425282	7.20052e-30	2.647	up	--	--	--	K09286|1.14828e-45|pper:PRUPE_ppa010090mg|K09286 EREBP-like factor | (RefSeq) hypothetical protein	Ethylene-responsive transcription factor 4 GN=ERF4 OS=Nicotiana sylvestris (Wood tobacco) PE=2 SV=1	Ethylene-responsive transcription factor 4 [Morus notabilis]
gene2360	LOC107432807	1.21366e-06	1.53247	up	--	--	Molecular Function: DNA binding (GO:0003677);; Molecular Function: transcription factor activity, sequence-specific DNA binding (GO:0003700);; Cellular Component: nucleus (GO:0005634);; Biological Process: regulation of transcription, DNA-templated (GO:0006355);; Biological Process: response to oxygen-containing compound (GO:1901700);;	K09286|4.86843e-55|pop:POPTR_0001s36610g|K09286 EREBP-like factor | (RefSeq) POPTRDRAFT_707534; Ethylene responsive element binding factor 3 family protein	Ethylene-responsive transcription factor 7 GN=MQC12.5 OS=Arabidopsis thaliana (Mouse-ear cress) PE=1 SV=1	Ethylene-responsive transcription factor 3 [Morus notabilis]
gene28482	LOC107404986	6.04573e-12	5.07277	up	--	--	Molecular Function: DNA binding (GO:0003677);; Molecular Function: transcription factor activity, sequence-specific DNA binding (GO:0003700);; Cellular Component: nucleus (GO:0005634);; Biological Process: regulation of transcription, DNA-templated (GO:0006355);;	--	Ethylene-responsive transcription factor ERF018 GN=ERF018 OS=Arabidopsis thaliana (Mouse-ear cress) PE=2 SV=1	PREDICTED: ethylene-responsive transcription factor RAP2-9-like [Nelumbo nucifera]
gene28694	LOC107405213	5.04213e-09	1.3134	up	--	--	Biological Process: transcription, DNA-templated (GO:0006351);;	K09286|4.95325e-108|pmum:103333551|K09286 EREBP-like factor | (RefSeq) ethylene-responsive transcription factor RAP2-4	Ethylene-responsive transcription factor RAP2-4 OS=Arabidopsis thaliana (Mouse-ear cress) PE=1 SV=1	PREDICTED: ethylene-responsive transcription factor RAP2-4 [Prunus mume]
gene31593	LOC107408332	5.22732e-27	2.50602	up	--	--	--	K09286|2.9287e-86|pxb:103962212|K09286 EREBP-like factor | (RefSeq) ethylene-responsive transcription factor RAP2-4-like	Ethylene-responsive transcription factor RAP2-4 OS=Arabidopsis thaliana (Mouse-ear cress) PE=1 SV=1	PREDICTED: LOW QUALITY PROTEIN: ethylene-responsive transcription factor RAP2-4-like [Pyrus x bretschneideri]
gene9866	LOC107417413	3.80394e-34	3.68215	up	--	--	--	K09286|1.74408e-42|cmo:103495486|K09286 EREBP-like factor | (RefSeq) ethylene-responsive transcription factor 4	Ethylene-responsive transcription factor 4 GN=ERF4 OS=Nicotiana tabacum (Common tobacco) PE=1 SV=1	Ethylene-responsive transcription factor 4 [Morus notabilis]
gene24321	LOC107433148	0.000559529	-1.04606	down	--	--	--	K09286|5.29693e-64|vvi:100249982|K09286 EREBP-like factor | (RefSeq) ethylene-responsive transcription factor RAP2-3	Ethylene-responsive transcription factor RAP2-3 OS=Arabidopsis thaliana (Mouse-ear cress) PE=1 SV=2	PREDICTED: ethylene-responsive transcription factor RAP2-3 [Vitis vinifera]
gene2565	LOC107435298	3.10156e-07	-1.28715	down	--	--	Molecular Function: DNA binding (GO:0003677);; Molecular Function: transcription factor activity, sequence-specific DNA binding (GO:0003700);; Cellular Component: nucleus (GO:0005634);; Biological Process: regulation of transcription, DNA-templated (GO:0006355);;	K09286|1.34825e-172|pxb:103930679|K09286 EREBP-like factor | (RefSeq) ethylene-responsive transcription factor RAP2-12-like	Ethylene-responsive transcription factor RAP2-12 GN=T18A20.14 OS=Arabidopsis thaliana (Mouse-ear cress) PE=1 SV=1	ethylene signal transcription factor [Morus alba]
gene7682	LOC107415044	0.000131741	-2.8218	down	--	--	--	K09286|6.07581e-67|mdm:103414905|K09286 EREBP-like factor | (RefSeq) ethylene-responsive transcription factor RAP2-11-like	Ethylene-responsive transcription factor RAP2-11 GN=T29J13.210 OS=Arabidopsis thaliana (Mouse-ear cress) PE=2 SV=1	PREDICTED: ethylene-responsive transcription factor RAP2-11-like [Malus domestica]
gene22590	LOC107431286	5.20977e-09	1.83723	up	--	--	--	K13424|0|pmum:103342913|K13424 WRKY transcription factor 33 | (RefSeq) probable WRKY transcription factor 33	Probable WRKY transcription factor 33 GN=WRKY33 OS=Arabidopsis thaliana (Mouse-ear cress) PE=1 SV=2	putative WRKY transcription factor 33 [Morus notabilis]
gene30007	LOC107406622	6.51828e-06	1.16106	up	--	--	Molecular Function: transcription factor activity, sequence-specific DNA binding (GO:0003700);; Biological Process: regulation of transcription, DNA-templated (GO:0006355);; Molecular Function: sequence-specific DNA binding (GO:0043565);;	--	Probable WRKY transcription factor 11 GN=WRKY11 OS=Arabidopsis thaliana (Mouse-ear cress) PE=2 SV=2	WRKY protein isoform 1 [Theobroma cacao]
gene30566	LOC107407232	0.00174653	2.85978	up	--	--	Molecular Function: transcription factor activity, sequence-specific DNA binding (GO:0003700);; Cellular Component: nucleus (GO:0005634);; Biological Process: regulation of transcription, DNA-templated (GO:0006355);; Biological Process: detection of biotic stimulus (GO:0009595);; Biological Process: response to external stimulus (GO:0009605);; Biological Process: response to wounding (GO:0009611)…	--	Probable WRKY transcription factor 40 GN=WRKY40 OS=Arabidopsis thaliana (Mouse-ear cress) PE=1 SV=1	putative WRKY transcription factor 40 [Morus notabilis]
Ziziphus_jujuba_newGene_4501	--	0.00911457	1.25082	up	--	--	Molecular Function: transcription factor activity, sequence-specific DNA binding (GO:0003700);; Biological Process: regulation of transcription, DNA-templated (GO:0006355);; Molecular Function: sequence-specific DNA binding (GO:0043565);;	--	Probable WRKY transcription factor 11 OS=Arabidopsis thaliana OX=3702 GN=WRKY11 PE=2 SV=2	probable WRKY transcription factor 11 [Prunus avium]
gene24053	LOC107432867	0.00979826	-1.09259	down	--	--	Biological Process: cell fate specification (GO:0001708);; Biological Process: system development (GO:0048731);;	--	WRKY transcription factor 44 GN=F3G5.5 OS=Arabidopsis thaliana (Mouse-ear cress) PE=1 SV=2	PREDICTED: WRKY transcription factor 44 isoform X2 [Prunus mume]
gene11515	LOC107419222	2.70555e-05	1.59822	up	--	--	Molecular Function: DNA binding (GO:0003677);; Biological Process: regulation of transcription, DNA-templated (GO:0006355);;	--	NAC domain-containing protein 100 GN=NAC100 OS=Arabidopsis thaliana (Mouse-ear cress) PE=2 SV=1	PREDICTED: NAC domain-containing protein 100-like [Prunus mume]
gene13222	LOC107421097	2.4015e-12	1.54576	up	--	--	Molecular Function: DNA binding (GO:0003677);; Molecular Function: transcription factor activity, sequence-specific DNA binding (GO:0003700);; Biological Process: regulation of transcription, DNA-templated (GO:0006355);; Biological Process: multicellular organism development (GO:0007275);; Biological Process: toxin catabolic process (GO:0009407);; Biological Process: response to wounding (GO:0009…	--	NAC domain-containing protein 2 GN=T1N6.12 OS=Arabidopsis thaliana (Mouse-ear cress) PE=2 SV=2	NAC domain-containing protein [Boehmeria nivea]
gene20442	LOC107428947	0.00237274	1.09529	up	--	--	Molecular Function: DNA binding (GO:0003677);; Molecular Function: transcription factor activity, sequence-specific DNA binding (GO:0003700);; Biological Process: regulation of transcription, DNA-templated (GO:0006355);; Biological Process: response to bacterium (GO:0009617);; Biological Process: multidimensional cell growth (GO:0009825);; Biological Process: flower development (GO:0009908);; Bio…	--	NAC transcription factor 29 GN=At1g69490 OS=Arabidopsis thaliana (Mouse-ear cress) PE=2 SV=1	NAC transcription factor 027 [Jatropha curcas]
gene26274	LOC107435293	0.00143059	2.15305	up	--	--	Molecular Function: DNA binding (GO:0003677);; Molecular Function: transcription factor activity, sequence-specific DNA binding (GO:0003700);; Cellular Component: nucleus (GO:0005634);; Cellular Component: cytoplasm (GO:0005737);; Biological Process: regulation of transcription, DNA-templated (GO:0006355);; Biological Process: multicellular organism development (GO:0007275);;	--	NAC domain-containing protein 100 GN=NAC100 OS=Arabidopsis thaliana (Mouse-ear cress) PE=2 SV=1	NAC domain-containing protein 100 [Morus notabilis]
gene29940	LOC107406551	9.6865e-08	1.57651	up	--	--	Molecular Function: DNA binding (GO:0003677);; Cellular Component: nucleus (GO:0005634);; Biological Process: regulation of transcription, DNA-templated (GO:0006355);; Biological Process: response to water deprivation (GO:0009414);; Biological Process: response to abscisic acid (GO:0009737);;	--	NAC domain-containing protein 72 GN=F27G19.10 OS=Arabidopsis thaliana (Mouse-ear cress) PE=2 SV=1	NAC domain class transcription factor isoform 1 [Theobroma cacao]
gene880	LOC107416163	0.00215824	1.97636	up	--	--	Molecular Function: DNA binding (GO:0003677);; Biological Process: regulation of transcription, DNA-templated (GO:0006355);;	--	NAC domain-containing protein 86 {ECO:0000312|EMBL:AED92405.1} OS=Arabidopsis thaliana (Mouse-ear cress) PE=2 SV=1	NAC domain-containing protein 74 [Morus notabilis]
Ziziphus_jujuba_newGene_7074	--	4.77078e-08	1.43829	up	--	--	Molecular Function: DNA binding (GO:0003677);; Cellular Component: nucleus (GO:0005634);; Biological Process: regulation of transcription, DNA-templated (GO:0006355);;	--	NAC domain-containing protein 72 OS=Arabidopsis thaliana OX=3702 GN=NAC072 PE=2 SV=1	PREDICTED: NAC domain-containing protein 72-like [Ziziphus jujuba]
gene12356	LOC107420077	0.000194152	1.3989	up	--	--	Molecular Function: nucleic acid binding (GO:0003676);;	--	Transcription factor DIVARICATA GN=DIVARICATA OS=Antirrhinum majus (Garden snapdragon) PE=2 SV=1	Myb transcription factor family protein, putative [Theobroma cacao]
gene17970	LOC107426233	0.00241899	1.55817	up	[KAD]	Transcription;; RNA processing and modification;; Cell cycle control, cell division, chromosome partitioning	--	K09422|7.16096e-124|tcc:TCM_004777|K09422 myb proto-oncogene protein, plant | (RefSeq) MYB-like DNA-binding domain protein	Transcription factor MYB12 GN=T30B22.24 OS=Arabidopsis thaliana (Mouse-ear cress) PE=2 SV=1	MYB-like DNA-binding domain protein [Theobroma cacao]
gene25908	LOC107434917	0.00575957	1.86445	up	[KAD]	Transcription;; RNA processing and modification;; Cell cycle control, cell division, chromosome partitioning	--	K09422|1.96275e-131|tcc:TCM_019116|K09422 myb proto-oncogene protein, plant | (RefSeq) Myb domain protein 20	Protein ODORANT1 GN=ODO1 OS=Petunia hybrida (Petunia) PE=2 SV=1	Myb domain protein 20 [Theobroma cacao]
gene25909	LOC107434918	0.00704274	1.88615	up	[KAD]	Transcription;; RNA processing and modification;; Cell cycle control, cell division, chromosome partitioning	--	K09422|1.33515e-131|tcc:TCM_019116|K09422 myb proto-oncogene protein, plant | (RefSeq) Myb domain protein 20	Protein ODORANT1 GN=ODO1 OS=Petunia hybrida (Petunia) PE=2 SV=1	Myb domain protein 20 [Theobroma cacao]
gene8147	LOC107415546	7.4972e-22	2.51686	up	[KAD]	Transcription;; RNA processing and modification;; Cell cycle control, cell division, chromosome partitioning	Molecular Function: binding (GO:0005488);; Biological Process: response to stress (GO:0006950);; Biological Process: response to abiotic stimulus (GO:0009628);; Biological Process: response to hormone (GO:0009725);; Biological Process: cellular process (GO:0009987);; Biological Process: response to inorganic substance (GO:0010035);; Biological Process: response to lipid (GO:0033993);; Biological …	K09422|4.42851e-142|pmum:103330002|K09422 myb proto-oncogene protein, plant | (RefSeq) myb-related protein 306	Myb-related protein 306 OS=Antirrhinum majus (Garden snapdragon) PE=2 SV=1	PREDICTED: myb-related protein 306 [Prunus mume]
gene9446	LOC107416948	3.392e-11	4.90316	up	[KAD]	Transcription;; RNA processing and modification;; Cell cycle control, cell division, chromosome partitioning	Molecular Function: binding (GO:0005488);;	K09422|1.2865e-94|pop:POPTR_0013s14560g|K09422 myb proto-oncogene protein, plant | (RefSeq) POPTRDRAFT_834662; hypothetical protein	Myb-related protein Myb4 GN=OSJNBa0073E02.6 OS=Oryza sativa subsp. japonica (Rice) PE=2 SV=2	PREDICTED: myb-related protein Myb4-like [Populus euphratica]
gene23155	LOC107431922	0.00257314	-2.0128	down	[KAD]	Transcription;; RNA processing and modification;; Cell cycle control, cell division, chromosome partitioning	Molecular Function: binding (GO:0005488);; Biological Process: response to chitin (GO:0010200);;	K09422|1.06191e-84|pper:PRUPE_ppa024805mg|K09422 myb proto-oncogene protein, plant | (RefSeq) hypothetical protein	Myb-related protein MYBAS1 GN=MYBAS1 OS=Oryza sativa subsp. japonica (Rice) PE=2 SV=1	Myb-related protein MYBAS1 [Morus notabilis]
gene128	LOC107421731	4.38732e-16	2.23692	up	--	--	Molecular Function: DNA binding (GO:0003677);; Molecular Function: transcription factor activity, sequence-specific DNA binding (GO:0003700);; Biological Process: regulation of transcription, DNA-templated (GO:0006355);; Molecular Function: 2-alkenal reductase [NAD(P)] activity (GO:0032440);; Molecular Function: protein dimerization activity (GO:0046983);; Biological Process: oxidation-reduction …	--	Transcription factor bHLH35 GN=MUL3.10 OS=Arabidopsis thaliana (Mouse-ear cress) PE=2 SV=1	PREDICTED: transcription factor bHLH35 isoform X2 [Eucalyptus grandis]
gene23643	LOC107432409	5.28661e-08	-1.22798	down	--	--	Molecular Function: binding (GO:0005488);;	--	Transcription factor bHLH48 GN=MHK10.2 OS=Arabidopsis thaliana (Mouse-ear cress) PE=2 SV=1	PREDICTED: transcription factor bHLH48-like [Prunus mume]
gene10053	LOC107417576	2.99985e-12	1.61745	up	--	--	Molecular Function: DNA binding (GO:0003677);; Molecular Function: zinc ion binding (GO:0008270);;	--	Zinc finger A20 and AN1 domain-containing stress-associated protein 8 OS=Oryza sativa subsp. japonica (Rice) PE=2 SV=1	PREDICTED: zinc finger A20 and AN1 domain-containing stress-associated protein 8-like [Pyrus x bretschneideri]
gene1615	LOC107424717	5.1566e-11	1.4252	up	--	--	Biological Process: cell fate determination (GO:0001709);; Molecular Function: RNA binding (GO:0003723);; Biological Process: regulation of transcription, DNA-templated (GO:0006355);; Molecular Function: zinc ion binding (GO:0008270);;	--	Zinc finger CCCH domain-containing protein 37 GN=HUA1 OS=Arabidopsis thaliana (Mouse-ear cress) PE=1 SV=1	PREDICTED: zinc finger CCCH domain-containing protein 37 isoform X2 [Vitis vinifera]
gene30614	LOC107407277	0.00640333	-2.13833	down	--	--	Molecular Function: zinc ion binding (GO:0008270);;	--	RING-H2 zinc finger protein RHA4a GN=RHA4A OS=Arabidopsis thaliana (Mouse-ear cress) PE=2 SV=1	PREDICTED: RING-H2 zinc finger protein RHA4a [Eucalyptus grandis]
gene8718	LOC107416167	7.82774e-05	-1.79608	down	--	--	Molecular Function: metal ion binding (GO:0046872);;	--	Zinc finger protein 4 GN=ZFP4 OS=Arabidopsis thaliana (Mouse-ear cress) PE=2 SV=2	Zinc finger protein 4 [Morus notabilis]
gene23144	LOC107431837	5.03982e-27	2.39955	up	--	--	Molecular Function: DNA binding (GO:0003677);; Biological Process: cellular metabolic process (GO:0044237);;	K09419|1.52277e-126|fve:101304412|K09419 heat shock transcription factor, other eukaryote | (RefSeq) heat stress transcription factor C-1	Heat stress transcription factor C-1 GN=MOB24.9 OS=Arabidopsis thaliana (Mouse-ear cress) PE=2 SV=1	PREDICTED: heat stress transcription factor C-1-like [Fragaria vesca subsp. vesca]
gene21394	LOC107429964	2.37273e-05	1.55625	up	--	--	Molecular Function: DNA binding (GO:0003677);; Biological Process: regulation of transcription, DNA-templated (GO:0006355);; Biological Process: response to stress (GO:0006950);; Biological Process: response to abiotic stimulus (GO:0009628);;	K09419|1.9089e-96|vvi:100256486|K09419 heat shock transcription factor, other eukaryote | (RefSeq) heat stress transcription factor B-2b	Heat stress transcription factor B-2b GN=T5C23.90 OS=Arabidopsis thaliana (Mouse-ear cress) PE=2 SV=1	HSP transcription factor [Vitis pseudoreticulata]
gene16607	LOC107424801	0.00184342	1.18296	up	[K]	Transcription	Molecular Function: DNA binding (GO:0003677);; Biological Process: regulation of transcription, DNA-templated (GO:0006355);; Biological Process: ER-nucleus signaling pathway (GO:0006984);; Biological Process: response to abiotic stimulus (GO:0009628);; Biological Process: response to organic substance (GO:0010033);; Biological Process: response to endoplasmic reticulum stress (GO:0034976);; Biolo…	K09419|3.5678e-137|tcc:TCM_000610|K09419 heat shock transcription factor, other eukaryote | (RefSeq) Heat shock factor 4	Heat shock factor protein HSF24 GN=HSF24 OS=Solanum peruvianum (Peruvian tomato) PE=2 SV=1	Heat shock factor 4 [Theobroma cacao]
HR3d vs.HR0d
Gene_ID	Gene_Name	FDR	log2FC	regulated	COG_class	COG_class_annotation	GO_annotation	KEGG_annotation	Swiss-Prot_annotation	NR_annotation
gene12191	LOC107419959	4.54275e-11	2.42857	up	--	--	--	K09286|1.07207e-66|fve:101298190|K09286 EREBP-like factor | (RefSeq) ethylene-responsive transcription factor RAP2-1-like	Ethylene-responsive transcription factor RAP2-1 GN=F2G19.32 OS=Arabidopsis thaliana (Mouse-ear cress) PE=2 SV=1	Ethylene-responsive transcription factor [Morus notabilis]
gene1674	LOC107425282	4.19837e-10	1.56828	up	--	--	--	K09286|1.14828e-45|pper:PRUPE_ppa010090mg|K09286 EREBP-like factor | (RefSeq) hypothetical protein	Ethylene-responsive transcription factor 4 GN=ERF4 OS=Nicotiana sylvestris (Wood tobacco) PE=2 SV=1	Ethylene-responsive transcription factor 4 [Morus notabilis]
gene2360	LOC107432807	4.05348e-08	1.57839	up	--	--	Molecular Function: DNA binding (GO:0003677);; Molecular Function: transcription factor activity, sequence-specific DNA binding (GO:0003700);; Cellular Component: nucleus (GO:0005634);; Biological Process: regulation of transcription, DNA-templated (GO:0006355);; Biological Process: response to oxygen-containing compound (GO:1901700);;	K09286|4.86843e-55|pop:POPTR_0001s36610g|K09286 EREBP-like factor | (RefSeq) POPTRDRAFT_707534; Ethylene responsive element binding factor 3 family protein	Ethylene-responsive transcription factor 7 GN=MQC12.5 OS=Arabidopsis thaliana (Mouse-ear cress) PE=1 SV=1	Ethylene-responsive transcription factor 3 [Morus notabilis]
gene28482	LOC107404986	6.6899e-12	4.88284	up	--	--	Molecular Function: DNA binding (GO:0003677);; Molecular Function: transcription factor activity, sequence-specific DNA binding (GO:0003700);; Cellular Component: nucleus (GO:0005634);; Biological Process: regulation of transcription, DNA-templated (GO:0006355);;	--	Ethylene-responsive transcription factor ERF018 GN=ERF018 OS=Arabidopsis thaliana (Mouse-ear cress) PE=2 SV=1	PREDICTED: ethylene-responsive transcription factor RAP2-9-like [Nelumbo nucifera]
gene28483	LOC107404975	1.23313e-07	3.92413	up	--	--	Molecular Function: DNA binding (GO:0003677);; Molecular Function: transcription factor activity, sequence-specific DNA binding (GO:0003700);; Cellular Component: nucleus (GO:0005634);; Biological Process: regulation of transcription, DNA-templated (GO:0006355);;	--	Ethylene-responsive transcription factor ERF017 GN=ERF017 OS=Arabidopsis thaliana (Mouse-ear cress) PE=2 SV=1	Ethylene-responsive transcription factor [Morus notabilis]
gene28694	LOC107405213	1.60765e-12	1.55901	up	--	--	Biological Process: transcription, DNA-templated (GO:0006351);;	K09286|4.95325e-108|pmum:103333551|K09286 EREBP-like factor | (RefSeq) ethylene-responsive transcription factor RAP2-4	Ethylene-responsive transcription factor RAP2-4 OS=Arabidopsis thaliana (Mouse-ear cress) PE=1 SV=1	PREDICTED: ethylene-responsive transcription factor RAP2-4 [Prunus mume]
gene31593	LOC107408332	3.62762e-24	2.62936	up	--	--	--	K09286|2.9287e-86|pxb:103962212|K09286 EREBP-like factor | (RefSeq) ethylene-responsive transcription factor RAP2-4-like	Ethylene-responsive transcription factor RAP2-4 OS=Arabidopsis thaliana (Mouse-ear cress) PE=1 SV=1	PREDICTED: LOW QUALITY PROTEIN: ethylene-responsive transcription factor RAP2-4-like [Pyrus x bretschneideri]
gene9866	LOC107417413	3.10375e-31	3.47858	up	--	--	--	K09286|1.74408e-42|cmo:103495486|K09286 EREBP-like factor | (RefSeq) ethylene-responsive transcription factor 4	Ethylene-responsive transcription factor 4 GN=ERF4 OS=Nicotiana tabacum (Common tobacco) PE=1 SV=1	Ethylene-responsive transcription factor 4 [Morus notabilis]
gene16374	LOC107424539	1.12614e-07	-1.86998	down	--	--	Molecular Function: DNA binding (GO:0003677);; Molecular Function: transcription factor activity, sequence-specific DNA binding (GO:0003700);; Cellular Component: nucleus (GO:0005634);; Biological Process: regulation of transcription, DNA-templated (GO:0006355);;	--	Ethylene-responsive transcription factor ERF010 GN=ERF010 OS=Arabidopsis thaliana (Mouse-ear cress) PE=2 SV=1	Ethylene-responsive transcription factor [Morus notabilis]
gene1671	LOC107425089	0.00668953	-1.51937	down	--	--	Molecular Function: DNA binding (GO:0003677);; Molecular Function: transcription factor activity, sequence-specific DNA binding (GO:0003700);; Cellular Component: nucleus (GO:0005634);; Biological Process: regulation of transcription, DNA-templated (GO:0006355);; Biological Process: ethylene-activated signaling pathway (GO:0009873);;	--	Ethylene-responsive transcription factor 12 GN=F3M18.21 OS=Arabidopsis thaliana (Mouse-ear cress) PE=2 SV=1	PREDICTED: ethylene-responsive transcription factor 12 [Vitis vinifera]
gene16828	LOC107424971	3.76825e-05	-2.41731	down	--	--	Molecular Function: DNA binding (GO:0003677);; Molecular Function: transcription factor activity, sequence-specific DNA binding (GO:0003700);; Cellular Component: nucleus (GO:0005634);; Biological Process: regulation of transcription, DNA-templated (GO:0006355);; Biological Process: gamete generation (GO:0007276);; Biological Process: animal organ morphogenesis (GO:0009887);; Biological Process: …	K09285|0|tcc:TCM_000844|K09285 AP2-like factor, ANT lineage | (RefSeq) Integrase-type DNA-binding superfamily protein	AP2-like ethylene-responsive transcription factor ANT GN=T28I19.30 OS=Arabidopsis thaliana (Mouse-ear cress) PE=1 SV=2	PREDICTED: AP2-like ethylene-responsive transcription factor ANT isoform X2 [Vitis vinifera]
gene21778	LOC107430378	7.89511e-24	-2.01324	down	--	--	Molecular Function: DNA binding (GO:0003677);; Molecular Function: transcription factor activity, sequence-specific DNA binding (GO:0003700);; Cellular Component: nucleus (GO:0005634);; Biological Process: regulation of transcription, DNA-templated (GO:0006355);;	--	Ethylene-responsive transcription factor 1A OS=Arabidopsis thaliana (Mouse-ear cress) PE=1 SV=2	Ethylene-responsive transcription factor 2 [Morus notabilis]
gene2565	LOC107435298	6.09748e-09	-1.70166	down	--	--	Molecular Function: DNA binding (GO:0003677);; Molecular Function: transcription factor activity, sequence-specific DNA binding (GO:0003700);; Cellular Component: nucleus (GO:0005634);; Biological Process: regulation of transcription, DNA-templated (GO:0006355);;	K09286|1.34825e-172|pxb:103930679|K09286 EREBP-like factor | (RefSeq) ethylene-responsive transcription factor RAP2-12-like	Ethylene-responsive transcription factor RAP2-12 GN=T18A20.14 OS=Arabidopsis thaliana (Mouse-ear cress) PE=1 SV=1	ethylene signal transcription factor [Morus alba]
gene29086	LOC107405629	0.00273794	-2.97622	down	--	--	Molecular Function: DNA binding (GO:0003677);; Molecular Function: transcription factor activity, sequence-specific DNA binding (GO:0003700);; Cellular Component: nucleus (GO:0005634);; Biological Process: regulation of transcription, DNA-templated (GO:0006355);; Biological Process: gamete generation (GO:0007276);; Biological Process: animal organ morphogenesis (GO:0009887);; Biological Process: …	K09285|0|tcc:TCM_000844|K09285 AP2-like factor, ANT lineage | (RefSeq) Integrase-type DNA-binding superfamily protein	AP2-like ethylene-responsive transcription factor ANT GN=T28I19.30 OS=Arabidopsis thaliana (Mouse-ear cress) PE=1 SV=2	PREDICTED: AP2-like ethylene-responsive transcription factor ANT isoform X2 [Vitis vinifera]
gene6846	LOC107414106	2.69193e-07	-1.02445	down	--	--	--	K09286|6.04474e-70|fve:101295082|K09286 EREBP-like factor | (RefSeq) ethylene-responsive transcription factor ERF105-like	Ethylene-responsive transcription factor 5 GN=ERF5 OS=Nicotiana tabacum (Common tobacco) PE=2 SV=1	PREDICTED: ethylene-responsive transcription factor 5-like [Fragaria vesca subsp. vesca]
gene7682	LOC107415044	4.83069e-10	-4.46426	down	--	--	--	K09286|6.07581e-67|mdm:103414905|K09286 EREBP-like factor | (RefSeq) ethylene-responsive transcription factor RAP2-11-like	Ethylene-responsive transcription factor RAP2-11 GN=T29J13.210 OS=Arabidopsis thaliana (Mouse-ear cress) PE=2 SV=1	PREDICTED: ethylene-responsive transcription factor RAP2-11-like [Malus domestica]
gene24053	LOC107432867	6.27471e-05	-1.52388	down	--	--	Biological Process: cell fate specification (GO:0001708);; Biological Process: system development (GO:0048731);;	--	WRKY transcription factor 44 GN=F3G5.5 OS=Arabidopsis thaliana (Mouse-ear cress) PE=1 SV=2	PREDICTED: WRKY transcription factor 44 isoform X2 [Prunus mume]
gene11515	LOC107419222	4.57126e-11	2.05398	up	--	--	Molecular Function: DNA binding (GO:0003677);; Biological Process: regulation of transcription, DNA-templated (GO:0006355);;	--	NAC domain-containing protein 100 GN=NAC100 OS=Arabidopsis thaliana (Mouse-ear cress) PE=2 SV=1	PREDICTED: NAC domain-containing protein 100-like [Prunus mume]
gene13222	LOC107421097	3.3175e-11	1.65432	up	--	--	Molecular Function: DNA binding (GO:0003677);; Molecular Function: transcription factor activity, sequence-specific DNA binding (GO:0003700);; Biological Process: regulation of transcription, DNA-templated (GO:0006355);; Biological Process: multicellular organism development (GO:0007275);; Biological Process: toxin catabolic process (GO:0009407);; Biological Process: response to wounding (GO:0009…	--	NAC domain-containing protein 2 GN=T1N6.12 OS=Arabidopsis thaliana (Mouse-ear cress) PE=2 SV=2	NAC domain-containing protein [Boehmeria nivea]
gene14349	LOC107422350	0.000100619	2.40747	up	--	--	Molecular Function: protein binding (GO:0005515);; Biological Process: defense response (GO:0006952);; Biological Process: signal transduction (GO:0007165);; Biological Process: multicellular organism development (GO:0007275);; Biological Process: response to abiotic stimulus (GO:0009628);; Biological Process: response to hormone (GO:0009725);; Biological Process: cellular response to organic sub…	--	NAC domain-containing protein 55 GN=MJK13.16 OS=Arabidopsis thaliana (Mouse-ear cress) PE=2 SV=1	PREDICTED: NAC domain-containing protein 19-like [Vitis vinifera]
gene20442	LOC107428947	9.34366e-14	4.2587	up	--	--	Molecular Function: DNA binding (GO:0003677);; Molecular Function: transcription factor activity, sequence-specific DNA binding (GO:0003700);; Biological Process: regulation of transcription, DNA-templated (GO:0006355);; Biological Process: response to bacterium (GO:0009617);; Biological Process: multidimensional cell growth (GO:0009825);; Biological Process: flower development (GO:0009908);; Bio…	--	NAC transcription factor 29 GN=At1g69490 OS=Arabidopsis thaliana (Mouse-ear cress) PE=2 SV=1	NAC transcription factor 027 [Jatropha curcas]
gene26274	LOC107435293	8.32487e-05	2.38229	up	--	--	Molecular Function: DNA binding (GO:0003677);; Molecular Function: transcription factor activity, sequence-specific DNA binding (GO:0003700);; Cellular Component: nucleus (GO:0005634);; Cellular Component: cytoplasm (GO:0005737);; Biological Process: regulation of transcription, DNA-templated (GO:0006355);; Biological Process: multicellular organism development (GO:0007275);;	--	NAC domain-containing protein 100 GN=NAC100 OS=Arabidopsis thaliana (Mouse-ear cress) PE=2 SV=1	NAC domain-containing protein 100 [Morus notabilis]
gene27629	LOC107404041	0.00480397	1.68028	up	--	--	Molecular Function: DNA binding (GO:0003677);; Molecular Function: transcription factor activity, sequence-specific DNA binding (GO:0003700);; Cellular Component: nucleus (GO:0005634);; Cellular Component: cytoplasm (GO:0005737);; Biological Process: regulation of transcription, DNA-templated (GO:0006355);; Biological Process: multicellular organism development (GO:0007275);;	--	NAC domain-containing protein 100 GN=NAC100 OS=Arabidopsis thaliana (Mouse-ear cress) PE=2 SV=1	NAC domain-containing protein 100 [Morus notabilis]
gene29940	LOC107406551	1.63187e-44	3.6705	up	--	--	Molecular Function: DNA binding (GO:0003677);; Cellular Component: nucleus (GO:0005634);; Biological Process: regulation of transcription, DNA-templated (GO:0006355);; Biological Process: response to water deprivation (GO:0009414);; Biological Process: response to abscisic acid (GO:0009737);;	--	NAC domain-containing protein 72 GN=F27G19.10 OS=Arabidopsis thaliana (Mouse-ear cress) PE=2 SV=1	NAC domain class transcription factor isoform 1 [Theobroma cacao]
gene7954	LOC107415322	6.63083e-05	1.30386	up	--	--	Molecular Function: RNA binding (GO:0003723);;	--	Uncharacterized CRM domain-containing protein At3g25440, chloroplastic (Precursor) GN=At3g25440 OS=Arabidopsis thaliana (Mouse-ear cress) PE=2 SV=1	NAC domain-containing protein 8 [Morus notabilis]
gene880	LOC107416163	0.000319471	2.09829	up	--	--	Molecular Function: DNA binding (GO:0003677);; Biological Process: regulation of transcription, DNA-templated (GO:0006355);;	--	NAC domain-containing protein 86 {ECO:0000312|EMBL:AED92405.1} OS=Arabidopsis thaliana (Mouse-ear cress) PE=2 SV=1	NAC domain-containing protein 74 [Morus notabilis]
Ziziphus_jujuba_newGene_7074	--	3.45562e-27	3.59922	up	--	--	Molecular Function: DNA binding (GO:0003677);; Cellular Component: nucleus (GO:0005634);; Biological Process: regulation of transcription, DNA-templated (GO:0006355);;	--	NAC domain-containing protein 72 OS=Arabidopsis thaliana OX=3702 GN=NAC072 PE=2 SV=1	PREDICTED: NAC domain-containing protein 72-like [Ziziphus jujuba]
gene12356	LOC107420077	0.00104955	1.17044	up	--	--	Molecular Function: nucleic acid binding (GO:0003676);;	--	Transcription factor DIVARICATA GN=DIVARICATA OS=Antirrhinum majus (Garden snapdragon) PE=2 SV=1	Myb transcription factor family protein, putative [Theobroma cacao]
gene17970	LOC107426233	0.000103058	1.74436	up	[KAD]	Transcription;; RNA processing and modification;; Cell cycle control, cell division, chromosome partitioning	--	K09422|7.16096e-124|tcc:TCM_004777|K09422 myb proto-oncogene protein, plant | (RefSeq) MYB-like DNA-binding domain protein	Transcription factor MYB12 GN=T30B22.24 OS=Arabidopsis thaliana (Mouse-ear cress) PE=2 SV=1	MYB-like DNA-binding domain protein [Theobroma cacao]
gene24470	LOC107433336	4.23238e-05	4.05697	up	[KAD]	Transcription;; RNA processing and modification;; Cell cycle control, cell division, chromosome partitioning	Molecular Function: binding (GO:0005488);; Biological Process: response to hormone (GO:0009725);; Biological Process: response to oxygen-containing compound (GO:1901700);;	K09422|1.05642e-122|tcc:TCM_021433|K09422 myb proto-oncogene protein, plant | (RefSeq) Myb domain protein 112 isoform 1	Transcription factor MYB108 GN=F5E6.18 OS=Arabidopsis thaliana (Mouse-ear cress) PE=1 SV=1	Myb domain protein 112 isoform 1 [Theobroma cacao]
gene31025	LOC107407717	4.92214e-07	2.71612	up	[KAD]	Transcription;; RNA processing and modification;; Cell cycle control, cell division, chromosome partitioning	Molecular Function: binding (GO:0005488);;	K09422|1.4764e-153|tcc:TCM_013983|K09422 myb proto-oncogene protein, plant | (RefSeq) Myb domain protein 30, putative isoform 2	Myb-related protein 306 OS=Antirrhinum majus (Garden snapdragon) PE=2 SV=1	Myb-related protein 306, putative isoform 1 [Theobroma cacao]
gene1281	LOC107419634	3.73031e-05	-2.19631	down	--	--	Molecular Function: DNA binding (GO:0003677);; Molecular Function: chromatin binding (GO:0003682);;	--	Transcription factor CPC GN=CPC OS=Arabidopsis thaliana (Mouse-ear cress) PE=1 SV=1	PREDICTED: MYB-like transcription factor ETC1 [Eucalyptus grandis]
gene23155	LOC107431922	1.357e-06	-3.59533	down	[KAD]	Transcription;; RNA processing and modification;; Cell cycle control, cell division, chromosome partitioning	Molecular Function: binding (GO:0005488);; Biological Process: response to chitin (GO:0010200);;	K09422|1.06191e-84|pper:PRUPE_ppa024805mg|K09422 myb proto-oncogene protein, plant | (RefSeq) hypothetical protein	Myb-related protein MYBAS1 GN=MYBAS1 OS=Oryza sativa subsp. japonica (Rice) PE=2 SV=1	Myb-related protein MYBAS1 [Morus notabilis]
gene26310	LOC107435334	9.30677e-13	-3.44396	down	--	--	Molecular Function: nucleic acid binding (GO:0003676);;	--	Transcription factor DIVARICATA GN=DIVARICATA OS=Antirrhinum majus (Garden snapdragon) PE=2 SV=1	PREDICTED: transcription factor MYB1R1 [Prunus mume]
gene32730	LOC107409571	0.00118799	-2.03093	down	[KAD]	Transcription;; RNA processing and modification;; Cell cycle control, cell division, chromosome partitioning	Molecular Function: DNA binding (GO:0003677);; Molecular Function: chromatin binding (GO:0003682);; Molecular Function: transcription factor activity, sequence-specific DNA binding (GO:0003700);; Biological Process: regulation of transcription, DNA-templated (GO:0006355);;	K09422|3.97634e-92|pop:POPTR_0014s10680g|K09422 myb proto-oncogene protein, plant | (RefSeq) POPTRDRAFT_572513; hypothetical protein	Transcription factor MYB86 GN=F21E10.4 OS=Arabidopsis thaliana (Mouse-ear cress) PE=2 SV=1	myb-like transcription factor [Betula luminifera]
gene32935	LOC107409797	2.5371e-07	-1.9812	down	--	--	Molecular Function: DNA binding (GO:0003677);; Molecular Function: chromatin binding (GO:0003682);;	--	Myb family transcription factor APL GN=APL OS=Arabidopsis thaliana (Mouse-ear cress) PE=2 SV=2	Myb family transcription factor APL [Morus notabilis]
gene29232	LOC107405802	4.09071e-07	-1.43421	down	--	--	Molecular Function: DNA binding (GO:0003677);; Molecular Function: transcription factor activity, sequence-specific DNA binding (GO:0003700);; Cellular Component: nucleus (GO:0005634);; Biological Process: regulation of transcription, DNA-templated (GO:0006355);;	--	Dehydration-responsive element-binding protein 2A GN=K18I23.22 OS=Arabidopsis thaliana (Mouse-ear cress) PE=1 SV=1	PREDICTED: putative dehydration-responsive element-binding protein 2H [Malus domestica]
gene128	LOC107421731	2.03549e-12	1.91456	up	--	--	Molecular Function: DNA binding (GO:0003677);; Molecular Function: transcription factor activity, sequence-specific DNA binding (GO:0003700);; Biological Process: regulation of transcription, DNA-templated (GO:0006355);; Molecular Function: 2-alkenal reductase [NAD(P)] activity (GO:0032440);; Molecular Function: protein dimerization activity (GO:0046983);; Biological Process: oxidation-reduction …	--	Transcription factor bHLH35 GN=MUL3.10 OS=Arabidopsis thaliana (Mouse-ear cress) PE=2 SV=1	PREDICTED: transcription factor bHLH35 isoform X2 [Eucalyptus grandis]
gene23643	LOC107432409	7.75439e-28	-2.15755	down	--	--	Molecular Function: binding (GO:0005488);;	--	Transcription factor bHLH48 GN=MHK10.2 OS=Arabidopsis thaliana (Mouse-ear cress) PE=2 SV=1	PREDICTED: transcription factor bHLH48-like [Prunus mume]
gene28214	LOC107404697	0.00696995	-1.3646	down	--	--	Molecular Function: protein dimerization activity (GO:0046983);;	--	Transcription factor bHLH147 GN=K14A17.17 OS=Arabidopsis thaliana (Mouse-ear cress) PE=1 SV=1	PREDICTED: transcription factor bHLH147 isoform X1 [Vitis vinifera]
gene10053	LOC107417576	3.64199e-15	2.05779	up	--	--	Molecular Function: DNA binding (GO:0003677);; Molecular Function: zinc ion binding (GO:0008270);;	--	Zinc finger A20 and AN1 domain-containing stress-associated protein 8 OS=Oryza sativa subsp. japonica (Rice) PE=2 SV=1	PREDICTED: zinc finger A20 and AN1 domain-containing stress-associated protein 8-like [Pyrus x bretschneideri]
gene15838	LOC107423947	0.000968805	1.77822	up	--	--	Biological Process: nuclear-transcribed mRNA catabolic process (GO:0000956);; Molecular Function: nucleic acid binding (GO:0003676);; Molecular Function: catalytic activity (GO:0003824);; Cellular Component: cytosol (GO:0005829);; Molecular Function: zinc ion binding (GO:0008270);;	--	Zinc finger CCCH domain-containing protein 64 GN=At5g56900 OS=Arabidopsis thaliana (Mouse-ear cress) PE=2 SV=1	Zinc finger CCCH domain-containing protein 64 [Morus notabilis]
gene15840	LOC107424000	0.00246375	1.0051	up	--	--	Biological Process: nuclear-transcribed mRNA catabolic process (GO:0000956);; Molecular Function: nucleic acid binding (GO:0003676);; Molecular Function: catalytic activity (GO:0003824);; Cellular Component: cytosol (GO:0005829);; Molecular Function: zinc ion binding (GO:0008270);;	--	Zinc finger CCCH domain-containing protein 64 GN=At5g56900 OS=Arabidopsis thaliana (Mouse-ear cress) PE=2 SV=1	Zinc finger CCCH domain-containing protein 64 [Morus notabilis]
gene1615	LOC107424717	2.66259e-09	1.15145	up	--	--	Biological Process: cell fate determination (GO:0001709);; Molecular Function: RNA binding (GO:0003723);; Biological Process: regulation of transcription, DNA-templated (GO:0006355);; Molecular Function: zinc ion binding (GO:0008270);;	--	Zinc finger CCCH domain-containing protein 37 GN=HUA1 OS=Arabidopsis thaliana (Mouse-ear cress) PE=1 SV=1	PREDICTED: zinc finger CCCH domain-containing protein 37 isoform X2 [Vitis vinifera]
gene18518	LOC107426833	1.29707e-07	1.11205	up	--	--	Biological Process: response to stress (GO:0006950);; Biological Process: response to abiotic stimulus (GO:0009628);;	--	Zinc finger protein ZAT10 GN=T22C5.18 OS=Arabidopsis thaliana (Mouse-ear cress) PE=2 SV=1	PREDICTED: zinc finger protein ZAT10-like [Prunus mume]
gene9314	LOC107416839	4.59941e-31	2.24275	up	--	--	Cellular Component: intracellular (GO:0005622);; Molecular Function: zinc ion binding (GO:0008270);;	--	Zinc finger protein CONSTANS-LIKE 9 GN=COL9 OS=Arabidopsis thaliana (Mouse-ear cress) PE=2 SV=1	B-box type zinc finger protein with CCT domain isoform 1 [Theobroma cacao]
Ziziphus_jujuba_newGene_3536	--	2.63896e-10	4.675	up	--	--	Molecular Function: organic cyclic compound binding (GO:0097159);; Molecular Function: heterocyclic compound binding (GO:1901363);;	K12872|2.09287e-108|fve:101292690|K12872 pre-mRNA-splicing factor RBM22/SLT11 | (RefSeq) zinc finger CCCH domain-containing protein 40-like	Zinc finger CCCH domain-containing protein 49 OS=Oryza sativa subsp. japonica OX=39947 GN=Os07g0281000 PE=2 SV=1	PREDICTED: zinc finger CCCH domain-containing protein 40-like [Fragaria vesca subsp. vesca]
gene12095	LOC107419941	9.05907e-05	-1.09887	down	--	--	Cellular Component: intracellular (GO:0005622);; Molecular Function: zinc ion binding (GO:0008270);;	--	Zinc finger protein CONSTANS-LIKE 4 GN=COL4 OS=Arabidopsis thaliana (Mouse-ear cress) PE=2 SV=2	Zinc finger protein CONSTANS-LIKE 4 [Morus notabilis]
gene19043	LOC107427390	0.00168408	-1.17618	down	--	--	Molecular Function: transferase activity, transferring phosphorus-containing groups (GO:0016772);; Molecular Function: organic cyclic compound binding (GO:0097159);; Molecular Function: heterocyclic compound binding (GO:1901363);;	--	Zinc finger BED domain-containing protein DAYSLEEPER GN=HAT OS=Arabidopsis thaliana (Mouse-ear cress) PE=1 SV=1	PREDICTED: zinc finger BED domain-containing protein DAYSLEEPER-like [Vitis vinifera]
gene28832	LOC107405354	0.00109728	-2.37768	down	[V]	Defense mechanisms	Molecular Function: zinc ion binding (GO:0008270);; Molecular Function: histone binding (GO:0042393);;	K10638|0|tcc:TCM_012584|K10638 E3 ubiquitin-protein ligase UHRF1 [EC:2.3.2.27] | (RefSeq) Zinc finger (C3HC4-type RING finger) family protein isoform 1	E3 ubiquitin-protein ligase ORTHRUS 2 GN=F12K22.14 OS=Arabidopsis thaliana (Mouse-ear cress) PE=1 SV=1	Zinc finger (C3HC4-type RING finger) family protein isoform 1 [Theobroma cacao]
gene29334	LOC107405905	1.07169e-25	-2.02224	down	--	--	Cellular Component: intracellular (GO:0005622);; Molecular Function: zinc ion binding (GO:0008270);;	--	Zinc finger protein CONSTANS-LIKE 2 OS=Arabidopsis thaliana (Mouse-ear cress) PE=1 SV=1	PREDICTED: zinc finger protein CONSTANS-LIKE 2 [Prunus mume]
gene7836	LOC107415202	2.71279e-27	-2.32089	down	--	--	Biological Process: cellular process (GO:0009987);;	--	Zinc finger protein CONSTANS-LIKE 5 GN=COL5 OS=Arabidopsis thaliana (Mouse-ear cress) PE=2 SV=2	PREDICTED: zinc finger protein CONSTANS-LIKE 5-like [Cucumis sativus]
gene8718	LOC107416167	0.00706887	-1.08693	down	--	--	Molecular Function: metal ion binding (GO:0046872);;	--	Zinc finger protein 4 GN=ZFP4 OS=Arabidopsis thaliana (Mouse-ear cress) PE=2 SV=2	Zinc finger protein 4 [Morus notabilis]
gene9427	LOC107416946	5.69855e-05	-2.11652	down	--	--	Cellular Component: intracellular (GO:0005622);; Molecular Function: zinc ion binding (GO:0008270);;	--	Putative zinc finger protein At1g68190 GN=At1g68190 OS=Arabidopsis thaliana (Mouse-ear cress) PE=2 SV=1	Putative zinc finger protein [Morus notabilis]
gene15982	LOC107424074	2.62729e-07	2.16445	up	[K]	Transcription	--	K09419|9.28387e-127|pop:POPTR_0006s15050g|K09419 heat shock transcription factor, other eukaryote | (RefSeq) POPTRDRAFT_416510; hypothetical protein	Heat shock factor protein HSF30 GN=HSF30 OS=Solanum peruvianum (Peruvian tomato) PE=2 SV=1	Heat stress transcription factor A-2 [Morus notabilis]
gene23144	LOC107431837	9.08112e-66	3.47889	up	--	--	Molecular Function: DNA binding (GO:0003677);; Biological Process: cellular metabolic process (GO:0044237);;	K09419|1.52277e-126|fve:101304412|K09419 heat shock transcription factor, other eukaryote | (RefSeq) heat stress transcription factor C-1	Heat stress transcription factor C-1 GN=MOB24.9 OS=Arabidopsis thaliana (Mouse-ear cress) PE=2 SV=1	PREDICTED: heat stress transcription factor C-1-like [Fragaria vesca subsp. vesca]
gene29769	LOC107406373	0.000326163	1.03022	up	[K]	Transcription	Molecular Function: transcription factor activity, sequence-specific DNA binding (GO:0003700);; Cellular Component: nucleus (GO:0005634);; Biological Process: regulation of transcription, DNA-templated (GO:0006355);; Biological Process: response to heat (GO:0009408);; Molecular Function: sequence-specific DNA binding (GO:0043565);;	K09419|0|pmum:103322657|K09419 heat shock transcription factor, other eukaryote | (RefSeq) heat stress transcription factor A-5	Heat stress transcription factor A-5 OS=Arabidopsis thaliana (Mouse-ear cress) PE=2 SV=1	PREDICTED: heat stress transcription factor A-5 [Prunus mume]
Ziziphus_jujuba_newGene_5357	--	8.28031e-21	6.61858	up	--	--	Molecular Function: transcription factor activity, sequence-specific DNA binding (GO:0003700);; Cellular Component: nucleus (GO:0005634);; Biological Process: regulation of transcription, DNA-templated (GO:0006355);; Molecular Function: sequence-specific DNA binding (GO:0043565);;	K09419|4.34366e-33|pper:PRUPE_ppa008830mg|K09419 heat shock transcription factor, other eukaryote | (RefSeq) hypothetical protein	Heat stress transcription factor C-1 OS=Arabidopsis thaliana OX=3702 GN=HSFC1 PE=1 SV=1	PREDICTED: heat stress transcription factor C-1 [Ziziphus jujuba]
gene21394	LOC107429964	9.41424e-10	1.89152	up	--	--	Molecular Function: DNA binding (GO:0003677);; Biological Process: regulation of transcription, DNA-templated (GO:0006355);; Biological Process: response to stress (GO:0006950);; Biological Process: response to abiotic stimulus (GO:0009628);;	K09419|1.9089e-96|vvi:100256486|K09419 heat shock transcription factor, other eukaryote | (RefSeq) heat stress transcription factor B-2b	Heat stress transcription factor B-2b GN=T5C23.90 OS=Arabidopsis thaliana (Mouse-ear cress) PE=2 SV=1	HSP transcription factor [Vitis pseudoreticulata]
gene16607	LOC107424801	1.2648e-05	1.09107	up	[K]	Transcription	Molecular Function: DNA binding (GO:0003677);; Biological Process: regulation of transcription, DNA-templated (GO:0006355);; Biological Process: ER-nucleus signaling pathway (GO:0006984);; Biological Process: response to abiotic stimulus (GO:0009628);; Biological Process: response to organic substance (GO:0010033);; Biological Process: response to endoplasmic reticulum stress (GO:0034976);; Biolo…	K09419|3.5678e-137|tcc:TCM_000610|K09419 heat shock transcription factor, other eukaryote | (RefSeq) Heat shock factor 4	Heat shock factor protein HSF24 GN=HSF24 OS=Solanum peruvianum (Peruvian tomato) PE=2 SV=1	Heat shock factor 4 [Theobroma cacao]
HR5d vs.HR0d
Gene_ID	Gene_Name	FDR	log2FC	regulated	COG_class	COG_class_annotation	GO_annotation	KEGG_annotation	Swiss-Prot_annotation	NR_annotation
gene23026	LOC107431731	0.000912564	1.11986	up	--	--	--	K09285|0|pxb:103953198|K09285 AP2-like factor, ANT lineage | (RefSeq) AP2-like ethylene-responsive transcription factor At2g41710	AP2-like ethylene-responsive transcription factor At2g41710 GN=At2g41710 OS=Arabidopsis thaliana (Mouse-ear cress) PE=2 SV=2	PREDICTED: AP2-like ethylene-responsive transcription factor At2g41710 isoform X2 [Pyrus x bretschneideri]
gene2360	LOC107432807	1.92672e-08	1.72328	up	--	--	Molecular Function: DNA binding (GO:0003677);; Molecular Function: transcription factor activity, sequence-specific DNA binding (GO:0003700);; Cellular Component: nucleus (GO:0005634);; Biological Process: regulation of transcription, DNA-templated (GO:0006355);; Biological Process: response to oxygen-containing compound (GO:1901700);;	K09286|4.86843e-55|pop:POPTR_0001s36610g|K09286 EREBP-like factor | (RefSeq) POPTRDRAFT_707534; Ethylene responsive element binding factor 3 family protein	Ethylene-responsive transcription factor 7 GN=MQC12.5 OS=Arabidopsis thaliana (Mouse-ear cress) PE=1 SV=1	Ethylene-responsive transcription factor 3 [Morus notabilis]
gene28482	LOC107404986	1.47187e-14	5.88875	up	--	--	Molecular Function: DNA binding (GO:0003677);; Molecular Function: transcription factor activity, sequence-specific DNA binding (GO:0003700);; Cellular Component: nucleus (GO:0005634);; Biological Process: regulation of transcription, DNA-templated (GO:0006355);;	--	Ethylene-responsive transcription factor ERF018 GN=ERF018 OS=Arabidopsis thaliana (Mouse-ear cress) PE=2 SV=1	PREDICTED: ethylene-responsive transcription factor RAP2-9-like [Nelumbo nucifera]
gene31593	LOC107408332	5.14235e-23	3.11457	up	--	--	--	K09286|2.9287e-86|pxb:103962212|K09286 EREBP-like factor | (RefSeq) ethylene-responsive transcription factor RAP2-4-like	Ethylene-responsive transcription factor RAP2-4 OS=Arabidopsis thaliana (Mouse-ear cress) PE=1 SV=1	PREDICTED: LOW QUALITY PROTEIN: ethylene-responsive transcription factor RAP2-4-like [Pyrus x bretschneideri]
gene9866	LOC107417413	7.32762e-11	3.95566	up	--	--	--	K09286|1.74408e-42|cmo:103495486|K09286 EREBP-like factor | (RefSeq) ethylene-responsive transcription factor 4	Ethylene-responsive transcription factor 4 GN=ERF4 OS=Nicotiana tabacum (Common tobacco) PE=1 SV=1	Ethylene-responsive transcription factor 4 [Morus notabilis]
gene16374	LOC107424539	1.04772e-09	-2.48563	down	--	--	Molecular Function: DNA binding (GO:0003677);; Molecular Function: transcription factor activity, sequence-specific DNA binding (GO:0003700);; Cellular Component: nucleus (GO:0005634);; Biological Process: regulation of transcription, DNA-templated (GO:0006355);;	--	Ethylene-responsive transcription factor ERF010 GN=ERF010 OS=Arabidopsis thaliana (Mouse-ear cress) PE=2 SV=1	Ethylene-responsive transcription factor [Morus notabilis]
gene16828	LOC107424971	2.15403e-09	-4.15666	down	--	--	Molecular Function: DNA binding (GO:0003677);; Molecular Function: transcription factor activity, sequence-specific DNA binding (GO:0003700);; Cellular Component: nucleus (GO:0005634);; Biological Process: regulation of transcription, DNA-templated (GO:0006355);; Biological Process: gamete generation (GO:0007276);; Biological Process: animal organ morphogenesis (GO:0009887);; Biological Process: …	K09285|0|tcc:TCM_000844|K09285 AP2-like factor, ANT lineage | (RefSeq) Integrase-type DNA-binding superfamily protein	AP2-like ethylene-responsive transcription factor ANT GN=T28I19.30 OS=Arabidopsis thaliana (Mouse-ear cress) PE=1 SV=2	PREDICTED: AP2-like ethylene-responsive transcription factor ANT isoform X2 [Vitis vinifera]
gene21778	LOC107430378	2.37899e-51	-3.62099	down	--	--	Molecular Function: DNA binding (GO:0003677);; Molecular Function: transcription factor activity, sequence-specific DNA binding (GO:0003700);; Cellular Component: nucleus (GO:0005634);; Biological Process: regulation of transcription, DNA-templated (GO:0006355);;	--	Ethylene-responsive transcription factor 1A OS=Arabidopsis thaliana (Mouse-ear cress) PE=1 SV=2	Ethylene-responsive transcription factor 2 [Morus notabilis]
gene24321	LOC107433148	1.80168e-14	-2.43679	down	--	--	--	K09286|5.29693e-64|vvi:100249982|K09286 EREBP-like factor | (RefSeq) ethylene-responsive transcription factor RAP2-3	Ethylene-responsive transcription factor RAP2-3 OS=Arabidopsis thaliana (Mouse-ear cress) PE=1 SV=2	PREDICTED: ethylene-responsive transcription factor RAP2-3 [Vitis vinifera]
gene24421	LOC107433205	1.24133e-07	-2.29171	down	--	--	Biological Process: cellular process (GO:0009987);;	K09286|5.29693e-64|vvi:100249982|K09286 EREBP-like factor | (RefSeq) ethylene-responsive transcription factor RAP2-3	Ethylene-responsive transcription factor RAP2-3 OS=Arabidopsis thaliana (Mouse-ear cress) PE=1 SV=2	PREDICTED: ethylene-responsive transcription factor RAP2-3 [Vitis vinifera]
gene2565	LOC107435298	0.000104071	-1.27613	down	--	--	Molecular Function: DNA binding (GO:0003677);; Molecular Function: transcription factor activity, sequence-specific DNA binding (GO:0003700);; Cellular Component: nucleus (GO:0005634);; Biological Process: regulation of transcription, DNA-templated (GO:0006355);;	K09286|1.34825e-172|pxb:103930679|K09286 EREBP-like factor | (RefSeq) ethylene-responsive transcription factor RAP2-12-like	Ethylene-responsive transcription factor RAP2-12 GN=T18A20.14 OS=Arabidopsis thaliana (Mouse-ear cress) PE=1 SV=1	ethylene signal transcription factor [Morus alba]
gene29086	LOC107405629	0.0011216	-3.3755	down	--	--	Molecular Function: DNA binding (GO:0003677);; Molecular Function: transcription factor activity, sequence-specific DNA binding (GO:0003700);; Cellular Component: nucleus (GO:0005634);; Biological Process: regulation of transcription, DNA-templated (GO:0006355);; Biological Process: gamete generation (GO:0007276);; Biological Process: animal organ morphogenesis (GO:0009887);; Biological Process: …	K09285|0|tcc:TCM_000844|K09285 AP2-like factor, ANT lineage | (RefSeq) Integrase-type DNA-binding superfamily protein	AP2-like ethylene-responsive transcription factor ANT GN=T28I19.30 OS=Arabidopsis thaliana (Mouse-ear cress) PE=1 SV=2	PREDICTED: AP2-like ethylene-responsive transcription factor ANT isoform X2 [Vitis vinifera]
gene6846	LOC107414106	7.82242e-13	-1.47574	down	--	--	--	K09286|6.04474e-70|fve:101295082|K09286 EREBP-like factor | (RefSeq) ethylene-responsive transcription factor ERF105-like	Ethylene-responsive transcription factor 5 GN=ERF5 OS=Nicotiana tabacum (Common tobacco) PE=2 SV=1	PREDICTED: ethylene-responsive transcription factor 5-like [Fragaria vesca subsp. vesca]
gene7682	LOC107415044	2.24147e-05	-3.04441	down	--	--	--	K09286|6.07581e-67|mdm:103414905|K09286 EREBP-like factor | (RefSeq) ethylene-responsive transcription factor RAP2-11-like	Ethylene-responsive transcription factor RAP2-11 GN=T29J13.210 OS=Arabidopsis thaliana (Mouse-ear cress) PE=2 SV=1	PREDICTED: ethylene-responsive transcription factor RAP2-11-like [Malus domestica]
gene19859	LOC107428282	0.00390766	1.24738	up	--	--	Molecular Function: transcription factor activity, sequence-specific DNA binding (GO:0003700);; Biological Process: regulation of transcription, DNA-templated (GO:0006355);; Molecular Function: sequence-specific DNA binding (GO:0043565);;	--	Probable WRKY transcription factor 75 GN=WRKY75 OS=Arabidopsis thaliana (Mouse-ear cress) PE=2 SV=1	PREDICTED: probable WRKY transcription factor 12-like [Fragaria vesca subsp. vesca]
gene22590	LOC107431286	0.00351554	-2.29847	down	--	--	--	K13424|0|pmum:103342913|K13424 WRKY transcription factor 33 | (RefSeq) probable WRKY transcription factor 33	Probable WRKY transcription factor 33 GN=WRKY33 OS=Arabidopsis thaliana (Mouse-ear cress) PE=1 SV=2	putative WRKY transcription factor 33 [Morus notabilis]
gene24053	LOC107432867	1.14946e-05	-1.84514	down	--	--	Biological Process: cell fate specification (GO:0001708);; Biological Process: system development (GO:0048731);;	--	WRKY transcription factor 44 GN=F3G5.5 OS=Arabidopsis thaliana (Mouse-ear cress) PE=1 SV=2	PREDICTED: WRKY transcription factor 44 isoform X2 [Prunus mume]
gene5359	LOC107412508	0.00207507	-1.37033	down	--	--	--	K18835|0|pmum:103318792|K18835 WRKY transcription factor 2 | (RefSeq) probable WRKY transcription factor 2	Probable WRKY transcription factor 2 GN=WRKY2 OS=Arabidopsis thaliana (Mouse-ear cress) PE=2 SV=1	PREDICTED: probable WRKY transcription factor 2 [Prunus mume]
gene11515	LOC107419222	9.52317e-07	1.77733	up	--	--	Molecular Function: DNA binding (GO:0003677);; Biological Process: regulation of transcription, DNA-templated (GO:0006355);;	--	NAC domain-containing protein 100 GN=NAC100 OS=Arabidopsis thaliana (Mouse-ear cress) PE=2 SV=1	PREDICTED: NAC domain-containing protein 100-like [Prunus mume]
gene13222	LOC107421097	1.90555e-18	2.01654	up	--	--	Molecular Function: DNA binding (GO:0003677);; Molecular Function: transcription factor activity, sequence-specific DNA binding (GO:0003700);; Biological Process: regulation of transcription, DNA-templated (GO:0006355);; Biological Process: multicellular organism development (GO:0007275);; Biological Process: toxin catabolic process (GO:0009407);; Biological Process: response to wounding (GO:0009…	--	NAC domain-containing protein 2 GN=T1N6.12 OS=Arabidopsis thaliana (Mouse-ear cress) PE=2 SV=2	NAC domain-containing protein [Boehmeria nivea]
gene14349	LOC107422350	5.12875e-07	3.1289	up	--	--	Molecular Function: protein binding (GO:0005515);; Biological Process: defense response (GO:0006952);; Biological Process: signal transduction (GO:0007165);; Biological Process: multicellular organism development (GO:0007275);; Biological Process: response to abiotic stimulus (GO:0009628);; Biological Process: response to hormone (GO:0009725);; Biological Process: cellular response to organic sub…	--	NAC domain-containing protein 55 GN=MJK13.16 OS=Arabidopsis thaliana (Mouse-ear cress) PE=2 SV=1	PREDICTED: NAC domain-containing protein 19-like [Vitis vinifera]
gene20442	LOC107428947	2.58747e-39	4.61272	up	--	--	Molecular Function: DNA binding (GO:0003677);; Molecular Function: transcription factor activity, sequence-specific DNA binding (GO:0003700);; Biological Process: regulation of transcription, DNA-templated (GO:0006355);; Biological Process: response to bacterium (GO:0009617);; Biological Process: multidimensional cell growth (GO:0009825);; Biological Process: flower development (GO:0009908);; Bio…	--	NAC transcription factor 29 GN=At1g69490 OS=Arabidopsis thaliana (Mouse-ear cress) PE=2 SV=1	NAC transcription factor 027 [Jatropha curcas]
gene26274	LOC107435293	1.48416e-05	2.73685	up	--	--	Molecular Function: DNA binding (GO:0003677);; Molecular Function: transcription factor activity, sequence-specific DNA binding (GO:0003700);; Cellular Component: nucleus (GO:0005634);; Cellular Component: cytoplasm (GO:0005737);; Biological Process: regulation of transcription, DNA-templated (GO:0006355);; Biological Process: multicellular organism development (GO:0007275);;	--	NAC domain-containing protein 100 GN=NAC100 OS=Arabidopsis thaliana (Mouse-ear cress) PE=2 SV=1	NAC domain-containing protein 100 [Morus notabilis]
gene27629	LOC107404041	0.000312338	2.18164	up	--	--	Molecular Function: DNA binding (GO:0003677);; Molecular Function: transcription factor activity, sequence-specific DNA binding (GO:0003700);; Cellular Component: nucleus (GO:0005634);; Cellular Component: cytoplasm (GO:0005737);; Biological Process: regulation of transcription, DNA-templated (GO:0006355);; Biological Process: multicellular organism development (GO:0007275);;	--	NAC domain-containing protein 100 GN=NAC100 OS=Arabidopsis thaliana (Mouse-ear cress) PE=2 SV=1	NAC domain-containing protein 100 [Morus notabilis]
gene29940	LOC107406551	4.23143e-10	4.55666	up	--	--	Molecular Function: DNA binding (GO:0003677);; Cellular Component: nucleus (GO:0005634);; Biological Process: regulation of transcription, DNA-templated (GO:0006355);; Biological Process: response to water deprivation (GO:0009414);; Biological Process: response to abscisic acid (GO:0009737);;	--	NAC domain-containing protein 72 GN=F27G19.10 OS=Arabidopsis thaliana (Mouse-ear cress) PE=2 SV=1	NAC domain class transcription factor isoform 1 [Theobroma cacao]
gene7954	LOC107415322	0.00184856	1.16055	up	--	--	Molecular Function: RNA binding (GO:0003723);;	--	Uncharacterized CRM domain-containing protein At3g25440, chloroplastic (Precursor) GN=At3g25440 OS=Arabidopsis thaliana (Mouse-ear cress) PE=2 SV=1	NAC domain-containing protein 8 [Morus notabilis]
Ziziphus_jujuba_newGene_7074	--	2.6253e-11	4.37346	up	--	--	Molecular Function: DNA binding (GO:0003677);; Cellular Component: nucleus (GO:0005634);; Biological Process: regulation of transcription, DNA-templated (GO:0006355);;	--	NAC domain-containing protein 72 OS=Arabidopsis thaliana OX=3702 GN=NAC072 PE=2 SV=1	PREDICTED: NAC domain-containing protein 72-like [Ziziphus jujuba]
gene17824	LOC107426114	0.00293158	3.02989	up	[KAD]	Transcription;; RNA processing and modification;; Cell cycle control, cell division, chromosome partitioning	Molecular Function: DNA binding (GO:0003677);; Biological Process: response to stress (GO:0006950);; Biological Process: cell communication (GO:0007154);; Biological Process: response to abiotic stimulus (GO:0009628);; Biological Process: response to hormone (GO:0009725);; Biological Process: regulation of cellular process (GO:0050794);; Biological Process: cellular response to stimulus (GO:00517…	K09422|2.04036e-90|pmum:103327289|K09422 myb proto-oncogene protein, plant | (RefSeq) transcription factor MYB108	Transcription factor MYB108 GN=F5E6.18 OS=Arabidopsis thaliana (Mouse-ear cress) PE=1 SV=1	Myb-related protein 305 [Morus notabilis]
gene17970	LOC107426233	0.000606525	1.70924	up	[KAD]	Transcription;; RNA processing and modification;; Cell cycle control, cell division, chromosome partitioning	--	K09422|7.16096e-124|tcc:TCM_004777|K09422 myb proto-oncogene protein, plant | (RefSeq) MYB-like DNA-binding domain protein	Transcription factor MYB12 GN=T30B22.24 OS=Arabidopsis thaliana (Mouse-ear cress) PE=2 SV=1	MYB-like DNA-binding domain protein [Theobroma cacao]
gene24470	LOC107433336	2.80764e-08	5.33064	up	[KAD]	Transcription;; RNA processing and modification;; Cell cycle control, cell division, chromosome partitioning	Molecular Function: binding (GO:0005488);; Biological Process: response to hormone (GO:0009725);; Biological Process: response to oxygen-containing compound (GO:1901700);;	K09422|1.05642e-122|tcc:TCM_021433|K09422 myb proto-oncogene protein, plant | (RefSeq) Myb domain protein 112 isoform 1	Transcription factor MYB108 GN=F5E6.18 OS=Arabidopsis thaliana (Mouse-ear cress) PE=1 SV=1	Myb domain protein 112 isoform 1 [Theobroma cacao]
gene25909	LOC107434918	0.0020484	2.05807	up	[KAD]	Transcription;; RNA processing and modification;; Cell cycle control, cell division, chromosome partitioning	--	K09422|1.33515e-131|tcc:TCM_019116|K09422 myb proto-oncogene protein, plant | (RefSeq) Myb domain protein 20	Protein ODORANT1 GN=ODO1 OS=Petunia hybrida (Petunia) PE=2 SV=1	Myb domain protein 20 [Theobroma cacao]
gene31025	LOC107407717	4.40391e-07	3.68093	up	[KAD]	Transcription;; RNA processing and modification;; Cell cycle control, cell division, chromosome partitioning	Molecular Function: binding (GO:0005488);;	K09422|1.4764e-153|tcc:TCM_013983|K09422 myb proto-oncogene protein, plant | (RefSeq) Myb domain protein 30, putative isoform 2	Myb-related protein 306 OS=Antirrhinum majus (Garden snapdragon) PE=2 SV=1	Myb-related protein 306, putative isoform 1 [Theobroma cacao]
gene1281	LOC107419634	3.39195e-06	-2.79005	down	--	--	Molecular Function: DNA binding (GO:0003677);; Molecular Function: chromatin binding (GO:0003682);;	--	Transcription factor CPC GN=CPC OS=Arabidopsis thaliana (Mouse-ear cress) PE=1 SV=1	PREDICTED: MYB-like transcription factor ETC1 [Eucalyptus grandis]
gene2440	LOC107434184	1.08161e-05	-1.0631	down	--	--	Molecular Function: DNA binding (GO:0003677);; Molecular Function: chromatin binding (GO:0003682);; Molecular Function: transcription factor activity, sequence-specific DNA binding (GO:0003700);; Biological Process: regulation of transcription, DNA-templated (GO:0006355);; Biological Process: N-terminal protein myristoylation (GO:0006499);; Biological Process: fatty acid beta-oxidation (GO:000663…	--	Protein PHR1-LIKE 1 GN=PHL1 OS=Arabidopsis thaliana (Mouse-ear cress) PE=1 SV=1	Myb family transcription factor APL [Morus notabilis]
gene29724	LOC107406321	0.00398419	-1.92618	down	[KAD]	Transcription;; RNA processing and modification;; Cell cycle control, cell division, chromosome partitioning	Molecular Function: DNA binding (GO:0003677);; Molecular Function: chromatin binding (GO:0003682);; Molecular Function: transcription factor activity, sequence-specific DNA binding (GO:0003700);; Biological Process: regulation of transcription, DNA-templated (GO:0006355);;	K09422|3.97634e-92|pop:POPTR_0014s10680g|K09422 myb proto-oncogene protein, plant | (RefSeq) POPTRDRAFT_572513; hypothetical protein	Transcription factor MYB86 GN=F21E10.4 OS=Arabidopsis thaliana (Mouse-ear cress) PE=2 SV=1	myb-like transcription factor [Betula luminifera]
gene32730	LOC107409571	0.000443296	-2.37226	down	[KAD]	Transcription;; RNA processing and modification;; Cell cycle control, cell division, chromosome partitioning	Molecular Function: DNA binding (GO:0003677);; Molecular Function: chromatin binding (GO:0003682);; Molecular Function: transcription factor activity, sequence-specific DNA binding (GO:0003700);; Biological Process: regulation of transcription, DNA-templated (GO:0006355);;	K09422|3.97634e-92|pop:POPTR_0014s10680g|K09422 myb proto-oncogene protein, plant | (RefSeq) POPTRDRAFT_572513; hypothetical protein	Transcription factor MYB86 GN=F21E10.4 OS=Arabidopsis thaliana (Mouse-ear cress) PE=2 SV=1	myb-like transcription factor [Betula luminifera]
gene32935	LOC107409797	3.59402e-08	-2.38853	down	--	--	Molecular Function: DNA binding (GO:0003677);; Molecular Function: chromatin binding (GO:0003682);;	--	Myb family transcription factor APL GN=APL OS=Arabidopsis thaliana (Mouse-ear cress) PE=2 SV=2	Myb family transcription factor APL [Morus notabilis]
gene5661	LOC107412845	0.00198207	-1.38928	down	[KAD]	Transcription;; RNA processing and modification;; Cell cycle control, cell division, chromosome partitioning	Molecular Function: DNA binding (GO:0003677);; Molecular Function: chromatin binding (GO:0003682);;	K09422|0|pmum:103330754|K09422 myb proto-oncogene protein, plant | (RefSeq) transcription factor GAMYB-like	Transcription factor GAMYB OS=Oryza sativa subsp. japonica (Rice) PE=2 SV=1	PREDICTED: transcription factor GAMYB-like [Prunus mume]
gene12809	LOC107420677	0.000254309	2.13767	up	--	--	Molecular Function: DNA binding (GO:0003677);; Molecular Function: transcription factor activity, sequence-specific DNA binding (GO:0003700);; Cellular Component: nucleus (GO:0005634);; Biological Process: regulation of transcription, DNA-templated (GO:0006355);;	K09286|2.43128e-86|fve:101302613|K09286 EREBP-like factor | (RefSeq) dehydration-responsive element-binding protein 3-like	Dehydration-responsive element-binding protein 3 GN=F15N18.180 OS=Arabidopsis thaliana (Mouse-ear cress) PE=2 SV=1	PREDICTED: dehydration-responsive element-binding protein 3-like [Fragaria vesca subsp. vesca]
gene29232	LOC107405802	2.31862e-13	-2.42731	down	--	--	Molecular Function: DNA binding (GO:0003677);; Molecular Function: transcription factor activity, sequence-specific DNA binding (GO:0003700);; Cellular Component: nucleus (GO:0005634);; Biological Process: regulation of transcription, DNA-templated (GO:0006355);;	--	Dehydration-responsive element-binding protein 2A GN=K18I23.22 OS=Arabidopsis thaliana (Mouse-ear cress) PE=1 SV=1	PREDICTED: putative dehydration-responsive element-binding protein 2H [Malus domestica]
gene128	LOC107421731	0.00301661	1.07297	up	--	--	Molecular Function: DNA binding (GO:0003677);; Molecular Function: transcription factor activity, sequence-specific DNA binding (GO:0003700);; Biological Process: regulation of transcription, DNA-templated (GO:0006355);; Molecular Function: 2-alkenal reductase [NAD(P)] activity (GO:0032440);; Molecular Function: protein dimerization activity (GO:0046983);; Biological Process: oxidation-reduction …	--	Transcription factor bHLH35 GN=MUL3.10 OS=Arabidopsis thaliana (Mouse-ear cress) PE=2 SV=1	PREDICTED: transcription factor bHLH35 isoform X2 [Eucalyptus grandis]
gene10862	LOC107418528	6.82517e-10	-1.7573	down	--	--	Molecular Function: DNA binding (GO:0003677);; Molecular Function: transcription factor activity, sequence-specific DNA binding (GO:0003700);; Biological Process: regulation of transcription, DNA-templated (GO:0006355);; Molecular Function: protein dimerization activity (GO:0046983);;	--	Transcription factor bHLH79 GN=MRG21.2 OS=Arabidopsis thaliana (Mouse-ear cress) PE=2 SV=1	PREDICTED: LOW QUALITY PROTEIN: transcription factor bHLH79-like [Malus domestica]
gene17617	LOC107425945	1.8372e-08	-1.53913	down	--	--	Molecular Function: oxidoreductase activity (GO:0016491);; Molecular Function: protein dimerization activity (GO:0046983);;	--	Transcription factor bHLH3 OS=Arabidopsis thaliana (Mouse-ear cress) PE=2 SV=1	PREDICTED: transcription factor bHLH3 [Prunus mume]
gene23643	LOC107432409	4.38152e-33	-2.64201	down	--	--	Molecular Function: binding (GO:0005488);;	--	Transcription factor bHLH48 GN=MHK10.2 OS=Arabidopsis thaliana (Mouse-ear cress) PE=2 SV=1	PREDICTED: transcription factor bHLH48-like [Prunus mume]
gene10053	LOC107417576	1.01773e-14	2.23369	up	--	--	Molecular Function: DNA binding (GO:0003677);; Molecular Function: zinc ion binding (GO:0008270);;	--	Zinc finger A20 and AN1 domain-containing stress-associated protein 8 OS=Oryza sativa subsp. japonica (Rice) PE=2 SV=1	PREDICTED: zinc finger A20 and AN1 domain-containing stress-associated protein 8-like [Pyrus x bretschneideri]
gene15840	LOC107424000	0.000298307	1.24174	up	--	--	Biological Process: nuclear-transcribed mRNA catabolic process (GO:0000956);; Molecular Function: nucleic acid binding (GO:0003676);; Molecular Function: catalytic activity (GO:0003824);; Cellular Component: cytosol (GO:0005829);; Molecular Function: zinc ion binding (GO:0008270);;	--	Zinc finger CCCH domain-containing protein 64 GN=At5g56900 OS=Arabidopsis thaliana (Mouse-ear cress) PE=2 SV=1	Zinc finger CCCH domain-containing protein 64 [Morus notabilis]
gene1615	LOC107424717	2.8174e-10	1.29342	up	--	--	Biological Process: cell fate determination (GO:0001709);; Molecular Function: RNA binding (GO:0003723);; Biological Process: regulation of transcription, DNA-templated (GO:0006355);; Molecular Function: zinc ion binding (GO:0008270);;	--	Zinc finger CCCH domain-containing protein 37 GN=HUA1 OS=Arabidopsis thaliana (Mouse-ear cress) PE=1 SV=1	PREDICTED: zinc finger CCCH domain-containing protein 37 isoform X2 [Vitis vinifera]
gene16662	LOC107424844	1.79704e-05	1.10421	up	--	--	Molecular Function: nucleic acid binding (GO:0003676);; Molecular Function: metal ion binding (GO:0046872);;	--	Protein indeterminate-domain 1 {ECO:0000303|PubMed:16784536} OS=Arabidopsis thaliana (Mouse-ear cress) PE=1 SV=1	Zinc finger protein MAGPIE [Morus notabilis]
gene18518	LOC107426833	0.000531752	2.42796	up	--	--	Biological Process: response to stress (GO:0006950);; Biological Process: response to abiotic stimulus (GO:0009628);;	--	Zinc finger protein ZAT10 GN=T22C5.18 OS=Arabidopsis thaliana (Mouse-ear cress) PE=2 SV=1	PREDICTED: zinc finger protein ZAT10-like [Prunus mume]
gene25088	LOC107434008	0.00547025	1.90994	up	--	--	Molecular Function: zinc ion binding (GO:0008270);;	--	RanBP2-type zinc finger protein At1g67325 GN=At1g67325 OS=Arabidopsis thaliana (Mouse-ear cress) PE=1 SV=1	PREDICTED: ranBP2-type zinc finger protein At1g67325-like isoform X2 [Citrus sinensis]
gene6407	LOC107413630	7.00046e-07	1.09735	up	--	--	Molecular Function: metal ion binding (GO:0046872);;	--	Zinc finger CCCH domain-containing protein 11 OS=Oryza sativa subsp. japonica (Rice) PE=2 SV=2	PREDICTED: zinc finger CCCH domain-containing protein 11-like [Cucumis sativus]
gene9314	LOC107416839	0.00011078	2.68145	up	--	--	Cellular Component: intracellular (GO:0005622);; Molecular Function: zinc ion binding (GO:0008270);;	--	Zinc finger protein CONSTANS-LIKE 9 GN=COL9 OS=Arabidopsis thaliana (Mouse-ear cress) PE=2 SV=1	B-box type zinc finger protein with CCT domain isoform 1 [Theobroma cacao]
Ziziphus_jujuba_newGene_3536	--	3.80553e-07	3.91144	up	--	--	Molecular Function: organic cyclic compound binding (GO:0097159);; Molecular Function: heterocyclic compound binding (GO:1901363);;	K12872|2.09287e-108|fve:101292690|K12872 pre-mRNA-splicing factor RBM22/SLT11 | (RefSeq) zinc finger CCCH domain-containing protein 40-like	Zinc finger CCCH domain-containing protein 49 OS=Oryza sativa subsp. japonica OX=39947 GN=Os07g0281000 PE=2 SV=1	PREDICTED: zinc finger CCCH domain-containing protein 40-like [Fragaria vesca subsp. vesca]
gene12095	LOC107419941	6.2323e-17	-2.28947	down	--	--	Cellular Component: intracellular (GO:0005622);; Molecular Function: zinc ion binding (GO:0008270);;	--	Zinc finger protein CONSTANS-LIKE 4 GN=COL4 OS=Arabidopsis thaliana (Mouse-ear cress) PE=2 SV=2	Zinc finger protein CONSTANS-LIKE 4 [Morus notabilis]
gene19043	LOC107427390	1.49866e-07	-2.31063	down	--	--	Molecular Function: transferase activity, transferring phosphorus-containing groups (GO:0016772);; Molecular Function: organic cyclic compound binding (GO:0097159);; Molecular Function: heterocyclic compound binding (GO:1901363);;	--	Zinc finger BED domain-containing protein DAYSLEEPER GN=HAT OS=Arabidopsis thaliana (Mouse-ear cress) PE=1 SV=1	PREDICTED: zinc finger BED domain-containing protein DAYSLEEPER-like [Vitis vinifera]
gene27362	LOC107403750	0.00834199	-1.81139	down	--	--	Molecular Function: nucleic acid binding (GO:0003676);; Cellular Component: nucleus (GO:0005634);; Biological Process: pollen tube growth (GO:0009860);; Molecular Function: metal ion binding (GO:0046872);;	--	Zinc finger protein WIP2 OS=Arabidopsis thaliana (Mouse-ear cress) PE=1 SV=1	PREDICTED: zinc finger protein WIP2 [Vitis vinifera]
gene28832	LOC107405354	7.85961e-05	-3.16374	down	[V]	Defense mechanisms	Molecular Function: zinc ion binding (GO:0008270);; Molecular Function: histone binding (GO:0042393);;	K10638|0|tcc:TCM_012584|K10638 E3 ubiquitin-protein ligase UHRF1 [EC:2.3.2.27] | (RefSeq) Zinc finger (C3HC4-type RING finger) family protein isoform 1	E3 ubiquitin-protein ligase ORTHRUS 2 GN=F12K22.14 OS=Arabidopsis thaliana (Mouse-ear cress) PE=1 SV=1	Zinc finger (C3HC4-type RING finger) family protein isoform 1 [Theobroma cacao]
gene29334	LOC107405905	3.6766e-77	-4.2813	down	--	--	Cellular Component: intracellular (GO:0005622);; Molecular Function: zinc ion binding (GO:0008270);;	--	Zinc finger protein CONSTANS-LIKE 2 OS=Arabidopsis thaliana (Mouse-ear cress) PE=1 SV=1	PREDICTED: zinc finger protein CONSTANS-LIKE 2 [Prunus mume]
gene30614	LOC107407277	0.00563345	-1.9068	down	--	--	Molecular Function: zinc ion binding (GO:0008270);;	--	RING-H2 zinc finger protein RHA4a GN=RHA4A OS=Arabidopsis thaliana (Mouse-ear cress) PE=2 SV=1	PREDICTED: RING-H2 zinc finger protein RHA4a [Eucalyptus grandis]
gene3729	LOC107410733	2.21989e-05	-1.0149	down	[DZ]	Cell cycle control, cell division, chromosome partitioning;; Cytoskeleton	Molecular Function: phospholipid binding (GO:0005543);; Cellular Component: cell cortex (GO:0005938);; Biological Process: cortical protein anchoring (GO:0032065);; Molecular Function: metal ion binding (GO:0046872);;	--	Ultraviolet-B receptor UVR8 GN=UVR8 OS=Arabidopsis thaliana (Mouse-ear cress) PE=1 SV=1	Regulator of chromosome condensation (RCC1) family with FYVE zinc finger domain isoform 1 [Theobroma cacao]
gene7836	LOC107415202	9.47619e-47	-3.26848	down	--	--	Biological Process: cellular process (GO:0009987);;	--	Zinc finger protein CONSTANS-LIKE 5 GN=COL5 OS=Arabidopsis thaliana (Mouse-ear cress) PE=2 SV=2	PREDICTED: zinc finger protein CONSTANS-LIKE 5-like [Cucumis sativus]
gene8718	LOC107416167	1.6269e-05	-1.96544	down	--	--	Molecular Function: metal ion binding (GO:0046872);;	--	Zinc finger protein 4 GN=ZFP4 OS=Arabidopsis thaliana (Mouse-ear cress) PE=2 SV=2	Zinc finger protein 4 [Morus notabilis]
gene9427	LOC107416946	2.47777e-06	-2.80162	down	--	--	Cellular Component: intracellular (GO:0005622);; Molecular Function: zinc ion binding (GO:0008270);;	--	Putative zinc finger protein At1g68190 GN=At1g68190 OS=Arabidopsis thaliana (Mouse-ear cress) PE=2 SV=1	Putative zinc finger protein [Morus notabilis]
gene15982	LOC107424074	4.29267e-73	4.88465	up	[K]	Transcription	--	K09419|9.28387e-127|pop:POPTR_0006s15050g|K09419 heat shock transcription factor, other eukaryote | (RefSeq) POPTRDRAFT_416510; hypothetical protein	Heat shock factor protein HSF30 GN=HSF30 OS=Solanum peruvianum (Peruvian tomato) PE=2 SV=1	Heat stress transcription factor A-2 [Morus notabilis]
gene23144	LOC107431837	5.3188e-60	3.54424	up	--	--	Molecular Function: DNA binding (GO:0003677);; Biological Process: cellular metabolic process (GO:0044237);;	K09419|1.52277e-126|fve:101304412|K09419 heat shock transcription factor, other eukaryote | (RefSeq) heat stress transcription factor C-1	Heat stress transcription factor C-1 GN=MOB24.9 OS=Arabidopsis thaliana (Mouse-ear cress) PE=2 SV=1	PREDICTED: heat stress transcription factor C-1-like [Fragaria vesca subsp. vesca]
gene21394	LOC107429964	1.60452e-18	2.59637	up	--	--	Molecular Function: DNA binding (GO:0003677);; Biological Process: regulation of transcription, DNA-templated (GO:0006355);; Biological Process: response to stress (GO:0006950);; Biological Process: response to abiotic stimulus (GO:0009628);;	K09419|1.9089e-96|vvi:100256486|K09419 heat shock transcription factor, other eukaryote | (RefSeq) heat stress transcription factor B-2b	Heat stress transcription factor B-2b GN=T5C23.90 OS=Arabidopsis thaliana (Mouse-ear cress) PE=2 SV=1	HSP transcription factor [Vitis pseudoreticulata]
21 common genes between HR1d vs.HR0d,HR3d vs.HR0d,and HR5d vs.HR0d
		HR1d vs.HR0d			HR3d vs.HR0d			HR5d vs.HR0d
Gene_ID	Gene_Name	FDR	log2FC	regulated	FDR	log2FC	regulated	FDR	log2FC	regulated	GO_annotation	KEGG_annotation	Swiss-Prot_annotation	NR_annotation
gene2360	LOC107432807	1.21366e-06	1.53247	up	4.05348e-08	1.57839	up	1.92672e-08	1.72328	up	Molecular Function: DNA binding (GO:0003677);; Molecular Function: transcription factor activity, sequence-specific DNA binding (GO:0003700);; Cellular Component: nucleus (GO:0005634);; Biological Process: regulation of transcription, DNA-templated (GO:0006355);; Biological Process: response to oxygen-containing compound (GO:1901700);;	K09286|4.86843e-55|pop:POPTR_0001s36610g|K09286 EREBP-like factor | (RefSeq) POPTRDRAFT_707534; Ethylene responsive element binding factor 3 family protein	Ethylene-responsive transcription factor 7 GN=MQC12.5 OS=Arabidopsis thaliana (Mouse-ear cress) PE=1 SV=1	Ethylene-responsive transcription factor 3 [Morus notabilis]
gene28482	LOC107404986	6.04573e-12	5.07277	up	6.6899e-12	4.88284	up	1.47187e-14	5.88875	up	Molecular Function: DNA binding (GO:0003677);; Molecular Function: transcription factor activity, sequence-specific DNA binding (GO:0003700);; Cellular Component: nucleus (GO:0005634);; Biological Process: regulation of transcription, DNA-templated (GO:0006355);;	--	Ethylene-responsive transcription factor ERF018 GN=ERF018 OS=Arabidopsis thaliana (Mouse-ear cress) PE=2 SV=1	PREDICTED: ethylene-responsive transcription factor RAP2-9-like [Nelumbo nucifera]
gene31593	LOC107408332	5.22732e-27	2.50602	up	3.62762e-24	2.62936	up	5.14235e-23	3.11457	up	--	K09286|2.9287e-86|pxb:103962212|K09286 EREBP-like factor | (RefSeq) ethylene-responsive transcription factor RAP2-4-like	Ethylene-responsive transcription factor RAP2-4 OS=Arabidopsis thaliana (Mouse-ear cress) PE=1 SV=1	PREDICTED: LOW QUALITY PROTEIN: ethylene-responsive transcription factor RAP2-4-like [Pyrus x bretschneideri]
gene9866	LOC107417413	3.80394e-34	3.68215	up	3.10375e-31	3.47858	up	7.32762e-11	3.95566	up	--	K09286|1.74408e-42|cmo:103495486|K09286 EREBP-like factor | (RefSeq) ethylene-responsive transcription factor 4	Ethylene-responsive transcription factor 4 GN=ERF4 OS=Nicotiana tabacum (Common tobacco) PE=1 SV=1	Ethylene-responsive transcription factor 4 [Morus notabilis]
gene2565	LOC107435298	3.10156e-07	-1.28715	down	6.09748e-09	-1.70166	down	0.000104071	-1.27613	down	Molecular Function: DNA binding (GO:0003677);; Molecular Function: transcription factor activity, sequence-specific DNA binding (GO:0003700);; Cellular Component: nucleus (GO:0005634);; Biological Process: regulation of transcription, DNA-templated (GO:0006355);;	K09286|1.34825e-172|pxb:103930679|K09286 EREBP-like factor | (RefSeq) ethylene-responsive transcription factor RAP2-12-like	Ethylene-responsive transcription factor RAP2-12 GN=T18A20.14 OS=Arabidopsis thaliana (Mouse-ear cress) PE=1 SV=1	ethylene signal transcription factor [Morus alba]
gene7682	LOC107415044	0.000131741	-2.8218	down	4.83069e-10	-4.46426	down	2.24147e-05	-3.04441	down	--	K09286|6.07581e-67|mdm:103414905|K09286 EREBP-like factor | (RefSeq) ethylene-responsive transcription factor RAP2-11-like	Ethylene-responsive transcription factor RAP2-11 GN=T29J13.210 OS=Arabidopsis thaliana (Mouse-ear cress) PE=2 SV=1	PREDICTED: ethylene-responsive transcription factor RAP2-11-like [Malus domestica]
gene24053	LOC107432867	0.00979826	-1.09259	down	6.27471e-05	-1.52388	down	1.14946e-05	-1.84514	down	Biological Process: cell fate specification (GO:0001708);; Biological Process: system development (GO:0048731);;	--	WRKY transcription factor 44 GN=F3G5.5 OS=Arabidopsis thaliana (Mouse-ear cress) PE=1 SV=2	PREDICTED: WRKY transcription factor 44 isoform X2 [Prunus mume]
gene11515	LOC107419222	2.70555e-05	1.59822	up	4.57126e-11	2.05398	up	9.52317e-07	1.77733	up	Molecular Function: DNA binding (GO:0003677);; Biological Process: regulation of transcription, DNA-templated (GO:0006355);;	--	NAC domain-containing protein 100 GN=NAC100 OS=Arabidopsis thaliana (Mouse-ear cress) PE=2 SV=1	PREDICTED: NAC domain-containing protein 100-like [Prunus mume]
gene13222	LOC107421097	2.4015e-12	1.54576	up	3.3175e-11	1.65432	up	1.90555e-18	2.01654	up	Molecular Function: DNA binding (GO:0003677);; Molecular Function: transcription factor activity, sequence-specific DNA binding (GO:0003700);; Biological Process: regulation of transcription, DNA-templated (GO:0006355);; Biological Process: multicellular organism development (GO:0007275);; Biological Process: toxin catabolic process (GO:0009407);; Biological Process: response to wounding (GO:0009…	--	NAC domain-containing protein 2 GN=T1N6.12 OS=Arabidopsis thaliana (Mouse-ear cress) PE=2 SV=2	NAC domain-containing protein [Boehmeria nivea]
gene20442	LOC107428947	0.00237274	1.09529	up	9.34366e-14	4.2587	up	2.58747e-39	4.61272	up	Molecular Function: DNA binding (GO:0003677);; Molecular Function: transcription factor activity, sequence-specific DNA binding (GO:0003700);; Biological Process: regulation of transcription, DNA-templated (GO:0006355);; Biological Process: response to bacterium (GO:0009617);; Biological Process: multidimensional cell growth (GO:0009825);; Biological Process: flower development (GO:0009908);; Bio…	--	NAC transcription factor 29 GN=At1g69490 OS=Arabidopsis thaliana (Mouse-ear cress) PE=2 SV=1	NAC transcription factor 027 [Jatropha curcas]
gene26274	LOC107435293	0.00143059	2.15305	up	8.32487e-05	2.38229	up	1.48416e-05	2.73685	up	Molecular Function: DNA binding (GO:0003677);; Molecular Function: transcription factor activity, sequence-specific DNA binding (GO:0003700);; Cellular Component: nucleus (GO:0005634);; Cellular Component: cytoplasm (GO:0005737);; Biological Process: regulation of transcription, DNA-templated (GO:0006355);; Biological Process: multicellular organism development (GO:0007275);;	--	NAC domain-containing protein 100 GN=NAC100 OS=Arabidopsis thaliana (Mouse-ear cress) PE=2 SV=1	NAC domain-containing protein 100 [Morus notabilis]
gene29940	LOC107406551	9.6865e-08	1.57651	up	1.63187e-44	3.6705	up	4.23143e-10	4.55666	up	Molecular Function: DNA binding (GO:0003677);; Cellular Component: nucleus (GO:0005634);; Biological Process: regulation of transcription, DNA-templated (GO:0006355);; Biological Process: response to water deprivation (GO:0009414);; Biological Process: response to abscisic acid (GO:0009737);;	--	NAC domain-containing protein 72 GN=F27G19.10 OS=Arabidopsis thaliana (Mouse-ear cress) PE=2 SV=1	NAC domain class transcription factor isoform 1 [Theobroma cacao]
Ziziphus_jujuba_newGene_7074	--	4.77078e-08	1.43829	up	3.45562e-27	3.59922	up	2.6253e-11	4.37346	up	Molecular Function: DNA binding (GO:0003677);; Cellular Component: nucleus (GO:0005634);; Biological Process: regulation of transcription, DNA-templated (GO:0006355);;	--	NAC domain-containing protein 72 OS=Arabidopsis thaliana OX=3702 GN=NAC072 PE=2 SV=1	PREDICTED: NAC domain-containing protein 72-like [Ziziphus jujuba]
gene17970	LOC107426233	0.00241899	1.55817	up	0.000103058	1.74436	up	0.000606525	1.70924	up	--	K09422|7.16096e-124|tcc:TCM_004777|K09422 myb proto-oncogene protein, plant | (RefSeq) MYB-like DNA-binding domain protein	Transcription factor MYB12 GN=T30B22.24 OS=Arabidopsis thaliana (Mouse-ear cress) PE=2 SV=1	MYB-like DNA-binding domain protein [Theobroma cacao]
gene128	LOC107421731	4.38732e-16	2.23692	up	2.03549e-12	1.91456	up	0.00301661	1.07297	up	Molecular Function: DNA binding (GO:0003677);; Molecular Function: transcription factor activity, sequence-specific DNA binding (GO:0003700);; Biological Process: regulation of transcription, DNA-templated (GO:0006355);; Molecular Function: 2-alkenal reductase [NAD(P)] activity (GO:0032440);; Molecular Function: protein dimerization activity (GO:0046983);; Biological Process: oxidation-reduction …	--	Transcription factor bHLH35 GN=MUL3.10 OS=Arabidopsis thaliana (Mouse-ear cress) PE=2 SV=1	PREDICTED: transcription factor bHLH35 isoform X2 [Eucalyptus grandis]
gene23643	LOC107432409	5.28661e-08	-1.22798	down	7.75439e-28	-2.15755	down	4.38152e-33	-2.64201	down	Molecular Function: binding (GO:0005488);;	--	Transcription factor bHLH48 GN=MHK10.2 OS=Arabidopsis thaliana (Mouse-ear cress) PE=2 SV=1	PREDICTED: transcription factor bHLH48-like [Prunus mume]
gene10053	LOC107417576	2.99985e-12	1.61745	up	3.64199e-15	2.05779	up	1.01773e-14	2.23369	up	Molecular Function: DNA binding (GO:0003677);; Molecular Function: zinc ion binding (GO:0008270);;	--	Zinc finger A20 and AN1 domain-containing stress-associated protein 8 OS=Oryza sativa subsp. japonica (Rice) PE=2 SV=1	PREDICTED: zinc finger A20 and AN1 domain-containing stress-associated protein 8-like [Pyrus x bretschneideri]
gene1615	LOC107424717	5.1566e-11	1.4252	up	2.66259e-09	1.15145	up	2.8174e-10	1.29342	up	Biological Process: cell fate determination (GO:0001709);; Molecular Function: RNA binding (GO:0003723);; Biological Process: regulation of transcription, DNA-templated (GO:0006355);; Molecular Function: zinc ion binding (GO:0008270);;	--	Zinc finger CCCH domain-containing protein 37 GN=HUA1 OS=Arabidopsis thaliana (Mouse-ear cress) PE=1 SV=1	PREDICTED: zinc finger CCCH domain-containing protein 37 isoform X2 [Vitis vinifera]
gene8718	LOC107416167	7.82774e-05	-1.79608	down	0.00706887	-1.08693	down	1.6269e-05	-1.96544	down	Molecular Function: metal ion binding (GO:0046872);;	--	Zinc finger protein 4 GN=ZFP4 OS=Arabidopsis thaliana (Mouse-ear cress) PE=2 SV=2	Zinc finger protein 4 [Morus notabilis]
gene23144	LOC107431837	5.03982e-27	2.39955	up	9.08112e-66	3.47889	up	5.3188e-60	3.54424	up	Molecular Function: DNA binding (GO:0003677);; Biological Process: cellular metabolic process (GO:0044237);;	K09419|1.52277e-126|fve:101304412|K09419 heat shock transcription factor, other eukaryote | (RefSeq) heat stress transcription factor C-1	Heat stress transcription factor C-1 GN=MOB24.9 OS=Arabidopsis thaliana (Mouse-ear cress) PE=2 SV=1	PREDICTED: heat stress transcription factor C-1-like [Fragaria vesca subsp. vesca]
gene21394	LOC107429964	2.37273e-05	1.55625	up	9.41424e-10	1.89152	up	1.60452e-18	2.59637	up	Molecular Function: DNA binding (GO:0003677);; Biological Process: regulation of transcription, DNA-templated (GO:0006355);; Biological Process: response to stress (GO:0006950);; Biological Process: response to abiotic stimulus (GO:0009628);;	K09419|1.9089e-96|vvi:100256486|K09419 heat shock transcription factor, other eukaryote | (RefSeq) heat stress transcription factor B-2b	Heat stress transcription factor B-2b GN=T5C23.90 OS=Arabidopsis thaliana (Mouse-ear cress) PE=2 SV=1	HSP transcription factor [Vitis pseudoreticulata]

## Sheet: Transcription factors in HS
S7 Table.Transcription Factors Involved in HS under heat stress.
HS1d vs.HS0d
Gene_ID	Gene_Name	FDR	log2FC	regulated	COG_class	COG_class_annotation	GO_annotation	KEGG_annotation	Swiss-Prot_annotation	NR_annotation
gene23026	LOC107431731	0.00844971	1.23849	up	--	--	--	K09285|0|pxb:103953198|K09285 AP2-like factor, ANT lineage | (RefSeq) AP2-like ethylene-responsive transcription factor At2g41710	AP2-like ethylene-responsive transcription factor At2g41710 GN=At2g41710 OS=Arabidopsis thaliana (Mouse-ear cress) PE=2 SV=2	PREDICTED: AP2-like ethylene-responsive transcription factor At2g41710 isoform X2 [Pyrus x bretschneideri]
gene28482	LOC107404986	0.00371244	2.34537	up	--	--	Molecular Function: DNA binding (GO:0003677);; Molecular Function: transcription factor activity, sequence-specific DNA binding (GO:0003700);; Cellular Component: nucleus (GO:0005634);; Biological Process: regulation of transcription, DNA-templated (GO:0006355);;	--	Ethylene-responsive transcription factor ERF018 GN=ERF018 OS=Arabidopsis thaliana (Mouse-ear cress) PE=2 SV=1	PREDICTED: ethylene-responsive transcription factor RAP2-9-like [Nelumbo nucifera]
gene28694	LOC107405213	8.95984e-05	1.30219	up	--	--	Biological Process: transcription, DNA-templated (GO:0006351);;	K09286|4.95325e-108|pmum:103333551|K09286 EREBP-like factor | (RefSeq) ethylene-responsive transcription factor RAP2-4	Ethylene-responsive transcription factor RAP2-4 OS=Arabidopsis thaliana (Mouse-ear cress) PE=1 SV=1	PREDICTED: ethylene-responsive transcription factor RAP2-4 [Prunus mume]
gene31593	LOC107408332	7.62479e-12	1.8522	up	--	--	--	K09286|2.9287e-86|pxb:103962212|K09286 EREBP-like factor | (RefSeq) ethylene-responsive transcription factor RAP2-4-like	Ethylene-responsive transcription factor RAP2-4 OS=Arabidopsis thaliana (Mouse-ear cress) PE=1 SV=1	PREDICTED: LOW QUALITY PROTEIN: ethylene-responsive transcription factor RAP2-4-like [Pyrus x bretschneideri]
gene16374	LOC107424539	5.07418e-09	-2.15899	down	--	--	Molecular Function: DNA binding (GO:0003677);; Molecular Function: transcription factor activity, sequence-specific DNA binding (GO:0003700);; Cellular Component: nucleus (GO:0005634);; Biological Process: regulation of transcription, DNA-templated (GO:0006355);;	--	Ethylene-responsive transcription factor ERF010 GN=ERF010 OS=Arabidopsis thaliana (Mouse-ear cress) PE=2 SV=1	Ethylene-responsive transcription factor [Morus notabilis]
gene2565	LOC107435298	0.000573222	-1.11643	down	--	--	Molecular Function: DNA binding (GO:0003677);; Molecular Function: transcription factor activity, sequence-specific DNA binding (GO:0003700);; Cellular Component: nucleus (GO:0005634);; Biological Process: regulation of transcription, DNA-templated (GO:0006355);;	K09286|1.34825e-172|pxb:103930679|K09286 EREBP-like factor | (RefSeq) ethylene-responsive transcription factor RAP2-12-like	Ethylene-responsive transcription factor RAP2-12 GN=T18A20.14 OS=Arabidopsis thaliana (Mouse-ear cress) PE=1 SV=1	ethylene signal transcription factor [Morus alba]
gene7682	LOC107415044	2.77773e-06	-3.91436	down	--	--	--	K09286|6.07581e-67|mdm:103414905|K09286 EREBP-like factor | (RefSeq) ethylene-responsive transcription factor RAP2-11-like	Ethylene-responsive transcription factor RAP2-11 GN=T29J13.210 OS=Arabidopsis thaliana (Mouse-ear cress) PE=2 SV=1	PREDICTED: ethylene-responsive transcription factor RAP2-11-like [Malus domestica]
gene11515	LOC107419222	6.24764e-08	2.33117	up	--	--	Molecular Function: DNA binding (GO:0003677);; Biological Process: regulation of transcription, DNA-templated (GO:0006355);;	--	NAC domain-containing protein 100 GN=NAC100 OS=Arabidopsis thaliana (Mouse-ear cress) PE=2 SV=1	PREDICTED: NAC domain-containing protein 100-like [Prunus mume]
gene13222	LOC107421097	1.14742e-05	1.1726	up	--	--	Molecular Function: DNA binding (GO:0003677);; Molecular Function: transcription factor activity, sequence-specific DNA binding (GO:0003700);; Biological Process: regulation of transcription, DNA-templated (GO:0006355);; Biological Process: multicellular organism development (GO:0007275);; Biological Process: toxin catabolic process (GO:0009407);; Biological Process: response to wounding (GO:0009…	--	NAC domain-containing protein 2 GN=T1N6.12 OS=Arabidopsis thaliana (Mouse-ear cress) PE=2 SV=2	NAC domain-containing protein [Boehmeria nivea]
gene14349	LOC107422350	0.00382977	2.06096	up	--	--	Molecular Function: protein binding (GO:0005515);; Biological Process: defense response (GO:0006952);; Biological Process: signal transduction (GO:0007165);; Biological Process: multicellular organism development (GO:0007275);; Biological Process: response to abiotic stimulus (GO:0009628);; Biological Process: response to hormone (GO:0009725);; Biological Process: cellular response to organic sub…	--	NAC domain-containing protein 55 GN=MJK13.16 OS=Arabidopsis thaliana (Mouse-ear cress) PE=2 SV=1	PREDICTED: NAC domain-containing protein 19-like [Vitis vinifera]
gene20442	LOC107428947	2.37634e-10	2.38577	up	--	--	Molecular Function: DNA binding (GO:0003677);; Molecular Function: transcription factor activity, sequence-specific DNA binding (GO:0003700);; Biological Process: regulation of transcription, DNA-templated (GO:0006355);; Biological Process: response to bacterium (GO:0009617);; Biological Process: multidimensional cell growth (GO:0009825);; Biological Process: flower development (GO:0009908);; Bio…	--	NAC transcription factor 29 GN=At1g69490 OS=Arabidopsis thaliana (Mouse-ear cress) PE=2 SV=1	NAC transcription factor 027 [Jatropha curcas]
gene29940	LOC107406551	7.22356e-07	2.62908	up	--	--	Molecular Function: DNA binding (GO:0003677);; Cellular Component: nucleus (GO:0005634);; Biological Process: regulation of transcription, DNA-templated (GO:0006355);; Biological Process: response to water deprivation (GO:0009414);; Biological Process: response to abscisic acid (GO:0009737);;	--	NAC domain-containing protein 72 GN=F27G19.10 OS=Arabidopsis thaliana (Mouse-ear cress) PE=2 SV=1	NAC domain class transcription factor isoform 1 [Theobroma cacao]
gene880	LOC107416163	0.000554478	2.67201	up	--	--	Molecular Function: DNA binding (GO:0003677);; Biological Process: regulation of transcription, DNA-templated (GO:0006355);;	--	NAC domain-containing protein 86 {ECO:0000312|EMBL:AED92405.1} OS=Arabidopsis thaliana (Mouse-ear cress) PE=2 SV=1	NAC domain-containing protein 74 [Morus notabilis]
gene23155	LOC107431922	6.52828e-05	-2.60438	down	[KAD]	Transcription;; RNA processing and modification;; Cell cycle control, cell division, chromosome partitioning	Molecular Function: binding (GO:0005488);; Biological Process: response to chitin (GO:0010200);;	K09422|1.06191e-84|pper:PRUPE_ppa024805mg|K09422 myb proto-oncogene protein, plant | (RefSeq) hypothetical protein	Myb-related protein MYBAS1 GN=MYBAS1 OS=Oryza sativa subsp. japonica (Rice) PE=2 SV=1	Myb-related protein MYBAS1 [Morus notabilis]
gene5661	LOC107412845	0.00433275	-1.14237	down	[KAD]	Transcription;; RNA processing and modification;; Cell cycle control, cell division, chromosome partitioning	Molecular Function: DNA binding (GO:0003677);; Molecular Function: chromatin binding (GO:0003682);;	K09422|0|pmum:103330754|K09422 myb proto-oncogene protein, plant | (RefSeq) transcription factor GAMYB-like	Transcription factor GAMYB OS=Oryza sativa subsp. japonica (Rice) PE=2 SV=1	PREDICTED: transcription factor GAMYB-like [Prunus mume]
gene128	LOC107421731	1.30356e-11	2.4324	up	--	--	Molecular Function: DNA binding (GO:0003677);; Molecular Function: transcription factor activity, sequence-specific DNA binding (GO:0003700);; Biological Process: regulation of transcription, DNA-templated (GO:0006355);; Molecular Function: 2-alkenal reductase [NAD(P)] activity (GO:0032440);; Molecular Function: protein dimerization activity (GO:0046983);; Biological Process: oxidation-reduction …	--	Transcription factor bHLH35 GN=MUL3.10 OS=Arabidopsis thaliana (Mouse-ear cress) PE=2 SV=1	PREDICTED: transcription factor bHLH35 isoform X2 [Eucalyptus grandis]
gene23643	LOC107432409	6.56025e-10	-1.60986	down	--	--	Molecular Function: binding (GO:0005488);;	--	Transcription factor bHLH48 GN=MHK10.2 OS=Arabidopsis thaliana (Mouse-ear cress) PE=2 SV=1	PREDICTED: transcription factor bHLH48-like [Prunus mume]
gene31727	LOC107408475	0.000154487	-2.2708	down	--	--	Molecular Function: protein dimerization activity (GO:0046983);;	--	Transcription factor bHLH104 OS=Arabidopsis thaliana (Mouse-ear cress) PE=2 SV=1	PREDICTED: transcription factor bHLH104-like isoform X1 [Citrus sinensis]
gene10053	LOC107417576	2.14606e-16	2.40339	up	--	--	Molecular Function: DNA binding (GO:0003677);; Molecular Function: zinc ion binding (GO:0008270);;	--	Zinc finger A20 and AN1 domain-containing stress-associated protein 8 OS=Oryza sativa subsp. japonica (Rice) PE=2 SV=1	PREDICTED: zinc finger A20 and AN1 domain-containing stress-associated protein 8-like [Pyrus x bretschneideri]
gene1615	LOC107424717	0.00501129	1.42722	up	--	--	Biological Process: cell fate determination (GO:0001709);; Molecular Function: RNA binding (GO:0003723);; Biological Process: regulation of transcription, DNA-templated (GO:0006355);; Molecular Function: zinc ion binding (GO:0008270);;	--	Zinc finger CCCH domain-containing protein 37 GN=HUA1 OS=Arabidopsis thaliana (Mouse-ear cress) PE=1 SV=1	PREDICTED: zinc finger CCCH domain-containing protein 37 isoform X2 [Vitis vinifera]
Ziziphus_jujuba_newGene_8635	--	0.00262184	2.63067	up	--	--	Molecular Function: nucleic acid binding (GO:0003676);;	--	Zinc finger BED domain-containing protein RICESLEEPER 2 OS=Oryza sativa subsp. japonica OX=39947 GN=Os03g0733400 PE=2 SV=1	PREDICTED: zinc finger BED domain-containing protein RICESLEEPER 1-like [Ziziphus jujuba]
gene23144	LOC107431837	5.525e-09	1.57173	up	--	--	Molecular Function: DNA binding (GO:0003677);; Biological Process: cellular metabolic process (GO:0044237);;	K09419|1.52277e-126|fve:101304412|K09419 heat shock transcription factor, other eukaryote | (RefSeq) heat stress transcription factor C-1	Heat stress transcription factor C-1 GN=MOB24.9 OS=Arabidopsis thaliana (Mouse-ear cress) PE=2 SV=1	PREDICTED: heat stress transcription factor C-1-like [Fragaria vesca subsp. vesca]
gene21394	LOC107429964	1.72765e-06	2.04555	up	--	--	Molecular Function: DNA binding (GO:0003677);; Biological Process: regulation of transcription, DNA-templated (GO:0006355);; Biological Process: response to stress (GO:0006950);; Biological Process: response to abiotic stimulus (GO:0009628);;	K09419|1.9089e-96|vvi:100256486|K09419 heat shock transcription factor, other eukaryote | (RefSeq) heat stress transcription factor B-2b	Heat stress transcription factor B-2b GN=T5C23.90 OS=Arabidopsis thaliana (Mouse-ear cress) PE=2 SV=1	HSP transcription factor [Vitis pseudoreticulata]
HS3d vs.HS0d
Gene_ID	Gene_Name	FDR	log2FC	regulated	COG_class	COG_class_annotation	GO_annotation	KEGG_annotation	Swiss-Prot_annotation	NR_annotation
gene14927	LOC107422981	0.000748539	1.05459	up	[T]	Signal transduction mechanisms	Molecular Function: phosphorelay sensor kinase activity (GO:0000155);; Molecular Function: phosphorelay response regulator activity (GO:0000156);; Molecular Function: ATP binding (GO:0005524);; Cellular Component: endoplasmic reticulum membrane (GO:0005789);; Biological Process: regulation of transcription, DNA-templated (GO:0006355);; Biological Process: ethylene-activated signaling pathway (GO:…	K14509|0|pmum:103324134|K14509 ethylene receptor [EC:2.7.13.-] | (RefSeq) ethylene receptor 2	Ethylene receptor 2 GN=ETR2 OS=Arabidopsis thaliana (Mouse-ear cress) PE=1 SV=2	ethylene receptor [Ziziphus jujuba]
gene1674	LOC107425282	0.00123066	1.49985	up	--	--	--	K09286|1.14828e-45|pper:PRUPE_ppa010090mg|K09286 EREBP-like factor | (RefSeq) hypothetical protein	Ethylene-responsive transcription factor 4 GN=ERF4 OS=Nicotiana sylvestris (Wood tobacco) PE=2 SV=1	Ethylene-responsive transcription factor 4 [Morus notabilis]
gene21779	LOC107430379	2.33745e-05	1.95866	up	--	--	--	K09286|3.27482e-87|pmum:103337044|K09286 EREBP-like factor | (RefSeq) ethylene-responsive transcription factor 5	Ethylene-responsive transcription factor 6 OS=Arabidopsis thaliana (Mouse-ear cress) PE=2 SV=2	PREDICTED: ethylene-responsive transcription factor 5 [Prunus mume]
gene2360	LOC107432807	0.00542477	1.11956	up	--	--	Molecular Function: DNA binding (GO:0003677);; Molecular Function: transcription factor activity, sequence-specific DNA binding (GO:0003700);; Cellular Component: nucleus (GO:0005634);; Biological Process: regulation of transcription, DNA-templated (GO:0006355);; Biological Process: response to oxygen-containing compound (GO:1901700);;	K09286|4.86843e-55|pop:POPTR_0001s36610g|K09286 EREBP-like factor | (RefSeq) POPTRDRAFT_707534; Ethylene responsive element binding factor 3 family protein	Ethylene-responsive transcription factor 7 GN=MQC12.5 OS=Arabidopsis thaliana (Mouse-ear cress) PE=1 SV=1	Ethylene-responsive transcription factor 3 [Morus notabilis]
gene28482	LOC107404986	0.000855569	2.65464	up	--	--	Molecular Function: DNA binding (GO:0003677);; Molecular Function: transcription factor activity, sequence-specific DNA binding (GO:0003700);; Cellular Component: nucleus (GO:0005634);; Biological Process: regulation of transcription, DNA-templated (GO:0006355);;	--	Ethylene-responsive transcription factor ERF018 GN=ERF018 OS=Arabidopsis thaliana (Mouse-ear cress) PE=2 SV=1	PREDICTED: ethylene-responsive transcription factor RAP2-9-like [Nelumbo nucifera]
gene28483	LOC107404975	1.99298e-05	5.86612	up	--	--	Molecular Function: DNA binding (GO:0003677);; Molecular Function: transcription factor activity, sequence-specific DNA binding (GO:0003700);; Cellular Component: nucleus (GO:0005634);; Biological Process: regulation of transcription, DNA-templated (GO:0006355);;	--	Ethylene-responsive transcription factor ERF017 GN=ERF017 OS=Arabidopsis thaliana (Mouse-ear cress) PE=2 SV=1	Ethylene-responsive transcription factor [Morus notabilis]
gene28694	LOC107405213	1.57439e-07	1.57532	up	--	--	Biological Process: transcription, DNA-templated (GO:0006351);;	K09286|4.95325e-108|pmum:103333551|K09286 EREBP-like factor | (RefSeq) ethylene-responsive transcription factor RAP2-4	Ethylene-responsive transcription factor RAP2-4 OS=Arabidopsis thaliana (Mouse-ear cress) PE=1 SV=1	PREDICTED: ethylene-responsive transcription factor RAP2-4 [Prunus mume]
gene31593	LOC107408332	5.97608e-05	2.09146	up	--	--	--	K09286|2.9287e-86|pxb:103962212|K09286 EREBP-like factor | (RefSeq) ethylene-responsive transcription factor RAP2-4-like	Ethylene-responsive transcription factor RAP2-4 OS=Arabidopsis thaliana (Mouse-ear cress) PE=1 SV=1	PREDICTED: LOW QUALITY PROTEIN: ethylene-responsive transcription factor RAP2-4-like [Pyrus x bretschneideri]
gene9866	LOC107417413	1.72299e-12	3.07264	up	--	--	--	K09286|1.74408e-42|cmo:103495486|K09286 EREBP-like factor | (RefSeq) ethylene-responsive transcription factor 4	Ethylene-responsive transcription factor 4 GN=ERF4 OS=Nicotiana tabacum (Common tobacco) PE=1 SV=1	Ethylene-responsive transcription factor 4 [Morus notabilis]
gene16374	LOC107424539	4.48642e-09	-2.34119	down	--	--	Molecular Function: DNA binding (GO:0003677);; Molecular Function: transcription factor activity, sequence-specific DNA binding (GO:0003700);; Cellular Component: nucleus (GO:0005634);; Biological Process: regulation of transcription, DNA-templated (GO:0006355);;	--	Ethylene-responsive transcription factor ERF010 GN=ERF010 OS=Arabidopsis thaliana (Mouse-ear cress) PE=2 SV=1	Ethylene-responsive transcription factor [Morus notabilis]
gene2565	LOC107435298	0.000402597	-1.2847	down	--	--	Molecular Function: DNA binding (GO:0003677);; Molecular Function: transcription factor activity, sequence-specific DNA binding (GO:0003700);; Cellular Component: nucleus (GO:0005634);; Biological Process: regulation of transcription, DNA-templated (GO:0006355);;	K09286|1.34825e-172|pxb:103930679|K09286 EREBP-like factor | (RefSeq) ethylene-responsive transcription factor RAP2-12-like	Ethylene-responsive transcription factor RAP2-12 GN=T18A20.14 OS=Arabidopsis thaliana (Mouse-ear cress) PE=1 SV=1	ethylene signal transcription factor [Morus alba]
gene7682	LOC107415044	1.12599e-06	-4.18222	down	--	--	--	K09286|6.07581e-67|mdm:103414905|K09286 EREBP-like factor | (RefSeq) ethylene-responsive transcription factor RAP2-11-like	Ethylene-responsive transcription factor RAP2-11 GN=T29J13.210 OS=Arabidopsis thaliana (Mouse-ear cress) PE=2 SV=1	PREDICTED: ethylene-responsive transcription factor RAP2-11-like [Malus domestica]
gene13222	LOC107421097	7.03991e-07	1.38325	up	--	--	Molecular Function: DNA binding (GO:0003677);; Molecular Function: transcription factor activity, sequence-specific DNA binding (GO:0003700);; Biological Process: regulation of transcription, DNA-templated (GO:0006355);; Biological Process: multicellular organism development (GO:0007275);; Biological Process: toxin catabolic process (GO:0009407);; Biological Process: response to wounding (GO:0009…	--	NAC domain-containing protein 2 GN=T1N6.12 OS=Arabidopsis thaliana (Mouse-ear cress) PE=2 SV=2	NAC domain-containing protein [Boehmeria nivea]
gene29940	LOC107406551	0.00681176	3.63839	up	--	--	Molecular Function: DNA binding (GO:0003677);; Cellular Component: nucleus (GO:0005634);; Biological Process: regulation of transcription, DNA-templated (GO:0006355);; Biological Process: response to water deprivation (GO:0009414);; Biological Process: response to abscisic acid (GO:0009737);;	--	NAC domain-containing protein 72 GN=F27G19.10 OS=Arabidopsis thaliana (Mouse-ear cress) PE=2 SV=1	NAC domain class transcription factor isoform 1 [Theobroma cacao]
gene7954	LOC107415322	0.00210494	1.24761	up	--	--	Molecular Function: RNA binding (GO:0003723);;	--	Uncharacterized CRM domain-containing protein At3g25440, chloroplastic (Precursor) GN=At3g25440 OS=Arabidopsis thaliana (Mouse-ear cress) PE=2 SV=1	NAC domain-containing protein 8 [Morus notabilis]
gene880	LOC107416163	0.000109395	2.87355	up	--	--	Molecular Function: DNA binding (GO:0003677);; Biological Process: regulation of transcription, DNA-templated (GO:0006355);;	--	NAC domain-containing protein 86 {ECO:0000312|EMBL:AED92405.1} OS=Arabidopsis thaliana (Mouse-ear cress) PE=2 SV=1	NAC domain-containing protein 74 [Morus notabilis]
gene26310	LOC107435334	1.15483e-12	3.27782	up	--	--	Molecular Function: nucleic acid binding (GO:0003676);;	--	Transcription factor DIVARICATA GN=DIVARICATA OS=Antirrhinum majus (Garden snapdragon) PE=2 SV=1	PREDICTED: transcription factor MYB1R1 [Prunus mume]
gene1281	LOC107419634	0.00141474	-1.65888	down	--	--	Molecular Function: DNA binding (GO:0003677);; Molecular Function: chromatin binding (GO:0003682);;	--	Transcription factor CPC GN=CPC OS=Arabidopsis thaliana (Mouse-ear cress) PE=1 SV=1	PREDICTED: MYB-like transcription factor ETC1 [Eucalyptus grandis]
gene5661	LOC107412845	0.000820749	-1.37159	down	[KAD]	Transcription;; RNA processing and modification;; Cell cycle control, cell division, chromosome partitioning	Molecular Function: DNA binding (GO:0003677);; Molecular Function: chromatin binding (GO:0003682);;	K09422|0|pmum:103330754|K09422 myb proto-oncogene protein, plant | (RefSeq) transcription factor GAMYB-like	Transcription factor GAMYB OS=Oryza sativa subsp. japonica (Rice) PE=2 SV=1	PREDICTED: transcription factor GAMYB-like [Prunus mume]
gene29882	LOC107406487	0.00374654	-1.466	down	--	--	Molecular Function: DNA binding (GO:0003677);; Molecular Function: transcription factor activity, sequence-specific DNA binding (GO:0003700);; Cellular Component: nucleus (GO:0005634);; Biological Process: regulation of transcription, DNA-templated (GO:0006355);;	--	Dehydration-responsive element-binding protein 2A GN=K18I23.22 OS=Arabidopsis thaliana (Mouse-ear cress) PE=1 SV=1	PREDICTED: putative dehydration-responsive element-binding protein 2H [Malus domestica]
gene128	LOC107421731	0.00447611	2.59836	up	--	--	Molecular Function: DNA binding (GO:0003677);; Molecular Function: transcription factor activity, sequence-specific DNA binding (GO:0003700);; Biological Process: regulation of transcription, DNA-templated (GO:0006355);; Molecular Function: 2-alkenal reductase [NAD(P)] activity (GO:0032440);; Molecular Function: protein dimerization activity (GO:0046983);; Biological Process: oxidation-reduction …	--	Transcription factor bHLH35 GN=MUL3.10 OS=Arabidopsis thaliana (Mouse-ear cress) PE=2 SV=1	PREDICTED: transcription factor bHLH35 isoform X2 [Eucalyptus grandis]
gene23643	LOC107432409	3.32344e-11	-1.82366	down	--	--	Molecular Function: binding (GO:0005488);;	--	Transcription factor bHLH48 GN=MHK10.2 OS=Arabidopsis thaliana (Mouse-ear cress) PE=2 SV=1	PREDICTED: transcription factor bHLH48-like [Prunus mume]
gene10053	LOC107417576	5.20279e-20	3.46476	up	--	--	Molecular Function: DNA binding (GO:0003677);; Molecular Function: zinc ion binding (GO:0008270);;	--	Zinc finger A20 and AN1 domain-containing stress-associated protein 8 OS=Oryza sativa subsp. japonica (Rice) PE=2 SV=1	PREDICTED: zinc finger A20 and AN1 domain-containing stress-associated protein 8-like [Pyrus x bretschneideri]
gene1615	LOC107424717	2.66919e-09	1.63479	up	--	--	Biological Process: cell fate determination (GO:0001709);; Molecular Function: RNA binding (GO:0003723);; Biological Process: regulation of transcription, DNA-templated (GO:0006355);; Molecular Function: zinc ion binding (GO:0008270);;	--	Zinc finger CCCH domain-containing protein 37 GN=HUA1 OS=Arabidopsis thaliana (Mouse-ear cress) PE=1 SV=1	PREDICTED: zinc finger CCCH domain-containing protein 37 isoform X2 [Vitis vinifera]
gene9314	LOC107416839	3.49951e-09	1.63848	up	--	--	Cellular Component: intracellular (GO:0005622);; Molecular Function: zinc ion binding (GO:0008270);;	--	Zinc finger protein CONSTANS-LIKE 9 GN=COL9 OS=Arabidopsis thaliana (Mouse-ear cress) PE=2 SV=1	B-box type zinc finger protein with CCT domain isoform 1 [Theobroma cacao]
gene29334	LOC107405905	0.00273617	-1.45371	down	--	--	Cellular Component: intracellular (GO:0005622);; Molecular Function: zinc ion binding (GO:0008270);;	--	Zinc finger protein CONSTANS-LIKE 2 OS=Arabidopsis thaliana (Mouse-ear cress) PE=1 SV=1	PREDICTED: zinc finger protein CONSTANS-LIKE 2 [Prunus mume]
gene23144	LOC107431837	0.000221995	1.8909	up	--	--	Molecular Function: DNA binding (GO:0003677);; Biological Process: cellular metabolic process (GO:0044237);;	K09419|1.52277e-126|fve:101304412|K09419 heat shock transcription factor, other eukaryote | (RefSeq) heat stress transcription factor C-1	Heat stress transcription factor C-1 GN=MOB24.9 OS=Arabidopsis thaliana (Mouse-ear cress) PE=2 SV=1	PREDICTED: heat stress transcription factor C-1-like [Fragaria vesca subsp. vesca]
Ziziphus_jujuba_newGene_5358	--	8.44518e-05	2.98232	up	--	--	Molecular Function: transcription factor activity, sequence-specific DNA binding (GO:0003700);; Cellular Component: nucleus (GO:0005634);; Biological Process: regulation of transcription, DNA-templated (GO:0006355);; Molecular Function: sequence-specific DNA binding (GO:0043565);;	K09419|7.97644e-33|pper:PRUPE_ppa008830mg|K09419 heat shock transcription factor, other eukaryote | (RefSeq) hypothetical protein	Heat stress transcription factor C-1 OS=Arabidopsis thaliana OX=3702 GN=HSFC1 PE=1 SV=1	PREDICTED: heat stress transcription factor C-1 [Ziziphus jujuba]
gene21394	LOC107429964	1.39446e-06	2.11818	up	--	--	Molecular Function: DNA binding (GO:0003677);; Biological Process: regulation of transcription, DNA-templated (GO:0006355);; Biological Process: response to stress (GO:0006950);; Biological Process: response to abiotic stimulus (GO:0009628);;	K09419|1.9089e-96|vvi:100256486|K09419 heat shock transcription factor, other eukaryote | (RefSeq) heat stress transcription factor B-2b	Heat stress transcription factor B-2b GN=T5C23.90 OS=Arabidopsis thaliana (Mouse-ear cress) PE=2 SV=1	HSP transcription factor [Vitis pseudoreticulata]
HS5d vs.HS0d
Gene_ID	Gene_Name	FDR	log2FC	regulated	COG_class	COG_class_annotation	GO_annotation	KEGG_annotation	Swiss-Prot_annotation	NR_annotation
gene2360	LOC107432807	0.00168269	1.1619	up	--	--	Molecular Function: DNA binding (GO:0003677);; Molecular Function: transcription factor activity, sequence-specific DNA binding (GO:0003700);; Cellular Component: nucleus (GO:0005634);; Biological Process: regulation of transcription, DNA-templated (GO:0006355);; Biological Process: response to oxygen-containing compound (GO:1901700);;	K09286|4.86843e-55|pop:POPTR_0001s36610g|K09286 EREBP-like factor | (RefSeq) POPTRDRAFT_707534; Ethylene responsive element binding factor 3 family protein	Ethylene-responsive transcription factor 7 GN=MQC12.5 OS=Arabidopsis thaliana (Mouse-ear cress) PE=1 SV=1	Ethylene-responsive transcription factor 3 [Morus notabilis]
gene28482	LOC107404986	0.00281652	2.37177	up	--	--	Molecular Function: DNA binding (GO:0003677);; Molecular Function: transcription factor activity, sequence-specific DNA binding (GO:0003700);; Cellular Component: nucleus (GO:0005634);; Biological Process: regulation of transcription, DNA-templated (GO:0006355);;	--	Ethylene-responsive transcription factor ERF018 GN=ERF018 OS=Arabidopsis thaliana (Mouse-ear cress) PE=2 SV=1	PREDICTED: ethylene-responsive transcription factor RAP2-9-like [Nelumbo nucifera]
gene28694	LOC107405213	0.000661344	1.20683	up	--	--	Biological Process: transcription, DNA-templated (GO:0006351);;	K09286|4.95325e-108|pmum:103333551|K09286 EREBP-like factor | (RefSeq) ethylene-responsive transcription factor RAP2-4	Ethylene-responsive transcription factor RAP2-4 OS=Arabidopsis thaliana (Mouse-ear cress) PE=1 SV=1	PREDICTED: ethylene-responsive transcription factor RAP2-4 [Prunus mume]
gene31593	LOC107408332	1.45693e-14	2.12096	up	--	--	--	K09286|2.9287e-86|pxb:103962212|K09286 EREBP-like factor | (RefSeq) ethylene-responsive transcription factor RAP2-4-like	Ethylene-responsive transcription factor RAP2-4 OS=Arabidopsis thaliana (Mouse-ear cress) PE=1 SV=1	PREDICTED: LOW QUALITY PROTEIN: ethylene-responsive transcription factor RAP2-4-like [Pyrus x bretschneideri]
gene9866	LOC107417413	6.4587e-05	2.08133	up	--	--	--	K09286|1.74408e-42|cmo:103495486|K09286 EREBP-like factor | (RefSeq) ethylene-responsive transcription factor 4	Ethylene-responsive transcription factor 4 GN=ERF4 OS=Nicotiana tabacum (Common tobacco) PE=1 SV=1	Ethylene-responsive transcription factor 4 [Morus notabilis]
gene16374	LOC107424539	4.80224e-11	-2.52714	down	--	--	Molecular Function: DNA binding (GO:0003677);; Molecular Function: transcription factor activity, sequence-specific DNA binding (GO:0003700);; Cellular Component: nucleus (GO:0005634);; Biological Process: regulation of transcription, DNA-templated (GO:0006355);;	--	Ethylene-responsive transcription factor ERF010 GN=ERF010 OS=Arabidopsis thaliana (Mouse-ear cress) PE=2 SV=1	Ethylene-responsive transcription factor [Morus notabilis]
gene1671	LOC107425089	0.00458272	-2.1698	down	--	--	Molecular Function: DNA binding (GO:0003677);; Molecular Function: transcription factor activity, sequence-specific DNA binding (GO:0003700);; Cellular Component: nucleus (GO:0005634);; Biological Process: regulation of transcription, DNA-templated (GO:0006355);; Biological Process: ethylene-activated signaling pathway (GO:0009873);;	--	Ethylene-responsive transcription factor 12 GN=F3M18.21 OS=Arabidopsis thaliana (Mouse-ear cress) PE=2 SV=1	PREDICTED: ethylene-responsive transcription factor 12 [Vitis vinifera]
gene21778	LOC107430378	1.63117e-07	-1.60452	down	--	--	Molecular Function: DNA binding (GO:0003677);; Molecular Function: transcription factor activity, sequence-specific DNA binding (GO:0003700);; Cellular Component: nucleus (GO:0005634);; Biological Process: regulation of transcription, DNA-templated (GO:0006355);;	--	Ethylene-responsive transcription factor 1A OS=Arabidopsis thaliana (Mouse-ear cress) PE=1 SV=2	Ethylene-responsive transcription factor 2 [Morus notabilis]
gene2565	LOC107435298	1.23606e-07	-1.74264	down	--	--	Molecular Function: DNA binding (GO:0003677);; Molecular Function: transcription factor activity, sequence-specific DNA binding (GO:0003700);; Cellular Component: nucleus (GO:0005634);; Biological Process: regulation of transcription, DNA-templated (GO:0006355);;	K09286|1.34825e-172|pxb:103930679|K09286 EREBP-like factor | (RefSeq) ethylene-responsive transcription factor RAP2-12-like	Ethylene-responsive transcription factor RAP2-12 GN=T18A20.14 OS=Arabidopsis thaliana (Mouse-ear cress) PE=1 SV=1	ethylene signal transcription factor [Morus alba]
gene7682	LOC107415044	0.000124145	-3.2061	down	--	--	--	K09286|6.07581e-67|mdm:103414905|K09286 EREBP-like factor | (RefSeq) ethylene-responsive transcription factor RAP2-11-like	Ethylene-responsive transcription factor RAP2-11 GN=T29J13.210 OS=Arabidopsis thaliana (Mouse-ear cress) PE=2 SV=1	PREDICTED: ethylene-responsive transcription factor RAP2-11-like [Malus domestica]
gene19859	LOC107428282	0.00293561	1.58514	up	--	--	Molecular Function: transcription factor activity, sequence-specific DNA binding (GO:0003700);; Biological Process: regulation of transcription, DNA-templated (GO:0006355);; Molecular Function: sequence-specific DNA binding (GO:0043565);;	--	Probable WRKY transcription factor 75 GN=WRKY75 OS=Arabidopsis thaliana (Mouse-ear cress) PE=2 SV=1	PREDICTED: probable WRKY transcription factor 12-like [Fragaria vesca subsp. vesca]
gene22590	LOC107431286	0.00318451	-1.40853	down	--	--	--	K13424|0|pmum:103342913|K13424 WRKY transcription factor 33 | (RefSeq) probable WRKY transcription factor 33	Probable WRKY transcription factor 33 GN=WRKY33 OS=Arabidopsis thaliana (Mouse-ear cress) PE=1 SV=2	putative WRKY transcription factor 33 [Morus notabilis]
gene11515	LOC107419222	5.12797e-07	2.42919	up	--	--	Molecular Function: DNA binding (GO:0003677);; Biological Process: regulation of transcription, DNA-templated (GO:0006355);;	--	NAC domain-containing protein 100 GN=NAC100 OS=Arabidopsis thaliana (Mouse-ear cress) PE=2 SV=1	PREDICTED: NAC domain-containing protein 100-like [Prunus mume]
gene14349	LOC107422350	0.000333041	2.42677	up	--	--	Molecular Function: protein binding (GO:0005515);; Biological Process: defense response (GO:0006952);; Biological Process: signal transduction (GO:0007165);; Biological Process: multicellular organism development (GO:0007275);; Biological Process: response to abiotic stimulus (GO:0009628);; Biological Process: response to hormone (GO:0009725);; Biological Process: cellular response to organic sub…	--	NAC domain-containing protein 55 GN=MJK13.16 OS=Arabidopsis thaliana (Mouse-ear cress) PE=2 SV=1	PREDICTED: NAC domain-containing protein 19-like [Vitis vinifera]
gene20442	LOC107428947	1.4349e-09	3.60579	up	--	--	Molecular Function: DNA binding (GO:0003677);; Molecular Function: transcription factor activity, sequence-specific DNA binding (GO:0003700);; Biological Process: regulation of transcription, DNA-templated (GO:0006355);; Biological Process: response to bacterium (GO:0009617);; Biological Process: multidimensional cell growth (GO:0009825);; Biological Process: flower development (GO:0009908);; Bio…	--	NAC transcription factor 29 GN=At1g69490 OS=Arabidopsis thaliana (Mouse-ear cress) PE=2 SV=1	NAC transcription factor 027 [Jatropha curcas]
gene29940	LOC107406551	2.17072e-23	3.96654	up	--	--	Molecular Function: DNA binding (GO:0003677);; Cellular Component: nucleus (GO:0005634);; Biological Process: regulation of transcription, DNA-templated (GO:0006355);; Biological Process: response to water deprivation (GO:0009414);; Biological Process: response to abscisic acid (GO:0009737);;	--	NAC domain-containing protein 72 GN=F27G19.10 OS=Arabidopsis thaliana (Mouse-ear cress) PE=2 SV=1	NAC domain class transcription factor isoform 1 [Theobroma cacao]
gene7895	LOC107415241	3.57102e-05	1.49463	up	--	--	Molecular Function: RNA binding (GO:0003723);;	--	Uncharacterized CRM domain-containing protein At3g25440, chloroplastic (Precursor) GN=At3g25440 OS=Arabidopsis thaliana (Mouse-ear cress) PE=2 SV=1	NAC domain-containing protein 8 [Morus notabilis]
gene880	LOC107416163	0.00611489	2.22217	up	--	--	Molecular Function: DNA binding (GO:0003677);; Biological Process: regulation of transcription, DNA-templated (GO:0006355);;	--	NAC domain-containing protein 86 {ECO:0000312|EMBL:AED92405.1} OS=Arabidopsis thaliana (Mouse-ear cress) PE=2 SV=1	NAC domain-containing protein 74 [Morus notabilis]
Ziziphus_jujuba_newGene_7074	--	4.07114e-15	2.56412	up	--	--	Molecular Function: DNA binding (GO:0003677);; Cellular Component: nucleus (GO:0005634);; Biological Process: regulation of transcription, DNA-templated (GO:0006355);;	--	NAC domain-containing protein 72 OS=Arabidopsis thaliana OX=3702 GN=NAC072 PE=2 SV=1	PREDICTED: NAC domain-containing protein 72-like [Ziziphus jujuba]
gene28055	LOC107404509	4.95787e-05	-3.40884	down	--	--	Molecular Function: DNA binding (GO:0003677);; Biological Process: regulation of transcription, DNA-templated (GO:0006355);;	--	NAC transcription factor NAM-B1 GN=NAM-B1 OS=Triticum dicoccoides (Wild emmer) PE=3 SV=1	PREDICTED: NAC transcription factor 25 [Prunus mume]
gene1281	LOC107419634	7.46466e-07	-2.53601	down	--	--	Molecular Function: DNA binding (GO:0003677);; Molecular Function: chromatin binding (GO:0003682);;	--	Transcription factor CPC GN=CPC OS=Arabidopsis thaliana (Mouse-ear cress) PE=1 SV=1	PREDICTED: MYB-like transcription factor ETC1 [Eucalyptus grandis]
gene23155	LOC107431922	6.88347e-05	-2.67587	down	[KAD]	Transcription;; RNA processing and modification;; Cell cycle control, cell division, chromosome partitioning	Molecular Function: binding (GO:0005488);; Biological Process: response to chitin (GO:0010200);;	K09422|1.06191e-84|pper:PRUPE_ppa024805mg|K09422 myb proto-oncogene protein, plant | (RefSeq) hypothetical protein	Myb-related protein MYBAS1 GN=MYBAS1 OS=Oryza sativa subsp. japonica (Rice) PE=2 SV=1	Myb-related protein MYBAS1 [Morus notabilis]
gene32935	LOC107409797	0.000647263	-1.68441	down	--	--	Molecular Function: DNA binding (GO:0003677);; Molecular Function: chromatin binding (GO:0003682);;	--	Myb family transcription factor APL GN=APL OS=Arabidopsis thaliana (Mouse-ear cress) PE=2 SV=2	Myb family transcription factor APL [Morus notabilis]
gene5661	LOC107412845	0.000278367	-1.3873	down	[KAD]	Transcription;; RNA processing and modification;; Cell cycle control, cell division, chromosome partitioning	Molecular Function: DNA binding (GO:0003677);; Molecular Function: chromatin binding (GO:0003682);;	K09422|0|pmum:103330754|K09422 myb proto-oncogene protein, plant | (RefSeq) transcription factor GAMYB-like	Transcription factor GAMYB OS=Oryza sativa subsp. japonica (Rice) PE=2 SV=1	PREDICTED: transcription factor GAMYB-like [Prunus mume]
gene29882	LOC107406487	0.000170541	-1.82385	down	--	--	Molecular Function: DNA binding (GO:0003677);; Molecular Function: transcription factor activity, sequence-specific DNA binding (GO:0003700);; Cellular Component: nucleus (GO:0005634);; Biological Process: regulation of transcription, DNA-templated (GO:0006355);;	--	Dehydration-responsive element-binding protein 2A GN=K18I23.22 OS=Arabidopsis thaliana (Mouse-ear cress) PE=1 SV=1	PREDICTED: putative dehydration-responsive element-binding protein 2H [Malus domestica]
gene128	LOC107421731	1.43195e-15	2.77395	up	--	--	Molecular Function: DNA binding (GO:0003677);; Molecular Function: transcription factor activity, sequence-specific DNA binding (GO:0003700);; Biological Process: regulation of transcription, DNA-templated (GO:0006355);; Molecular Function: 2-alkenal reductase [NAD(P)] activity (GO:0032440);; Molecular Function: protein dimerization activity (GO:0046983);; Biological Process: oxidation-reduction …	--	Transcription factor bHLH35 GN=MUL3.10 OS=Arabidopsis thaliana (Mouse-ear cress) PE=2 SV=1	PREDICTED: transcription factor bHLH35 isoform X2 [Eucalyptus grandis]
gene17617	LOC107425945	0.000582067	-1.14334	down	--	--	Molecular Function: oxidoreductase activity (GO:0016491);; Molecular Function: protein dimerization activity (GO:0046983);;	--	Transcription factor bHLH3 OS=Arabidopsis thaliana (Mouse-ear cress) PE=2 SV=1	PREDICTED: transcription factor bHLH3 [Prunus mume]
gene23643	LOC107432409	1.80288e-20	-2.42602	down	--	--	Molecular Function: binding (GO:0005488);;	--	Transcription factor bHLH48 GN=MHK10.2 OS=Arabidopsis thaliana (Mouse-ear cress) PE=2 SV=1	PREDICTED: transcription factor bHLH48-like [Prunus mume]
gene31727	LOC107408475	0.000557645	-1.81573	down	--	--	Molecular Function: protein dimerization activity (GO:0046983);;	--	Transcription factor bHLH104 OS=Arabidopsis thaliana (Mouse-ear cress) PE=2 SV=1	PREDICTED: transcription factor bHLH104-like isoform X1 [Citrus sinensis]
gene10053	LOC107417576	2.68982e-20	3.19725	up	--	--	Molecular Function: DNA binding (GO:0003677);; Molecular Function: zinc ion binding (GO:0008270);;	--	Zinc finger A20 and AN1 domain-containing stress-associated protein 8 OS=Oryza sativa subsp. japonica (Rice) PE=2 SV=1	PREDICTED: zinc finger A20 and AN1 domain-containing stress-associated protein 8-like [Pyrus x bretschneideri]
gene15840	LOC107424000	0.00666618	1.01625	up	--	--	Biological Process: nuclear-transcribed mRNA catabolic process (GO:0000956);; Molecular Function: nucleic acid binding (GO:0003676);; Molecular Function: catalytic activity (GO:0003824);; Cellular Component: cytosol (GO:0005829);; Molecular Function: zinc ion binding (GO:0008270);;	--	Zinc finger CCCH domain-containing protein 64 GN=At5g56900 OS=Arabidopsis thaliana (Mouse-ear cress) PE=2 SV=1	Zinc finger CCCH domain-containing protein 64 [Morus notabilis]
gene1615	LOC107424717	2.12657e-11	1.71528	up	--	--	Biological Process: cell fate determination (GO:0001709);; Molecular Function: RNA binding (GO:0003723);; Biological Process: regulation of transcription, DNA-templated (GO:0006355);; Molecular Function: zinc ion binding (GO:0008270);;	--	Zinc finger CCCH domain-containing protein 37 GN=HUA1 OS=Arabidopsis thaliana (Mouse-ear cress) PE=1 SV=1	PREDICTED: zinc finger CCCH domain-containing protein 37 isoform X2 [Vitis vinifera]
gene6407	LOC107413630	3.55653e-05	1.16265	up	--	--	Molecular Function: metal ion binding (GO:0046872);;	--	Zinc finger CCCH domain-containing protein 11 OS=Oryza sativa subsp. japonica (Rice) PE=2 SV=2	PREDICTED: zinc finger CCCH domain-containing protein 11-like [Cucumis sativus]
Ziziphus_jujuba_newGene_3536	--	0.000462001	2.8722	up	--	--	Molecular Function: organic cyclic compound binding (GO:0097159);; Molecular Function: heterocyclic compound binding (GO:1901363);;	K12872|2.09287e-108|fve:101292690|K12872 pre-mRNA-splicing factor RBM22/SLT11 | (RefSeq) zinc finger CCCH domain-containing protein 40-like	Zinc finger CCCH domain-containing protein 49 OS=Oryza sativa subsp. japonica OX=39947 GN=Os07g0281000 PE=2 SV=1	PREDICTED: zinc finger CCCH domain-containing protein 40-like [Fragaria vesca subsp. vesca]
gene18047	LOC107426370	0.00957391	-1.88945	down	[L]	Replication, recombination and repair	Molecular Function: nucleic acid binding (GO:0003676);; Molecular Function: ATP binding (GO:0005524);; Molecular Function: ATP-dependent helicase activity (GO:0008026);; Molecular Function: metal ion binding (GO:0046872);;	--	Zinc finger CCCH domain-containing protein 31 GN=At2g47680 OS=Arabidopsis thaliana (Mouse-ear cress) PE=2 SV=2	Zinc finger CCCH domain-containing protein 31 [Morus notabilis]
gene28832	LOC107405354	0.00250325	-2.41534	down	[V]	Defense mechanisms	Molecular Function: zinc ion binding (GO:0008270);; Molecular Function: histone binding (GO:0042393);;	K10638|0|tcc:TCM_012584|K10638 E3 ubiquitin-protein ligase UHRF1 [EC:2.3.2.27] | (RefSeq) Zinc finger (C3HC4-type RING finger) family protein isoform 1	E3 ubiquitin-protein ligase ORTHRUS 2 GN=F12K22.14 OS=Arabidopsis thaliana (Mouse-ear cress) PE=1 SV=1	Zinc finger (C3HC4-type RING finger) family protein isoform 1 [Theobroma cacao]
gene29334	LOC107405905	0.00873919	-1.49883	down	--	--	Cellular Component: intracellular (GO:0005622);; Molecular Function: zinc ion binding (GO:0008270);;	--	Zinc finger protein CONSTANS-LIKE 2 OS=Arabidopsis thaliana (Mouse-ear cress) PE=1 SV=1	PREDICTED: zinc finger protein CONSTANS-LIKE 2 [Prunus mume]
gene15982	LOC107424074	3.16692e-05	2.0293	up	[K]	Transcription	--	K09419|9.28387e-127|pop:POPTR_0006s15050g|K09419 heat shock transcription factor, other eukaryote | (RefSeq) POPTRDRAFT_416510; hypothetical protein	Heat shock factor protein HSF30 GN=HSF30 OS=Solanum peruvianum (Peruvian tomato) PE=2 SV=1	Heat stress transcription factor A-2 [Morus notabilis]
gene23144	LOC107431837	3.4707e-10	1.94462	up	--	--	Molecular Function: DNA binding (GO:0003677);; Biological Process: cellular metabolic process (GO:0044237);;	K09419|1.52277e-126|fve:101304412|K09419 heat shock transcription factor, other eukaryote | (RefSeq) heat stress transcription factor C-1	Heat stress transcription factor C-1 GN=MOB24.9 OS=Arabidopsis thaliana (Mouse-ear cress) PE=2 SV=1	PREDICTED: heat stress transcription factor C-1-like [Fragaria vesca subsp. vesca]
gene7123	LOC107414457	0.00144158	1.13145	up	[K]	Transcription	Molecular Function: DNA binding (GO:0003677);;	K09419|1.23266e-122|pper:PRUPE_ppa009180mg|K09419 heat shock transcription factor, other eukaryote | (RefSeq) hypothetical protein	Heat stress transcription factor B-2a GN=MTG10.4 OS=Arabidopsis thaliana (Mouse-ear cress) PE=2 SV=1	Heat stress transcription factor B-2a [Morus notabilis]
gene21394	LOC107429964	7.90343e-12	2.83425	up	--	--	Molecular Function: DNA binding (GO:0003677);; Biological Process: regulation of transcription, DNA-templated (GO:0006355);; Biological Process: response to stress (GO:0006950);; Biological Process: response to abiotic stimulus (GO:0009628);;	K09419|1.9089e-96|vvi:100256486|K09419 heat shock transcription factor, other eukaryote | (RefSeq) heat stress transcription factor B-2b	Heat stress transcription factor B-2b GN=T5C23.90 OS=Arabidopsis thaliana (Mouse-ear cress) PE=2 SV=1	HSP transcription factor [Vitis pseudoreticulata]
15 common genes between HS1d vs.HS0d,HS3d vs.HS0d,and HS5d vs.HS0d
		HS1d vs.HS0d			HS3d vs.HS0d			HS5d vs.HS0d
Gene_ID	Gene_Name	FDR	log2FC	regulated	FDR	log2FC	regulated	FDR	log2FC	regulated	GO_annotation	KEGG_annotation	Swiss-Prot_annotation	NR_annotation
gene28482	LOC107404986	0.00371244	2.34537	up	0.000855569	2.65464	up	0.00281652	2.37177	up	Molecular Function: DNA binding (GO:0003677);; Molecular Function: transcription factor activity, sequence-specific DNA binding (GO:0003700);; Cellular Component: nucleus (GO:0005634);; Biological Process: regulation of transcription, DNA-templated (GO:0006355);;	--	Ethylene-responsive transcription factor ERF018 GN=ERF018 OS=Arabidopsis thaliana (Mouse-ear cress) PE=2 SV=1	PREDICTED: ethylene-responsive transcription factor RAP2-9-like [Nelumbo nucifera]
gene28694	LOC107405213	8.95984e-05	1.30219	up	1.57439e-07	1.57532	up	0.000661344	1.20683	up	Biological Process: transcription, DNA-templated (GO:0006351);;	K09286|4.95325e-108|pmum:103333551|K09286 EREBP-like factor | (RefSeq) ethylene-responsive transcription factor RAP2-4	Ethylene-responsive transcription factor RAP2-4 OS=Arabidopsis thaliana (Mouse-ear cress) PE=1 SV=1	PREDICTED: ethylene-responsive transcription factor RAP2-4 [Prunus mume]
gene31593	LOC107408332	7.62479e-12	1.8522	up	5.97608e-05	2.09146	up	1.45693e-14	2.12096	up	--	K09286|2.9287e-86|pxb:103962212|K09286 EREBP-like factor | (RefSeq) ethylene-responsive transcription factor RAP2-4-like	Ethylene-responsive transcription factor RAP2-4 OS=Arabidopsis thaliana (Mouse-ear cress) PE=1 SV=1	PREDICTED: LOW QUALITY PROTEIN: ethylene-responsive transcription factor RAP2-4-like [Pyrus x bretschneideri]
gene16374	LOC107424539	5.07418e-09	-2.15899	down	4.48642e-09	-2.34119	down	4.80224e-11	-2.52714	down	Molecular Function: DNA binding (GO:0003677);; Molecular Function: transcription factor activity, sequence-specific DNA binding (GO:0003700);; Cellular Component: nucleus (GO:0005634);; Biological Process: regulation of transcription, DNA-templated (GO:0006355);;	--	Ethylene-responsive transcription factor ERF010 GN=ERF010 OS=Arabidopsis thaliana (Mouse-ear cress) PE=2 SV=1	Ethylene-responsive transcription factor [Morus notabilis]
gene2565	LOC107435298	0.000573222	-1.11643	down	0.000402597	-1.2847	down	1.23606e-07	-1.74264	down	Molecular Function: DNA binding (GO:0003677);; Molecular Function: transcription factor activity, sequence-specific DNA binding (GO:0003700);; Cellular Component: nucleus (GO:0005634);; Biological Process: regulation of transcription, DNA-templated (GO:0006355);;	K09286|1.34825e-172|pxb:103930679|K09286 EREBP-like factor | (RefSeq) ethylene-responsive transcription factor RAP2-12-like	Ethylene-responsive transcription factor RAP2-12 GN=T18A20.14 OS=Arabidopsis thaliana (Mouse-ear cress) PE=1 SV=1	ethylene signal transcription factor [Morus alba]
gene7682	LOC107415044	2.77773e-06	-3.91436	down	1.12599e-06	-4.18222	down	0.000124145	-3.2061	down	--	K09286|6.07581e-67|mdm:103414905|K09286 EREBP-like factor | (RefSeq) ethylene-responsive transcription factor RAP2-11-like	Ethylene-responsive transcription factor RAP2-11 GN=T29J13.210 OS=Arabidopsis thaliana (Mouse-ear cress) PE=2 SV=1	PREDICTED: ethylene-responsive transcription factor RAP2-11-like [Malus domestica]
gene29940	LOC107406551	7.22356e-07	2.62908	up	0.00681176	3.63839	up	2.17072e-23	3.96654	up	Molecular Function: DNA binding (GO:0003677);; Cellular Component: nucleus (GO:0005634);; Biological Process: regulation of transcription, DNA-templated (GO:0006355);; Biological Process: response to water deprivation (GO:0009414);; Biological Process: response to abscisic acid (GO:0009737);;	--	NAC domain-containing protein 72 GN=F27G19.10 OS=Arabidopsis thaliana (Mouse-ear cress) PE=2 SV=1	NAC domain class transcription factor isoform 1 [Theobroma cacao]
gene880	LOC107416163	0.000554478	2.67201	up	0.000109395	2.87355	up	0.00611489	2.22217	up	Molecular Function: DNA binding (GO:0003677);; Biological Process: regulation of transcription, DNA-templated (GO:0006355);;	--	NAC domain-containing protein 86 {ECO:0000312|EMBL:AED92405.1} OS=Arabidopsis thaliana (Mouse-ear cress) PE=2 SV=1	NAC domain-containing protein 74 [Morus notabilis]
gene5661	LOC107412845	0.00433275	-1.14237	down	0.000820749	-1.37159	down	0.000278367	-1.3873	down	Molecular Function: DNA binding (GO:0003677);; Molecular Function: chromatin binding (GO:0003682);;	K09422|0|pmum:103330754|K09422 myb proto-oncogene protein, plant | (RefSeq) transcription factor GAMYB-like	Transcription factor GAMYB OS=Oryza sativa subsp. japonica (Rice) PE=2 SV=1	PREDICTED: transcription factor GAMYB-like [Prunus mume]
gene128	LOC107421731	1.30356e-11	2.4324	up	0.00447611	2.59836	up	1.43195e-15	2.77395	up	Molecular Function: DNA binding (GO:0003677);; Molecular Function: transcription factor activity, sequence-specific DNA binding (GO:0003700);; Biological Process: regulation of transcription, DNA-templated (GO:0006355);; Molecular Function: 2-alkenal reductase [NAD(P)] activity (GO:0032440);; Molecular Function: protein dimerization activity (GO:0046983);; Biological Process: oxidation-reduction …	--	Transcription factor bHLH35 GN=MUL3.10 OS=Arabidopsis thaliana (Mouse-ear cress) PE=2 SV=1	PREDICTED: transcription factor bHLH35 isoform X2 [Eucalyptus grandis]
gene23643	LOC107432409	6.56025e-10	-1.60986	down	3.32344e-11	-1.82366	down	1.80288e-20	-2.42602	down	Molecular Function: binding (GO:0005488);;	--	Transcription factor bHLH48 GN=MHK10.2 OS=Arabidopsis thaliana (Mouse-ear cress) PE=2 SV=1	PREDICTED: transcription factor bHLH48-like [Prunus mume]
gene10053	LOC107417576	2.14606e-16	2.40339	up	5.20279e-20	3.46476	up	2.68982e-20	3.19725	up	Molecular Function: DNA binding (GO:0003677);; Molecular Function: zinc ion binding (GO:0008270);;	--	Zinc finger A20 and AN1 domain-containing stress-associated protein 8 OS=Oryza sativa subsp. japonica (Rice) PE=2 SV=1	PREDICTED: zinc finger A20 and AN1 domain-containing stress-associated protein 8-like [Pyrus x bretschneideri]
gene1615	LOC107424717	0.00501129	1.42722	up	2.66919e-09	1.63479	up	2.12657e-11	1.71528	up	Biological Process: cell fate determination (GO:0001709);; Molecular Function: RNA binding (GO:0003723);; Biological Process: regulation of transcription, DNA-templated (GO:0006355);; Molecular Function: zinc ion binding (GO:0008270);;	--	Zinc finger CCCH domain-containing protein 37 GN=HUA1 OS=Arabidopsis thaliana (Mouse-ear cress) PE=1 SV=1	PREDICTED: zinc finger CCCH domain-containing protein 37 isoform X2 [Vitis vinifera]
gene23144	LOC107431837	5.525e-09	1.57173	up	0.000221995	1.8909	up	3.4707e-10	1.94462	up	Molecular Function: DNA binding (GO:0003677);; Biological Process: cellular metabolic process (GO:0044237);;	K09419|1.52277e-126|fve:101304412|K09419 heat shock transcription factor, other eukaryote | (RefSeq) heat stress transcription factor C-1	Heat stress transcription factor C-1 GN=MOB24.9 OS=Arabidopsis thaliana (Mouse-ear cress) PE=2 SV=1	PREDICTED: heat stress transcription factor C-1-like [Fragaria vesca subsp. vesca]
gene21394	LOC107429964	1.72765e-06	2.04555	up	1.39446e-06	2.11818	up	7.90343e-12	2.83425	up	Molecular Function: DNA binding (GO:0003677);; Biological Process: regulation of transcription, DNA-templated (GO:0006355);; Biological Process: response to stress (GO:0006950);; Biological Process: response to abiotic stimulus (GO:0009628);;	K09419|1.9089e-96|vvi:100256486|K09419 heat shock transcription factor, other eukaryote | (RefSeq) heat stress transcription factor B-2b	Heat stress transcription factor B-2b GN=T5C23.90 OS=Arabidopsis thaliana (Mouse-ear cress) PE=2 SV=1	HSP transcription factor [Vitis pseudoreticulata]

## Sheet: 11 common genes
S7 Table.Transcription Factors Involved in HR and HS under heat stress.
11 common genes in HR and HS comparions:
gene28482
gene31593
gene2565
gene7682
gene29940
gene128
gene23643
gene10053
gene1615
gene23144
gene21394
